# Supplementary material for: N6-Methyladenine DNA modification in Xanthomonas oryzae pv. oryzicola genome
Source: Sci Rep. 2018 Nov 2;8:16272. doi: 10.1038/s41598-018-34559-5 (PMC6215013; doi:10.1038/s41598-018-34559-5)
Supplement: Supplementary file 2 — Supplementary dataset [file 41598_2018_34559_MOESM2_ESM.xlsx]

## Sheet: BLS256
Reference	Chromosome	Position	Strand	Coverage	Context	IPDRatio	frac	fracLow	fracUp	identificationQv
Xanthomonas oryzae pv. oryzicola BLS256	NC_017267.2	5	-	36	TTGCTGGCTGCGGCGCGCAGAAAGGNNNNNNNNNNNNNNNN	2.33	0.337	0.097	0.556	16
Xanthomonas oryzae pv. oryzicola BLS256	NC_017267.2	166	+	102	GCATCGTGCTGTACGCCCCAAATGCCTTCATCGTCGACCAG	1.74	0.3	0.082	0.469	23
Xanthomonas oryzae pv. oryzicola BLS256	NC_017267.2	359	-	104	CGAAGGTGTAATGCGAATCCAGGTTGCCGGCGAACGGCGCG	1.86	0.188	0.084	0.304	11
Xanthomonas oryzae pv. oryzicola BLS256	NC_017267.2	569	-	110	TGAAGAACTGTTCCGAACGCAGGTACATCACCTTGGCAGCC	1.96	0.571	0.381	0.729	81
Xanthomonas oryzae pv. oryzicola BLS256	NC_017267.2	794	+	118	CCGCTACCCGCGCGAAGTGGAGGGCCTGGAGCCGCGGTTGA	6.19	1	0.948	1	124
Xanthomonas oryzae pv. oryzicola BLS256	NC_017267.2	1253	-	127	TGGTGTGGTCGCGGCCGGCGAAGGCATCGCCGATTTCCGGC	2.01	0.362	0.214	0.494	35
Xanthomonas oryzae pv. oryzicola BLS256	NC_017267.2	1313	+	125	GCAGATCCGGACGCTGATGGAGGCCGACGGCAAGCTGCGCG	12.44	1	0.952	1	133
Xanthomonas oryzae pv. oryzicola BLS256	NC_017267.2	1547	+	132	GGCGCTGAAATGTCTTTGGAAACAAGTAGTTATGGCGGTTA	1.7	0.237	0.119	0.357	52
Xanthomonas oryzae pv. oryzicola BLS256	NC_017267.2	1605	-	133	AAAAGATAATGGAATAAATCAAAAGCTTGGTGGTGATGGTA	1.65	0.38	0.101	0.479	19
Xanthomonas oryzae pv. oryzicola BLS256	NC_017267.2	1623	-	133	TCCGTGCCCCTATGCTTTAAAAGATAATGGAATAAATCAAA	1.81	0.14	0.037	0.23	10
Xanthomonas oryzae pv. oryzicola BLS256	NC_017267.2	1720	-	131	GCCAGAACAGGCAGGGTTTGACGGCGTTCGACCACATTGAC	1.57	0.13	0.031	0.245	10
Xanthomonas oryzae pv. oryzicola BLS256	NC_017267.2	1797	+	141	TTTGACCGGCACAGATCTGGAAGTCGAAATGATCTCGCGCA	1.69	0.412	0.294	0.552	18
Xanthomonas oryzae pv. oryzicola BLS256	NC_017267.2	1803	+	143	CGGCACAGATCTGGAAGTCGAAATGATCTCGCGCACGATGG	1.68	0.329	0.175	0.48	80
Xanthomonas oryzae pv. oryzicola BLS256	NC_017267.2	1827	+	140	GATCTCGCGCACGATGGTGGAGGACGCGCAGGACGGCGAAA	8.28	1	0.966	1	224
Xanthomonas oryzae pv. oryzicola BLS256	NC_017267.2	2758	-	151	GCTTCTCGTGTTCCACGTGGAACGAAGCGTCAGAGACGCAG	1.54	0.259	0.139	0.367	59
Xanthomonas oryzae pv. oryzicola BLS256	NC_017267.2	2785	+	144	GGAACACGAGAAGCCCGGCGAACGCCGGGCTTTTTATTGGT	1.69	0.282	0.153	0.396	29
Xanthomonas oryzae pv. oryzicola BLS256	NC_017267.2	2817	-	144	TTACCCAAACAGACACAACAAGAGGTTCAACAACCAATAAA	1.93	0.381	0.188	0.526	47
Xanthomonas oryzae pv. oryzicola BLS256	NC_017267.2	3285	-	157	CGTTCGAGAGCGTCCGCATGAACTCGCCATCTCAGCCGACC	1.53	0.236	0.148	0.315	7
Xanthomonas oryzae pv. oryzicola BLS256	NC_017267.2	3334	-	156	GTCTCATAAATGTTAAAGCGAAGCACTCAGGAACAAAGCGG	1.72	0.167	0.074	0.262	29
Xanthomonas oryzae pv. oryzicola BLS256	NC_017267.2	3366	-	156	ATGATTCAACCGGCATCAATAAAAGTGACTTGGTCTCATAA	1.56	0.102	0.016	0.196	8
Xanthomonas oryzae pv. oryzicola BLS256	NC_017267.2	3464	-	160	AAGCCAATCAGATATCTGCAAACCTTTCAGCCAGGCGTGAT	1.57	0.225	0.111	0.31	44
Xanthomonas oryzae pv. oryzicola BLS256	NC_017267.2	3479	-	159	AAAACAGGCTCAGGAAAGCCAATCAGATATCTGCAAACCTT	1.54	0.139	0.048	0.24	21
Xanthomonas oryzae pv. oryzicola BLS256	NC_017267.2	3534	-	158	CAAGCTCTTACATTATTTCTAGTTTTAAAAAGCAACGCGCG	1.72	0.212	0.122	0.303	40
Xanthomonas oryzae pv. oryzicola BLS256	NC_017267.2	3546	+	164	TTTAAAACTAGAAATAATGTAAGAGCTTGGTGGTGATGGTA	1.74	0.326	0.259	0.401	31
Xanthomonas oryzae pv. oryzicola BLS256	NC_017267.2	3585	+	161	TAGGGGCAGATTTCACCGCAAAGTAGATCAGGTTGTTGTTT	2.38	0.463	0.34	0.596	23
Xanthomonas oryzae pv. oryzicola BLS256	NC_017267.2	3594	+	158	ATTTCACCGCAAAGTAGATCAGGTTGTTGTTTTTAAAGTCA	2.12	0.286	0.187	0.398	26
Xanthomonas oryzae pv. oryzicola BLS256	NC_017267.2	3606	-	159	CGAGGCCATAAATGACTTTAAAAACAACAACCTGATCTACT	1.49	0.237	0.111	0.349	45
Xanthomonas oryzae pv. oryzicola BLS256	NC_017267.2	3608	+	163	TAGATCAGGTTGTTGTTTTTAAAGTCATTTATGGCCTCGAA	1.51	0.239	0.156	0.307	14
Xanthomonas oryzae pv. oryzicola BLS256	NC_017267.2	3690	+	155	GGTAAGGTGATATCGGGCGCAGAGCCTTGGTTTTATCCACA	1.63	0.285	0.236	0.353	34
Xanthomonas oryzae pv. oryzicola BLS256	NC_017267.2	3702	-	159	CAGGGGATAACGTGTGGATAAAACCAAGGCTCTGCGCCCGA	1.65	0.368	0.219	0.499	22
Xanthomonas oryzae pv. oryzicola BLS256	NC_017267.2	3731	+	152	CGTTATCCCCTGCCTGTCCAAGAGCATCCGTTCGCACGTCT	1.8	0.298	0.158	0.414	22
Xanthomonas oryzae pv. oryzicola BLS256	NC_017267.2	3909	-	160	CTGCACCGTTGTCGCCGGTGAGCAGATTCAATGCACTGGCC	1.61	0.251	0.036	0.455	22
Xanthomonas oryzae pv. oryzicola BLS256	NC_017267.2	4269	+	168	TTGGGGGCTGTTCCACGTGGAACCCGACTTCCTGGCCTTGT	1.78	0.213	0.093	0.335	21
Xanthomonas oryzae pv. oryzicola BLS256	NC_017267.2	4515	+	171	GACGTTCGCCCCAGGCTGGAAACGCCACGAGGTCTCGCTTG	1.64	0.207	0.09	0.321	74
Xanthomonas oryzae pv. oryzicola BLS256	NC_017267.2	4533	-	169	CTAACAAAAGGGCATCGGCAAGCGAGACCTCGTGGCGTTTC	8.61	0.772	0.659	0.88	210
Xanthomonas oryzae pv. oryzicola BLS256	NC_017267.2	4575	+	164	CCGCGATCGCGACCGCCAGAACGGTTACACCTCGCAAGGCC	1.47	0.227	0.089	0.397	6
Xanthomonas oryzae pv. oryzicola BLS256	NC_017267.2	4651	-	178	AGCTTGGCTTGCCCGCGAGAAAGTGCATCTTTGCCAGGGAG	1.75	0.234	0.137	0.339	37
Xanthomonas oryzae pv. oryzicola BLS256	NC_017267.2	4689	-	178	AGTCTTCCGCTTGTGCAAGGAGGCAGGCGAGGGCAGTGAGC	9.58	0.829	0.733	0.935	310
Xanthomonas oryzae pv. oryzicola BLS256	NC_017267.2	4704	+	171	CTGCCTCCTTGCACAAGCGGAAGACTTTGCGTTCGAGCGCA	1.71	0.143	0.041	0.254	18
Xanthomonas oryzae pv. oryzicola BLS256	NC_017267.2	4715	-	162	CGGCCATTCGCTGCGCTCGAACGCAAAGTCTTCCGCTTGTG	1.59	0.252	0.15	0.364	53
Xanthomonas oryzae pv. oryzicola BLS256	NC_017267.2	4807	-	176	AGCACCTGCGCTGGCGCCGAAACCAGCCGGTGCAGGACGCG	1.52	0	0	0	68
Xanthomonas oryzae pv. oryzicola BLS256	NC_017267.2	4808	-	176	CAGCACCTGCGCTGGCGCCGAAACCAGCCGGTGCAGGACGC	1.55	0.059	0.019	0.111	16
Xanthomonas oryzae pv. oryzicola BLS256	NC_017267.2	4972	-	177	GTGGGAAAAGGGGGATAGCGAAGCAAATTATACCAGTCGGC	1.83	0.283	0.191	0.387	95
Xanthomonas oryzae pv. oryzicola BLS256	NC_017267.2	5202	+	170	CCTGCATCACATGGTGTTCGAGGTGGTCGACAACTCGGTCG	2.33	0.533	0.405	0.661	38
Xanthomonas oryzae pv. oryzicola BLS256	NC_017267.2	5268	-	176	CCGCCACCGAGCCATCGACCAGGATTTTCACCACGATGTCG	1.49	0.065	0	0.134	31
Xanthomonas oryzae pv. oryzicola BLS256	NC_017267.2	5562	+	169	GCAGCTGGAAGCATCGACCAAGCGCGGCACCACGCTGCGCT	1.56	0.233	0.109	0.297	41
Xanthomonas oryzae pv. oryzicola BLS256	NC_017267.2	5757	+	164	CGGCATCCGCAGCTTCGTGGAGCATCTTGCCCAGCTGAAGT	1.47	0.32	0.177	0.476	33
Xanthomonas oryzae pv. oryzicola BLS256	NC_017267.2	5877	+	175	CGCCTACCAGGAAACCATGTACTGCTTCACCAACAACATCC	1.83	0.384	0.266	0.535	18
Xanthomonas oryzae pv. oryzicola BLS256	NC_017267.2	5963	-	184	GATGCCGTTCTGCTCGATGTAGGTGCTCAGCACACGCGTCA	1.62	0.293	0.172	0.399	13
Xanthomonas oryzae pv. oryzicola BLS256	NC_017267.2	5982	-	183	CAACCTTGGCCTGCTTGGCGATGCCGTTCTGCTCGATGTAG	1.65	0.214	0.085	0.343	10
Xanthomonas oryzae pv. oryzicola BLS256	NC_017267.2	6135	-	187	ACTCCTGCAAGCGCGCACCGAAGGCGTTTTCCACCGCCGGG	1.77	0.187	0.091	0.277	48
Xanthomonas oryzae pv. oryzicola BLS256	NC_017267.2	6183	+	165	AGAGAACCCGAACGAAGCCAAGGCCATCACCGGCAAGATCG	1.54	0.201	0.088	0.321	29
Xanthomonas oryzae pv. oryzicola BLS256	NC_017267.2	6339	-	186	CCGAGTCACCCTCGACAATGAACAGTTCGGACAGCGCCGGA	1.52	0.228	0.105	0.339	18
Xanthomonas oryzae pv. oryzicola BLS256	NC_017267.2	6636	+	178	CTTCTACCGGCAGATGCCGGAGCTGATCGAGCGCGGCTACA	1.58	0.273	0.174	0.365	44
Xanthomonas oryzae pv. oryzicola BLS256	NC_017267.2	6734	+	184	TGAAGGACGATGCCGCGCTCAACGCCTACCTGGCCAGCAAT	1.48	0.106	0.031	0.177	10
Xanthomonas oryzae pv. oryzicola BLS256	NC_017267.2	7089	+	185	GATCCGCCGTCATATGGGCGAAGAATTCACCCAGGTGCTGC	1.7	0.167	0.06	0.258	7
Xanthomonas oryzae pv. oryzicola BLS256	NC_017267.2	7212	+	172	GCAGATCGTGCGCGGCAACAAGAGCCACCCGATCACCAGCT	1.53	0.25	0.131	0.37	39
Xanthomonas oryzae pv. oryzicola BLS256	NC_017267.2	7509	+	180	CTGAGCCACCAGTCCCGACCAGCACATCGTGATCGCGGCGT	1.47	0.047	0	0.122	4
Xanthomonas oryzae pv. oryzicola BLS256	NC_017267.2	7842	+	193	CCGCGCTGGTCAGCACGGCCACGCCGGCGTTGCTGTTGTAC	7.96	0.962	0.881	0.989	246
Xanthomonas oryzae pv. oryzicola BLS256	NC_017267.2	7852	-	177	GACGCCAGTAGTACAACAGCAACGCCGGCGTGGCCGTGCTG	11.46	1	0.926	1	250
Xanthomonas oryzae pv. oryzicola BLS256	NC_017267.2	7902	-	175	GCGGCGCGCGGCAGCCCGCGAGGCGGTTTGTTCGGCAGCAG	1.62	0.137	0.048	0.21	11
Xanthomonas oryzae pv. oryzicola BLS256	NC_017267.2	7926	-	179	CGCAGTCCAGCCCCAGGTGGAGGCGCGGCGCGCGGCAGCCC	9.25	0.967	0.868	0.991	263
Xanthomonas oryzae pv. oryzicola BLS256	NC_017267.2	8193	+	193	GTATCTTGCTGAGTGGGGCAATTTTCGCCCTGGTGCATGAA	1.57	0.645	0.492	0.781	126
Xanthomonas oryzae pv. oryzicola BLS256	NC_017267.2	8197	-	176	GCACTTCATGCACCAGGGCGAAAATTGCCCCACTCAGCAAG	1.57	0.314	0.276	0.332	16
Xanthomonas oryzae pv. oryzicola BLS256	NC_017267.2	8488	-	170	CCGACGCGCACGCGCTCGGTAGCGATTGGGACGCCAAGTGT	1.53	0.139	0.051	0.233	31
Xanthomonas oryzae pv. oryzicola BLS256	NC_017267.2	8592	+	191	GGGGGGATGACATGAAAGCCAAGCTGTTGACTGTTTTTGCC	1.64	0.018	0	0.052	4
Xanthomonas oryzae pv. oryzicola BLS256	NC_017267.2	8593	+	177	GGGGGATGACATGAAAGCCAAGCTGTTGACTGTTTTTGCCG	1.66	0.157	0.061	0.24	74
Xanthomonas oryzae pv. oryzicola BLS256	NC_017267.2	8599	-	176	CAAGCACGGCAAAAACAGTCAACAGCTTGGCTTTCATGTCA	1.68	0.372	0.27	0.434	72
Xanthomonas oryzae pv. oryzicola BLS256	NC_017267.2	8742	+	194	CGCAGACCAAGGCCAAGGAAAAGGTCAGTACCGACGTCAGG	1.58	0.207	0.096	0.285	5
Xanthomonas oryzae pv. oryzicola BLS256	NC_017267.2	8779	+	184	CAGGCAGAACGCCTACGTGCAGTGCGTCGTCAATTCGCTGG	2.2	0.353	0.227	0.457	39
Xanthomonas oryzae pv. oryzicola BLS256	NC_017267.2	8797	-	178	GTGGCGGCAGTTGCGCCACCAGCGAATTGACGACGCACTGC	1.86	0.288	0.199	0.394	74
Xanthomonas oryzae pv. oryzicola BLS256	NC_017267.2	8868	+	185	TGTTCGTCGATGACGAAGCCAACGCCTTCGCCTTGCCCGGC	1.53	0.217	0.141	0.291	37
Xanthomonas oryzae pv. oryzicola BLS256	NC_017267.2	8893	+	185	CTTCGCCTTGCCCGGCGGCAAAGTCGGCGTGAATACCGGCA	1.99	0.451	0.324	0.56	135
Xanthomonas oryzae pv. oryzicola BLS256	NC_017267.2	9005	-	188	TGCGCGCCGAGTTGGCGAGTAATGCGTTCTTCGTGGTGACG	1.6	0.144	0.071	0.227	3
Xanthomonas oryzae pv. oryzicola BLS256	NC_017267.2	9097	+	192	GGCGGCCAGTGCGGTCAATCAGGTTGGCGGTATGACCGCCC	1.76	0.154	0.071	0.249	6
Xanthomonas oryzae pv. oryzicola BLS256	NC_017267.2	9390	+	182	GCGTGCCGCGTTGCGGCTAGAGCCGCTAACGGCACCTGCGC	1.62	0.171	0.055	0.268	21
Xanthomonas oryzae pv. oryzicola BLS256	NC_017267.2	9663	+	188	CGGCGGATCGTCCGAGGTGAAACATGAAACTGCTCAACCGC	1.54	0.372	0.29	0.432	135
Xanthomonas oryzae pv. oryzicola BLS256	NC_017267.2	9772	+	191	GCAGTCGGACCGTTCTTCCGAACGCGCCAGCCGCAAATCCA	1.56	0.187	0.09	0.28	40
Xanthomonas oryzae pv. oryzicola BLS256	NC_017267.2	9793	+	191	ACGCGCCAGCCGCAAATCCAAAAGCGGCAAGGCCGAGGAGC	1.48	0.082	0	0.185	6
Xanthomonas oryzae pv. oryzicola BLS256	NC_017267.2	9811	+	182	CAAAAGCGGCAAGGCCGAGGAGCTGTACCCGCAGTCGACCC	1.59	0.141	0.042	0.242	9
Xanthomonas oryzae pv. oryzicola BLS256	NC_017267.2	9888	+	189	GCAGCAAGCTGCAGAAGCTGATTGAAACCTTCAACAAGGGC	1.49	0.336	0.186	0.412	7
Xanthomonas oryzae pv. oryzicola BLS256	NC_017267.2	9904	+	185	GCTGATTGAAACCTTCAACAAGGGCGAGGACTATCCGGGCG	1.5	0.187	0.058	0.307	7
Xanthomonas oryzae pv. oryzicola BLS256	NC_017267.2	9957	+	191	CCGATGAGATCCTGGCCAACAGCGCTGCCAACGAAGCGGAC	1.46	0.039	0	0.093	25
Xanthomonas oryzae pv. oryzicola BLS256	NC_017267.2	10071	+	195	TGCAGCAGGCCATCGGTCTGAACGCGCTGGACAACAACGGC	1.53	0.067	0.012	0.155	54
Xanthomonas oryzae pv. oryzicola BLS256	NC_017267.2	10137	+	198	CCCAGTTGCAGCTGCAGGACAACCAGCAGGCCGAAGGTCTG	1.49	0.176	0.076	0.263	56
Xanthomonas oryzae pv. oryzicola BLS256	NC_017267.2	10188	+	193	ACAAGTATCTGGAAGAGAGCAAGTCGCAGCGTCCGGAAGAT	1.66	0.406	0.274	0.529	45
Xanthomonas oryzae pv. oryzicola BLS256	NC_017267.2	10218	+	196	GTCCGGAAGATCTGATCCTCAAGGGCCAGGCGCTGTACCAG	1.65	0.527	0.414	0.639	127
Xanthomonas oryzae pv. oryzicola BLS256	NC_017267.2	10360	+	186	CGAAGCCGGCCAGACCGGTGAGGCCGTCGCCGCCGCCGAGG	1.94	0.281	0.138	0.394	16
Xanthomonas oryzae pv. oryzicola BLS256	NC_017267.2	10392	+	188	CCGCCGAGGCACTCGCCGCCAAGACGCCGAACGACAAGAAA	1.6	0.1	0.036	0.174	9
Xanthomonas oryzae pv. oryzicola BLS256	NC_017267.2	10514	+	184	GCCGGGCAGTTGACCGAAGAAAAGGAATACAAGCAGTTGTA	1.64	0.468	0.342	0.568	119
Xanthomonas oryzae pv. oryzicola BLS256	NC_017267.2	10556	+	184	TCCATCTACGCCAACACCGAAAACAAAGAAAAGGACGTCAT	1.7	1	1	1	33
Xanthomonas oryzae pv. oryzicola BLS256	NC_017267.2	10561	+	186	CTACGCCAACACCGAAAACAAAGAAAAGGACGTCATCGCTG	1.76	0	0	0	56
Xanthomonas oryzae pv. oryzicola BLS256	NC_017267.2	10570	+	182	CACCGAAAACAAAGAAAAGGACGTCATCGCTGTCATCAATG	1.95	0.452	0.324	0.574	96
Xanthomonas oryzae pv. oryzicola BLS256	NC_017267.2	10600	+	187	TGTCATCAATGAGGGTATGCAAAAAGGCATCCTCAAGCCCG	1.6	0.06	0	0.128	19
Xanthomonas oryzae pv. oryzicola BLS256	NC_017267.2	10688	+	185	AACGTGCCGAAGGCGATCGAAAACTGGCAGAAGGCCGCACC	1.54	0.031	0	0.081	43
Xanthomonas oryzae pv. oryzicola BLS256	NC_017267.2	10746	+	189	AGACGTATTTGAATCTGGCCAAGGCGCTGCATTCGGAAGGT	1.55	0.304	0.269	0.346	46
Xanthomonas oryzae pv. oryzicola BLS256	NC_017267.2	10777	+	191	TTCGGAAGGTCGCATCCCGGAGGCCAAGCAGGCCGCACAGC	8.65	1	1	1	301
Xanthomonas oryzae pv. oryzicola BLS256	NC_017267.2	10828	+	189	CAAGGGCGTTAAAAAACCCGAAGACGCCAAGAAGATCATCA	1.69	0.118	0.051	0.194	31
Xanthomonas oryzae pv. oryzicola BLS256	NC_017267.2	10858	+	187	GAAGATCATCAACCTGAAGTAAAAAAGAAAATAAACCCCCG	1.71	0.875	0.505	1	25
Xanthomonas oryzae pv. oryzicola BLS256	NC_017267.2	10860	+	188	AGATCATCAACCTGAAGTAAAAAAGAAAATAAACCCCCGAA	1.98	0.122	0.017	0.182	66
Xanthomonas oryzae pv. oryzicola BLS256	NC_017267.2	10866	+	190	TCAACCTGAAGTAAAAAAGAAAATAAACCCCCGAAATCCCT	1.53	0.706	0.269	1	38
Xanthomonas oryzae pv. oryzicola BLS256	NC_017267.2	10870	+	188	CCTGAAGTAAAAAAGAAAATAAACCCCCGAAATCCCTGCGT	1.6	0.187	0.017	0.37	7
Xanthomonas oryzae pv. oryzicola BLS256	NC_017267.2	11109	-	168	CATCAGTGCAGTGAGGTGCAAAGCAATTACAAAAGCAATGC	1.69	0.257	0.132	0.388	24
Xanthomonas oryzae pv. oryzicola BLS256	NC_017267.2	11213	-	158	GGCGGCGGCGGCGGGGGAGGAGGCGGTGCATCCACCAAGGT	6.75	0.779	0.66	0.876	299
Xanthomonas oryzae pv. oryzicola BLS256	NC_017267.2	11216	-	157	GGCGGCGGCGGCGGCGGGGGAGGAGGCGGTGCATCCACCAA	9.87	0.969	0.869	1	134
Xanthomonas oryzae pv. oryzicola BLS256	NC_017267.2	11251	+	183	GCCGCCGCCGCCGCCGGAAGACAAGCCGCCGCCGCCGGTCA	1.52	0.082	0.013	0.174	28
Xanthomonas oryzae pv. oryzicola BLS256	NC_017267.2	11549	+	202	GTGACCAATGTGTCGGTCGAAAAGTCCAGCCGCAACCGCGA	1.47	0.611	0.605	0.637	46
Xanthomonas oryzae pv. oryzicola BLS256	NC_017267.2	11594	+	194	GACCGTGCTGCGATGGACGCAGCACGCAAGTGGAAGTTCAA	1.61	0.044	0.015	0.093	23
Xanthomonas oryzae pv. oryzicola BLS256	NC_017267.2	11619	-	166	TTTCTGCCCGTTGACAGTGGAGGCGTTGAACTTCCACTTGC	7.18	1	0.916	1	217
Xanthomonas oryzae pv. oryzicola BLS256	NC_017267.2	11731	-	163	TGTGTGGTGATGAAGGGTGGAGCGAAAGGAAGACAGGATCC	1.71	0.232	0.138	0.334	12
Xanthomonas oryzae pv. oryzicola BLS256	NC_017267.2	11757	+	192	CTTCATCACCACACACAACAAAGGTAAGCGTCATGCTGCAG	1.63	0.18	0.096	0.275	18
Xanthomonas oryzae pv. oryzicola BLS256	NC_017267.2	11868	-	168	GGCGAAGTCGCCGGGGCTGGAGGTCATTTCGGTGATCAAGT	7.45	0.978	0.955	1	305
Xanthomonas oryzae pv. oryzicola BLS256	NC_017267.2	11934	-	165	GATGACAGTCCAGTACCAGGAGGCAGCGGACATGGAGATCA	5.18	0.985	0.861	1	179
Xanthomonas oryzae pv. oryzicola BLS256	NC_017267.2	11955	+	192	CCTGGTACTGGACTGTCATCAACATCTTCCGCGCCACCCGT	1.54	0.12	0.054	0.205	20
Xanthomonas oryzae pv. oryzicola BLS256	NC_017267.2	11992	+	194	CCGTCTGAAGAGTGCGGCTGACCGCGTCACTACCGCGTTCT	1.72	0.236	0.118	0.319	97
Xanthomonas oryzae pv. oryzicola BLS256	NC_017267.2	12003	+	195	GTGCGGCTGACCGCGTCACTACCGCGTTCTGGGATGCCCCA	1.71	0.364	0.26	0.46	69
Xanthomonas oryzae pv. oryzicola BLS256	NC_017267.2	12052	+	197	GGACGCCATCCGCGCCATGGAAGAGCAGCCGGCTTCCGAGC	1.54	0.099	0.04	0.172	34
Xanthomonas oryzae pv. oryzicola BLS256	NC_017267.2	12138	+	197	ACCAGCGCGCCGAAGGCAGCACCGGTGGCCTGGGCGAGAGC	6.56	1	1	1	232
Xanthomonas oryzae pv. oryzicola BLS256	NC_017267.2	12148	-	164	AACGGCTCAGGCTCTCGCCCAGGCCACCGGTGCTGCCTTCG	13.77	0.965	0.889	1	286
Xanthomonas oryzae pv. oryzicola BLS256	NC_017267.2	12172	+	197	CGAGAGCCTGAGCCGTTCGGAGTTCGTCGACCGCGCTCTGC	1.63	0.215	0.121	0.32	79
Xanthomonas oryzae pv. oryzicola BLS256	NC_017267.2	12342	-	160	GCCGGCAACGGCGTCGATGGAGGCCGAACCGGTGGCACCGA	8.49	1	0.976	1	220
Xanthomonas oryzae pv. oryzicola BLS256	NC_017267.2	12450	+	196	TCAACTTCTTCTCCAAGGTCAACAGCTCGGTGATCGCCAAG	1.49	0.325	0.149	0.389	8
Xanthomonas oryzae pv. oryzicola BLS256	NC_017267.2	12531	-	170	AAGTCGTTCTTTACAACCGGATTAGCGAACGCGCGAACCGG	1.58	0.643	0.58	0.676	17
Xanthomonas oryzae pv. oryzicola BLS256	NC_017267.2	12551	-	171	GCTCCGTCTAAATCGTTGCGAAGTCGTTCTTTACAACCGGA	3.16	0.7	0.559	0.829	105
Xanthomonas oryzae pv. oryzicola BLS256	NC_017267.2	12569	+	191	CTTCGCAACGATTTAGACGGAGCCCGTTATGGCCTTCAGTA	1.69	0.21	0.094	0.317	54
Xanthomonas oryzae pv. oryzicola BLS256	NC_017267.2	12982	+	202	ACGTCGGTTTCGTTGCAACCAAAGTGAAGGGGCAGTAAGCC	1.46	0.22	0.191	0.268	17
Xanthomonas oryzae pv. oryzicola BLS256	NC_017267.2	12988	+	204	GTTTCGTTGCAACCAAAGTGAAGGGGCAGTAAGCCATGGCA	1.85	0.473	0.35	0.583	136
Xanthomonas oryzae pv. oryzicola BLS256	NC_017267.2	13174	+	197	TTAACCCGCCACCGCAGACGACCGAACCGCCGCCGCCGATC	2.02	0.57	0.447	0.71	34
Xanthomonas oryzae pv. oryzicola BLS256	NC_017267.2	13199	-	182	GGTTGCTGGCGTCGATACGCAAGTCGATCGGCGGCGGCGGT	1.88	0.379	0.247	0.506	83
Xanthomonas oryzae pv. oryzicola BLS256	NC_017267.2	13322	+	201	TCAGCCGGAACTGCGCATCGATGCAAATCCGGATGCGGAGT	1.57	0.141	0.061	0.226	51
Xanthomonas oryzae pv. oryzicola BLS256	NC_017267.2	13391	+	192	TGCGAAGAACGCGCAGATGAAGAAAATCGGCTTCATGCAGC	1.5	0.272	0.137	0.404	35
Xanthomonas oryzae pv. oryzicola BLS256	NC_017267.2	13393	+	201	CGAAGAACGCGCAGATGAAGAAAATCGGCTTCATGCAGCAG	1.46	0.118	0.053	0.187	67
Xanthomonas oryzae pv. oryzicola BLS256	NC_017267.2	13416	+	200	ATCGGCTTCATGCAGCAGTAAAAACGTATCTGCAAGACCGC	1.53	0.092	0.021	0.184	46
Xanthomonas oryzae pv. oryzicola BLS256	NC_017267.2	13542	-	180	TACAGCGCAATCGGATCGCCATCGCTACGCCACAGGCGGGT	1.82	0.278	0.166	0.4	7
Xanthomonas oryzae pv. oryzicola BLS256	NC_017267.2	13553	-	175	CGCTCAATCGCTACAGCGCAATCGGATCGCCATCGCTACGC	1.6	0.309	0.176	0.454	31
Xanthomonas oryzae pv. oryzicola BLS256	NC_017267.2	13767	-	175	AGCCTTGTACCAAGGATTGGAGGCGACGGTGCGCGCGTACG	5.65	0.822	0.718	0.947	227
Xanthomonas oryzae pv. oryzicola BLS256	NC_017267.2	14133	+	196	TGGTGTCCTGCGCAAAATCGAAGCCGTGGTCGGAAGTCAGT	1.61	0.265	0.165	0.375	33
Xanthomonas oryzae pv. oryzicola BLS256	NC_017267.2	14674	+	192	GTAGCAGCAACGCCACCAGCAGCGAAACTACCAGCAACCAC	1.65	0.058	0	0.112	72
Xanthomonas oryzae pv. oryzicola BLS256	NC_017267.2	14916	-	187	GGACATGGCACAGGCCCAGGAGGTGCGCTTCGTGCGGCATC	7.03	0.922	0.8	1	171
Xanthomonas oryzae pv. oryzicola BLS256	NC_017267.2	15561	-	201	CGGCATCAACGTCACCGACGACGAAAACGAGCAGGTGCGTC	1.9	0.266	0.163	0.371	23
Xanthomonas oryzae pv. oryzicola BLS256	NC_017267.2	16024	-	194	GCTCGGGCATGGAAAGCTACAGCAGCGGCTGCCCGCCGGAT	1.62	0.023	0	0.052	3
Xanthomonas oryzae pv. oryzicola BLS256	NC_017267.2	16027	+	194	CGGCGGGCAGCCGCTGCTGTAGCTTTCCATGCCCGAGCGCG	1.52	0.269	0.246	0.306	4
Xanthomonas oryzae pv. oryzicola BLS256	NC_017267.2	16233	+	199	GCACATAGGCGGCGAGAAGGAGCGCTTCGATGTGGGGAATG	1.56	0.394	0.362	0.435	13
Xanthomonas oryzae pv. oryzicola BLS256	NC_017267.2	16260	+	196	CGATGTGGGGAATGTTGGCCAGCCAATCCCACGCGCCCCGA	1.74	0.19	0.087	0.281	110
Xanthomonas oryzae pv. oryzicola BLS256	NC_017267.2	16525	+	178	AACGGAGCTTTTGATGATGAAGAGGATCGCAATGTTCAGCA	1.65	0.513	0.427	0.609	91
Xanthomonas oryzae pv. oryzicola BLS256	NC_017267.2	16651	-	186	GTAGACTTGGCCAAGGCCGGAGGTCAGCTGAGTTGCTAGGA	7.6	0.99	0.983	0.997	192
Xanthomonas oryzae pv. oryzicola BLS256	NC_017267.2	16664	+	193	GCTGACCTCCGGCCTTGGCCAAGTCTACATCGGTGATCGCG	1.73	0.42	0.29	0.547	16
Xanthomonas oryzae pv. oryzicola BLS256	NC_017267.2	16889	-	187	GTCATGGAAAACATCGGTAAAACGAAGCTATTTGCAGGACT	1.58	0.145	0.055	0.234	37
Xanthomonas oryzae pv. oryzicola BLS256	NC_017267.2	17009	-	182	CGACAGGTCCAGGCGGCTGGAGGACATAGGCAACTCCACTT	8.13	1	1	1	235
Xanthomonas oryzae pv. oryzicola BLS256	NC_017267.2	17172	+	193	GTACCGGCCCGATCACGCGCAGCGCATCAGCGAGCATCGGC	1.73	0.187	0.098	0.261	23
Xanthomonas oryzae pv. oryzicola BLS256	NC_017267.2	17262	+	191	GATCGAGGACCTGCTGAGGGAGGACTTCAGTCCCGAACAGA	10.02	1	0.974	1	268
Xanthomonas oryzae pv. oryzicola BLS256	NC_017267.2	17373	-	184	GCTTGCGGCGGCGTTTGCGTAGATGCATGAACAACTGACCA	1.59	0.237	0.112	0.337	11
Xanthomonas oryzae pv. oryzicola BLS256	NC_017267.2	17398	-	188	CCATCGCGCATGCCACGCCGACGGCGCTTGCGGCGGCGTTT	1.57	0.239	0.139	0.343	61
Xanthomonas oryzae pv. oryzicola BLS256	NC_017267.2	17688	-	187	CAATGAGCCGATGATCGGCGAACTCCTTGCCGTTGTCGGCG	1.63	0.317	0.192	0.419	26
Xanthomonas oryzae pv. oryzicola BLS256	NC_017267.2	17723	+	197	TCATTGCCGCCTGCTTGCAGAGCGATTTCTATTTCGCAGAT	1.72	0.131	0.054	0.203	10
Xanthomonas oryzae pv. oryzicola BLS256	NC_017267.2	17928	+	190	CCTCGAAGTCTTCTCCGAGGAGGTCCTCAACAGCGTTGCGA	8.33	1	0.984	1	310
Xanthomonas oryzae pv. oryzicola BLS256	NC_017267.2	18126	-	191	ACCACATTGGCGTTGACTGTATTCAAAAAATCCGCACGGCA	1.59	0.111	0.031	0.183	16
Xanthomonas oryzae pv. oryzicola BLS256	NC_017267.2	18154	+	171	ACGCCAATGTGGTGCGAAAAAGTGCAATCCTTCGGCTTGGC	1.68	0.209	0.09	0.305	44
Xanthomonas oryzae pv. oryzicola BLS256	NC_017267.2	18285	+	188	CATGGCCATGAATCGTGTGCAGTTCCAAGCCGGGCTGTCGT	1.62	0.187	0	0.34	12
Xanthomonas oryzae pv. oryzicola BLS256	NC_017267.2	18601	+	195	GAGTTGATGCGACACCTGGGAGTGAGCTACCCGACAGCGTG	1.51	0.188	0.073	0.282	11
Xanthomonas oryzae pv. oryzicola BLS256	NC_017267.2	18858	+	200	CACCACGGCGGCGCTGTCGGAATGGATCGGGCAACGCCTGC	1.8	0.428	0.299	0.552	123
Xanthomonas oryzae pv. oryzicola BLS256	NC_017267.2	19031	-	187	GTGATAGCCACCGTCCAGCGAACGCTTTAGGTTGGACAACA	1.81	0.338	0.207	0.445	15
Xanthomonas oryzae pv. oryzicola BLS256	NC_017267.2	19082	-	187	CCACATCGTCTCTGCCAGGTAGCGCTGGGCGTATTTGGCGA	1.52	0.205	0.111	0.3	56
Xanthomonas oryzae pv. oryzicola BLS256	NC_017267.2	19237	+	195	GAAAGTGCGTGCTGATCAGGAGGATGGATGGCTGAGTCGCT	9.53	0.996	0.955	1	243
Xanthomonas oryzae pv. oryzicola BLS256	NC_017267.2	19377	+	193	GCCCTCAGTCGTGGTTTAGGAGCGACTTGGATTCGAGGCGT	2.86	0.535	0.424	0.629	121
Xanthomonas oryzae pv. oryzicola BLS256	NC_017267.2	19528	-	195	GCTCGTACTGCTCCCAGGGAAACTCGATCCCGTACCCTTCC	1.59	0.195	0.126	0.275	48
Xanthomonas oryzae pv. oryzicola BLS256	NC_017267.2	19705	+	194	CCGGGATCGCCTGTTTGGCGAGCTGATCATCAAGAGTTGGG	1.88	0.319	0.215	0.415	15
Xanthomonas oryzae pv. oryzicola BLS256	NC_017267.2	19836	+	181	GTGGCTTCTTCCAACCAACGAGAAAAACGCATGGGCCAGTA	1.67	0.122	0.038	0.206	4
Xanthomonas oryzae pv. oryzicola BLS256	NC_017267.2	19840	+	188	CTTCTTCCAACCAACGAGAAAAACGCATGGGCCAGTACCCC	1.68	0.205	0.108	0.287	59
Xanthomonas oryzae pv. oryzicola BLS256	NC_017267.2	20324	-	209	GAGACAACAATGCAATATCGAATGAATCGCTGGCAGGCCGA	3.06	0.736	0.587	0.86	135
Xanthomonas oryzae pv. oryzicola BLS256	NC_017267.2	20346	-	209	GCACCCACCGTCACCTACAAAAGAGACAACAATGCAATATC	1.74	0.168	0.091	0.264	10
Xanthomonas oryzae pv. oryzicola BLS256	NC_017267.2	20442	+	185	CGTTCGTTTAGTCACGGAGCACAGTCCAGATGGACTTGATG	7.01	0.99	0.958	1	360
Xanthomonas oryzae pv. oryzicola BLS256	NC_017267.2	20452	-	207	CAACGTACTGCATCAAGTCCATCTGGACTGTGCTCCGTGAC	9.03	1	1	1	245
Xanthomonas oryzae pv. oryzicola BLS256	NC_017267.2	20461	-	203	GACTGATCGCAACGTACTGCATCAAGTCCATCTGGACTGTG	1.48	0.286	0.204	0.36	4
Xanthomonas oryzae pv. oryzicola BLS256	NC_017267.2	20482	+	188	GCAGTACGTTGCGATCAGTCAAGACGGTCGCATCCTCGAAC	1.58	0.3	0.175	0.366	12
Xanthomonas oryzae pv. oryzicola BLS256	NC_017267.2	20634	+	190	AATCGTCGGCGATCGAACTTAAAACGCTGCTCGGCCAGCGC	1.85	0.328	0.25	0.422	82
Xanthomonas oryzae pv. oryzicola BLS256	NC_017267.2	20636	+	189	TCGTCGGCGATCGAACTTAAAACGCTGCTCGGCCAGCGCGC	1.56	0.124	0.031	0.227	58
Xanthomonas oryzae pv. oryzicola BLS256	NC_017267.2	20934	-	208	GTCGAACTGCGTGCAATACGAGCGCGGCGCGTAGGTCTGGC	1.67	0.217	0.091	0.277	25
Xanthomonas oryzae pv. oryzicola BLS256	NC_017267.2	21072	+	184	TGGTGTTGTTCGACGACGTCAACGACTTGGCCCAGGCCAGC	1.52	0.171	0.034	0.315	38
Xanthomonas oryzae pv. oryzicola BLS256	NC_017267.2	21079	-	213	GGGCCGGGCTGGCCTGGGCCAAGTCGTTGACGTCGTCGAAC	1.7	0.281	0.172	0.388	5
Xanthomonas oryzae pv. oryzicola BLS256	NC_017267.2	21222	-	212	CCAATCGTCCGCGTTGCTGGAGGCGGCCGGCTTGTAGTCGT	8.42	0.757	0.663	0.839	309
Xanthomonas oryzae pv. oryzicola BLS256	NC_017267.2	21300	+	173	GCGCCACGCTGCGGGATTACAGCGCGCTGTCGCCCTACTAC	1.55	0.275	0	0.362	42
Xanthomonas oryzae pv. oryzicola BLS256	NC_017267.2	21629	-	206	TATTGCGCGGCCCCTGCGGGAGGCGGGGGGACCGCTGCCAG	6.61	0.677	0.564	0.766	257
Xanthomonas oryzae pv. oryzicola BLS256	NC_017267.2	21693	-	200	GCGCAGCGAGGGGACGCGCGACGGCACCAAGGCCACACCGC	1.68	0.292	0.188	0.392	56
Xanthomonas oryzae pv. oryzicola BLS256	NC_017267.2	21766	+	187	GGTGGTCGGCAAGGCCGGCGAAGTGGTCGATACCGACGAAA	2.48	0.588	0.472	0.718	102
Xanthomonas oryzae pv. oryzicola BLS256	NC_017267.2	22090	+	186	GGGCATCCTCACGCGCGAGCACAACGGCAGTGGCGCCAATG	10.94	0.977	0.927	1	318
Xanthomonas oryzae pv. oryzicola BLS256	NC_017267.2	22100	-	201	AACAGCAGTTCATTGGCGCCACTGCCGTTGTGCTCGCGCGT	7.48	1	1	1	318
Xanthomonas oryzae pv. oryzicola BLS256	NC_017267.2	22183	+	172	CCACCAGGCCAGTGAGTTGAATCTCGGCTACCTGACCCACG	1.68	0.302	0.142	0.458	46
Xanthomonas oryzae pv. oryzicola BLS256	NC_017267.2	22305	-	197	TGCGGCCTGGCTGCGCGCGTAGGTGGTCAGCAACATGCCCT	1.99	0.524	0.409	0.646	26
Xanthomonas oryzae pv. oryzicola BLS256	NC_017267.2	22348	+	193	CCACCAACTCGACCGCGACGAACTCGACGCGCTGTTGGCGC	1.57	0.044	0	0.095	24
Xanthomonas oryzae pv. oryzicola BLS256	NC_017267.2	22453	-	195	AGCCCTGCAATGCCTGGCGTAGCGCGTCCTGCCCGCCGGTC	1.74	0.188	0.109	0.279	88
Xanthomonas oryzae pv. oryzicola BLS256	NC_017267.2	22521	-	188	CATGCCCTCGCTGGCGGCGAAGGCCATCAGCGGCTTGCCTG	1.56	0.271	0.134	0.368	15
Xanthomonas oryzae pv. oryzicola BLS256	NC_017267.2	22584	+	191	ATCTCAGCTACGCCGGCCAGAACATCGACAGCGTGGCGCAA	1.67	0.186	0.102	0.284	35
Xanthomonas oryzae pv. oryzicola BLS256	NC_017267.2	22654	+	187	CACACGCGTGCATGCAGGGCAAGGGATCGCGCTGTTCGCGC	1.51	0.135	0.055	0.25	11
Xanthomonas oryzae pv. oryzicola BLS256	NC_017267.2	22761	+	190	TGGTGGCCAACGCGCAGACCAACCTGCAATTGACCGCCAAC	1.5	0	0	0	5
Xanthomonas oryzae pv. oryzicola BLS256	NC_017267.2	22905	+	182	GGGTTGAGCTCCACGCGGCCAGCCATGCATTGCTGGGACCG	11.8	1	1	1	228
Xanthomonas oryzae pv. oryzicola BLS256	NC_017267.2	22915	-	202	GCTCGGTGGACGGTCCCAGCAATGCATGGCTGGCCGCGTGG	4.55	0.999	0.953	1	183
Xanthomonas oryzae pv. oryzicola BLS256	NC_017267.2	23031	+	187	ACACGCCCCAGCTTGCGGCCAACCAGCCCTACAGCATCACG	1.55	0.219	0.131	0.327	6
Xanthomonas oryzae pv. oryzicola BLS256	NC_017267.2	23181	-	197	AGCAGCGCCGCACACGCGGGAGGAGTGTCAGCCGCCGCCCA	10.26	1	1	1	296
Xanthomonas oryzae pv. oryzicola BLS256	NC_017267.2	23273	+	189	CGCTCCCCATGTCGTCGCCCAAGCCGATGCACTGCTGCTCC	1.6	0.126	0.04	0.216	10
Xanthomonas oryzae pv. oryzicola BLS256	NC_017267.2	23308	+	192	TGCTCCCCAATCGGATGGGCAACCGTCCGGTGCAGGTGCCC	1.58	0.252	0.14	0.343	57
Xanthomonas oryzae pv. oryzicola BLS256	NC_017267.2	23457	+	187	CGTATCGATCTGCGGGCTGGAGGGTATGGGGTCAAGTATGC	9.2	1	1	1	258
Xanthomonas oryzae pv. oryzicola BLS256	NC_017267.2	23481	+	176	TATGGGGTCAAGTATGCCGAAGCCAAGAAATCGCCAGTGAA	1.55	0.474	0.292	0.481	28
Xanthomonas oryzae pv. oryzicola BLS256	NC_017267.2	23587	+	180	AGCGCAGCGAAGACACCACCAGCAAGTTGCCGACCCACAGC	1.59	0.08	0.019	0.142	22
Xanthomonas oryzae pv. oryzicola BLS256	NC_017267.2	23716	+	188	AGTACCAGGACACCGCCGGCAACCGGCTGGATGCCCATTTC	1.49	0.089	0.008	0.166	23
Xanthomonas oryzae pv. oryzicola BLS256	NC_017267.2	23761	+	186	AGGCTGGCGGGTTCTTCGCCAACGCCACCAGCAACCTGCCA	1.62	0.188	0.101	0.268	43
Xanthomonas oryzae pv. oryzicola BLS256	NC_017267.2	23842	-	194	GCCGAAATAGGTGAAGTCGGAGGCCACTGGCTGGATGGTCG	8.28	0.985	0.93	1	334
Xanthomonas oryzae pv. oryzicola BLS256	NC_017267.2	24182	-	209	ACCCTGGCTGACACACTTGCAACTCGCTCAATGCTGGGCGG	1.95	0.28	0.178	0.387	41
Xanthomonas oryzae pv. oryzicola BLS256	NC_017267.2	24265	+	194	CCCGTCTGGATGCCGAAGGCAAGCAGATCGTCTTCGCCGAG	1.46	0.433	0.205	0.637	44
Xanthomonas oryzae pv. oryzicola BLS256	NC_017267.2	24278	-	211	CGCGGTTGTCGCGCTCGGCGAAGACGATCTGCTTGCCTTCG	1.67	0.201	0.153	0.259	10
Xanthomonas oryzae pv. oryzicola BLS256	NC_017267.2	24284	+	188	CAAGCAGATCGTCTTCGCCGAGCGCGACAACCGCGGCAAGG	1.57	0.227	0.129	0.324	38
Xanthomonas oryzae pv. oryzicola BLS256	NC_017267.2	24458	-	200	GGTGGAAGCGCAGATCCTTGAGCGCGTCCATCGCCGGCAAG	1.5	0.057	0.015	0.115	5
Xanthomonas oryzae pv. oryzicola BLS256	NC_017267.2	24497	-	189	CGGGCTTGCCGCCACGCAGCAGCTTGGTCCACATCCGCTGG	1.49	0.104	0.036	0.192	19
Xanthomonas oryzae pv. oryzicola BLS256	NC_017267.2	24500	-	200	CGACGGGCTTGCCGCCACGCAGCAGCTTGGTCCACATCCGC	1.5	0.068	0.015	0.129	8
Xanthomonas oryzae pv. oryzicola BLS256	NC_017267.2	24512	+	175	CAAGCTGCTGCGTGGCGGCAAGCCCGTCGCAGTGGGCTTGC	1.61	0.128	0.044	0.223	46
Xanthomonas oryzae pv. oryzicola BLS256	NC_017267.2	24560	+	181	GCACATCCCGCTGCGCATGGAGGATGAGGCGCGTTATCCAG	10.5	1	0.989	1	333
Xanthomonas oryzae pv. oryzicola BLS256	NC_017267.2	24566	+	182	CCCGCTGCGCATGGAGGATGAGGCGCGTTATCCAGGCGGGG	1.58	0.075	0.018	0.147	21
Xanthomonas oryzae pv. oryzicola BLS256	NC_017267.2	24686	+	182	GCCGCACGCCCCCCACATGGAGGAGGGCGAAGCCGATGCGC	13.29	1	0.994	1	188
Xanthomonas oryzae pv. oryzicola BLS256	NC_017267.2	24689	+	181	GCACGCCCCCCACATGGAGGAGGGCGAAGCCGATGCGCGCC	9.04	1	1	1	315
Xanthomonas oryzae pv. oryzicola BLS256	NC_017267.2	24949	+	181	CTGGTTACACGTGCGATGCGACCGATATGGGTTGCACGGTG	2.44	0.705	0.58	0.835	134
Xanthomonas oryzae pv. oryzicola BLS256	NC_017267.2	24992	+	181	GCGACACGCCACACCCAACTAAGTACGTGCGCAGATGGCGC	1.6	0.252	0.13	0.357	12
Xanthomonas oryzae pv. oryzicola BLS256	NC_017267.2	25190	+	185	GCGCACGCCTTTTCAAAGGAAAAAGAGAGAAGACGCTGATT	1.72	0.289	0.175	0.417	141
Xanthomonas oryzae pv. oryzicola BLS256	NC_017267.2	25241	-	209	CTCCAGGGCTGAGCTTCTCGAAATTCGCAAGCTCGCTAAGA	1.5	0.131	0.04	0.232	43
Xanthomonas oryzae pv. oryzicola BLS256	NC_017267.2	25278	+	171	GGAGCGAGAAAATTGGTTGAAGCGAGTTGTCTCTATTACGA	1.55	0.466	0.281	0.525	31
Xanthomonas oryzae pv. oryzicola BLS256	NC_017267.2	25395	+	179	CGTGCGGAGAGCAGCGAATGAGCGCGTCACAACGGCCTGGC	1.66	0.18	0.115	0.254	33
Xanthomonas oryzae pv. oryzicola BLS256	NC_017267.2	25483	+	187	GGCGCTGATCCTTTTCATCTACTATCGCCAATGGCAGTCAA	1.7	0.168	0.062	0.257	7
Xanthomonas oryzae pv. oryzicola BLS256	NC_017267.2	25513	+	183	ATGGCAGTCAACAGGCGTGGAGGATTCCGGCTTGGGCAACG	8.96	0.987	0.906	1	274
Xanthomonas oryzae pv. oryzicola BLS256	NC_017267.2	25644	+	177	AGGAACCAGCGGCCATGGCAAGCGCCCAGGCCACGGCGGCG	1.63	0.249	0.17	0.35	76
Xanthomonas oryzae pv. oryzicola BLS256	NC_017267.2	25900	+	192	TTTCGGATACGCGGCAAAGGAAGCAGTGGAGCGTTGGCCGC	1.71	0.333	0.21	0.454	39
Xanthomonas oryzae pv. oryzicola BLS256	NC_017267.2	25904	+	192	GGATACGCGGCAAAGGAAGCAGTGGAGCGTTGGCCGCTACC	11.05	1	0.981	1	247
Xanthomonas oryzae pv. oryzicola BLS256	NC_017267.2	25914	-	205	AATGATCACTGGTAGCGGCCAACGCTCCACTGCTTCCTTTG	7.87	1	0.996	1	265
Xanthomonas oryzae pv. oryzicola BLS256	NC_017267.2	26143	+	192	ATTGGTTAGCAATGATTCGGAAGCAGATCGATATGGTTGGA	1.6	0.134	0.061	0.224	28
Xanthomonas oryzae pv. oryzicola BLS256	NC_017267.2	26170	-	196	CAGGCCGCTCTGGCATTCCAAGTGATTTCCAACCATATCGA	1.9	0.36	0.242	0.49	55
Xanthomonas oryzae pv. oryzicola BLS256	NC_017267.2	26674	+	181	CAAGCGCGCCGCGCAGGTGGAGGCGCTGCGCAAGGGCTGGG	9.26	0.95	0.863	0.979	314
Xanthomonas oryzae pv. oryzicola BLS256	NC_017267.2	27211	+	181	GCGATATGCCCCTTGCATGGACGTACTCACATTGAAGGTGC	1.69	0.451	0.291	0.594	5
Xanthomonas oryzae pv. oryzicola BLS256	NC_017267.2	27233	-	204	ATGGATGTTCAGATGACTGGAGGCACCTTCAATGTGAGTAC	7.05	0.977	0.925	1	252
Xanthomonas oryzae pv. oryzicola BLS256	NC_017267.2	27382	+	183	ATATGGATATTTATAAAAATAATTGGATTTAATGGTTTCTC	1.56	0.236	0.167	0.317	48
Xanthomonas oryzae pv. oryzicola BLS256	NC_017267.2	27448	-	210	GATTAGCTTGTTCAAAAGCAAATTTGATGCAGCTGCTGTCA	1.5	0.431	0.258	0.514	83
Xanthomonas oryzae pv. oryzicola BLS256	NC_017267.2	27455	-	212	AGAAGCAGATTAGCTTGTTCAAAAGCAAATTTGATGCAGCT	1.66	0.096	0.03	0.175	29
Xanthomonas oryzae pv. oryzicola BLS256	NC_017267.2	27461	+	173	ATCAAATTTGCTTTTGAACAAGCTAATCTGCTTCTCTTGAT	1.56	0.238	0.132	0.347	7
Xanthomonas oryzae pv. oryzicola BLS256	NC_017267.2	27477	-	196	AGAGCTTGGAATGAAAATCAAGAGAAGCAGATTAGCTTGTT	1.82	0.272	0.177	0.363	43
Xanthomonas oryzae pv. oryzicola BLS256	NC_017267.2	27484	-	205	AGACCGGAGAGCTTGGAATGAAAATCAAGAGAAGCAGATTA	1.51	0.14	0.059	0.214	41
Xanthomonas oryzae pv. oryzicola BLS256	NC_017267.2	27517	+	176	TCCGGTCTATAAGTGAAGCGACCTGATTATGCTGCGCAAGT	2.12	0.503	0.395	0.654	9
Xanthomonas oryzae pv. oryzicola BLS256	NC_017267.2	27592	-	213	TTTTCGCATTGCAGATATCGAAGATGCGAATGTTCTGATCC	1.46	0.11	0.014	0.17	11
Xanthomonas oryzae pv. oryzicola BLS256	NC_017267.2	27659	-	198	ATTTGGTCGCCCCGCTTAGAAGCCGAATAAATAATTATTCG	1.72	0.065	0.023	0.12	22
Xanthomonas oryzae pv. oryzicola BLS256	NC_017267.2	27673	+	176	TTCGGCTTCTAAGCGGGGCGACCAAATCCTCTTTAACAGCA	1.9	0.548	0.426	0.659	101
Xanthomonas oryzae pv. oryzicola BLS256	NC_017267.2	27770	-	191	CTTCGAAGCGACGGAACTCAACCGAAATGGCCAGCAAACCC	2.68	0.622	0.493	0.754	146
Xanthomonas oryzae pv. oryzicola BLS256	NC_017267.2	27809	+	171	AGCAGTGTCAAATCCGTTGAAAACCCAACCTGCAAACACTG	1.52	0.443	0.295	0.508	33
Xanthomonas oryzae pv. oryzicola BLS256	NC_017267.2	27871	-	206	CGGCCTGGCTCGTTTCAAAGAAACGAACCCTCATTTCCATG	1.52	0.231	0.141	0.298	86
Xanthomonas oryzae pv. oryzicola BLS256	NC_017267.2	27911	+	161	GATAGTCCAGTCGTTAATGAAGGCAGGCACCATCTTGCCTA	1.65	0.068	0.015	0.139	33
Xanthomonas oryzae pv. oryzicola BLS256	NC_017267.2	28032	+	161	ACGAGCGCGCCAAATGATGGAGGGAGATCTACCAATACGAA	8.32	0.999	0.985	1	241
Xanthomonas oryzae pv. oryzicola BLS256	NC_017267.2	28102	+	158	CCTTAGCTACCAGGCGACGGAGGGCAACATATCGAGAAAGA	8.4	0.996	0.995	1	277
Xanthomonas oryzae pv. oryzicola BLS256	NC_017267.2	28149	-	204	TATGCAGATTCATTAAATGTAGGTAATGATCTTCTCGCCGG	2.04	0.42	0.316	0.545	32
Xanthomonas oryzae pv. oryzicola BLS256	NC_017267.2	28207	-	190	TGGTCGTCACACCAATCCGAATGTAGATCTTGTCGCCGGGG	1.56	0.158	0.066	0.27	7
Xanthomonas oryzae pv. oryzicola BLS256	NC_017267.2	28246	-	198	GCTCCAGAATACAGGCGGGGAGGAAGTATTTCTTCACAATG	11.39	1	1	1	369
Xanthomonas oryzae pv. oryzicola BLS256	NC_017267.2	28283	+	155	GAGCAATCTTTGGAGAAAGGAACGAATTGTTGTCCCATAAG	2.34	0.524	0.374	0.665	73
Xanthomonas oryzae pv. oryzicola BLS256	NC_017267.2	28339	-	205	GATCGCAGTACTGGGAGAGGAAGGGTTTGTAAGCAATCTCC	1.55	0.195	0.109	0.3	42
Xanthomonas oryzae pv. oryzicola BLS256	NC_017267.2	28344	-	201	CTGTCGATCGCAGTACTGGGAGAGGAAGGGTTTGTAAGCAA	1.54	0.168	0.034	0.307	23
Xanthomonas oryzae pv. oryzicola BLS256	NC_017267.2	28400	-	205	CTCTAGGCACTCGAGGCAAGAAAGTCCTTTTGGTCGACTTC	1.62	0.145	0.079	0.212	16
Xanthomonas oryzae pv. oryzicola BLS256	NC_017267.2	28533	-	207	CCCCCCCCCCTGATAAACTTAAGTAAACCGGCAGCCTCTAC	1.64	0.316	0.243	0.413	47
Xanthomonas oryzae pv. oryzicola BLS256	NC_017267.2	28600	-	206	TGGGGCGACGATTGCGCGCGAAGGCTTTAACAGGGTTAAAT	1.56	0.245	0.156	0.344	45
Xanthomonas oryzae pv. oryzicola BLS256	NC_017267.2	28714	+	150	GACCAATACATCCAATGCAGACCGCATCAAGTGAGCTGTGT	1.61	0.204	0.095	0.317	5
Xanthomonas oryzae pv. oryzicola BLS256	NC_017267.2	28802	-	209	CAGCGCCGGAAGACTGAGCCAGAGGTTAAGGTCCCCACCCA	1.62	0.286	0.179	0.404	27
Xanthomonas oryzae pv. oryzicola BLS256	NC_017267.2	28846	-	214	GCGTTCAATGCCGGCGCGCCAACGGATCCATATCCTTGATG	1.58	0.187	0.1	0.286	9
Xanthomonas oryzae pv. oryzicola BLS256	NC_017267.2	28862	+	150	CCGTTGGCGCGCCGGCATTGAACGCGCTGCCCTGGAAGAGG	1.61	0.162	0.064	0.256	8
Xanthomonas oryzae pv. oryzicola BLS256	NC_017267.2	29537	+	159	TTCCTGACGGCTCTGCAACGAAAAAGCTGATCTTGTGGTTA	1.59	0.11	0.04	0.204	37
Xanthomonas oryzae pv. oryzicola BLS256	NC_017267.2	29754	+	160	CGAGGGCAAGCCGGCGATGGATTGGATCGCGCAGCGATAGG	1.64	0.263	0.104	0.407	22
Xanthomonas oryzae pv. oryzicola BLS256	NC_017267.2	29901	-	219	GTGCGCTCTACCCGCTGCACATCGAAACCCATGGGCTGTAT	1.48	0.128	0.058	0.219	10
Xanthomonas oryzae pv. oryzicola BLS256	NC_017267.2	30418	-	215	GCGCTGCTGTTCGTGCTGGCAACGCTGCAGCACGACGATGC	1.48	0.109	0.02	0.216	41
Xanthomonas oryzae pv. oryzicola BLS256	NC_017267.2	30545	+	162	ATACCACCATCAGCATGCCAAGGTAGTCGCCCACGGCGAAG	2.89	0.615	0.499	0.755	78
Xanthomonas oryzae pv. oryzicola BLS256	NC_017267.2	30674	+	169	CAACCAACAGCATTGGGACAAGCAGCGCCTCGGCGCGATGC	12.35	0.936	0.857	1	284
Xanthomonas oryzae pv. oryzicola BLS256	NC_017267.2	30677	+	169	CCAACAGCATTGGGACAAGCAGCGCCTCGGCGCGATGCAGC	1.57	0.144	0.06	0.235	34
Xanthomonas oryzae pv. oryzicola BLS256	NC_017267.2	30683	-	203	TGAAGCGCTGCATCGCGCCGAGGCGCTGCTTGTCCCAATGC	6.84	0.75	0.654	0.847	233
Xanthomonas oryzae pv. oryzicola BLS256	NC_017267.2	31033	+	184	GGTCAACCTGCAGCTTAGAGAAGGAATAAAGAATATCCTAG	2.06	0.211	0.127	0.3	28
Xanthomonas oryzae pv. oryzicola BLS256	NC_017267.2	31041	+	185	TGCAGCTTAGAGAAGGAATAAAGAATATCCTAGCATGCACG	1.53	0.252	0.094	0.4	15
Xanthomonas oryzae pv. oryzicola BLS256	NC_017267.2	31055	+	184	GGAATAAAGAATATCCTAGCATGCACGCAGTGGCATAGGGG	8.96	1	1	1	270
Xanthomonas oryzae pv. oryzicola BLS256	NC_017267.2	31065	-	209	GCCGTCGGCACCCCTATGCCACTGCGTGCATGCTAGGATAT	4.07	0.979	0.882	1	177
Xanthomonas oryzae pv. oryzicola BLS256	NC_017267.2	31183	+	183	TGCGATCCATCTGTAGGCCGAGGATATGCTTGCGTGGAGTT	11.25	1	1	1	256
Xanthomonas oryzae pv. oryzicola BLS256	NC_017267.2	31192	-	210	TGCCGGCTGAACTCCACGCAAGCATATCCTCGGCCTACAGA	13.18	1	0.96	1	267
Xanthomonas oryzae pv. oryzicola BLS256	NC_017267.2	31266	+	181	TGACTATGTAGTCGCCCCTGAAAAACCCCCAGACCGCATCC	1.56	0.182	0.067	0.29	23
Xanthomonas oryzae pv. oryzicola BLS256	NC_017267.2	31337	-	206	AGAAACCAGTACGTAGAGTAATGAAAACTGGCAGTTCCAGC	1.55	0.764	0.613	0.902	99
Xanthomonas oryzae pv. oryzicola BLS256	NC_017267.2	31354	-	212	CATGGGCGAAAACTGCCAGAAACCAGTACGTAGAGTAATGA	1.45	0.023	0	0.061	47
Xanthomonas oryzae pv. oryzicola BLS256	NC_017267.2	31492	+	181	TGAGCCATCGGCTGCCGTGGAGTGCGTTGGAGCAGGCGTTG	1.61	0.297	0.135	0.413	11
Xanthomonas oryzae pv. oryzicola BLS256	NC_017267.2	31499	-	211	GCGGCGACAACGCCTGCTCCAACGCACTCCACGGCAGCCGA	1.48	0.16	0.098	0.239	12
Xanthomonas oryzae pv. oryzicola BLS256	NC_017267.2	31889	+	177	CACCGACAGCCGTTTGCTGGAGGTGGCGCGCAAGAAGCTGG	4.41	0.991	0.892	0.993	151
Xanthomonas oryzae pv. oryzicola BLS256	NC_017267.2	32031	+	175	TTCAAGCGCATGCGCAAGGTACTGCGACGCCAACGCACGAT	2	0.296	0.2	0.413	6
Xanthomonas oryzae pv. oryzicola BLS256	NC_017267.2	32174	+	170	GGCACAGCGTCCCAAGGACAAACAAAAACTCTACGCCTTGC	1.61	0.246	0.138	0.349	162
Xanthomonas oryzae pv. oryzicola BLS256	NC_017267.2	32320	+	173	GCGCGCGCAGTTTCCCGGGTAACCCGTACGACGGCGACACG	1.67	0.242	0.142	0.325	21
Xanthomonas oryzae pv. oryzicola BLS256	NC_017267.2	32441	+	171	GTATCGCGGGCGCGACGTGGAGGGTGTGCAGATCCTGCATC	8.06	0.988	0.868	1	269
Xanthomonas oryzae pv. oryzicola BLS256	NC_017267.2	32738	-	197	AAAAACCCTCTCAAACACCAAATGCCATGTTTGGTGGCCAC	1.48	0.282	0.124	0.416	52
Xanthomonas oryzae pv. oryzicola BLS256	NC_017267.2	32744	-	192	CCCCTGAAAAACCCTCTCAAACACCAAATGCCATGTTTGGT	1.6	0.209	0.071	0.354	15
Xanthomonas oryzae pv. oryzicola BLS256	NC_017267.2	32785	+	166	CGACTAAATAGTCGCCCCTGAAAAACCCCCAGACCGCATCC	1.48	0.191	0.056	0.365	25
Xanthomonas oryzae pv. oryzicola BLS256	NC_017267.2	32797	+	166	CGCCCCTGAAAAACCCCCAGACCGCATCCATTGCAAGGCCT	1.76	0.22	0.119	0.322	14
Xanthomonas oryzae pv. oryzicola BLS256	NC_017267.2	32838	-	183	TAATGAAAACTGGCAGTTCCAGCACGCCAAAACCGCAGGTG	1.69	0.344	0.271	0.378	3
Xanthomonas oryzae pv. oryzicola BLS256	NC_017267.2	32872	-	181	ATGTGCGAAAACTGCCAGAAACCAGTACGTAGAGTAATGAA	1.54	0.288	0.165	0.423	5
Xanthomonas oryzae pv. oryzicola BLS256	NC_017267.2	32945	-	201	GATCTGGTTCTCCAGACGCGAACGAAACAGCTCATCGGCAT	1.52	0.284	0.184	0.37	16
Xanthomonas oryzae pv. oryzicola BLS256	NC_017267.2	32970	-	200	GCTGGACCAGCGGATGGCGCAAGTCGATCTGGTTCTCCAGA	1.6	0.225	0.114	0.314	49
Xanthomonas oryzae pv. oryzicola BLS256	NC_017267.2	33018	-	202	GCGGCGACAGCACCTGCTCCAACGCACTCCACGGCAGCCGA	1.5	0.153	0.079	0.232	29
Xanthomonas oryzae pv. oryzicola BLS256	NC_017267.2	33114	+	171	CGCTGGGCTGCTCTACCTCAAGCACGCCTACGACCTGTCCG	1.54	0.229	0.125	0.305	59
Xanthomonas oryzae pv. oryzicola BLS256	NC_017267.2	33408	+	181	CACCGACAGCCGTTTGCTGGAGGTGGCGCGCAAGAAGCTGG	4.8	0.993	0.992	0.994	130
Xanthomonas oryzae pv. oryzicola BLS256	NC_017267.2	33459	-	201	GCCTCACATAGGTCTGCCGCAAGACGATGCCGTGGCGCTTG	1.64	0.236	0.161	0.305	5
Xanthomonas oryzae pv. oryzicola BLS256	NC_017267.2	33492	-	198	AGCGCCCGGCCTTGCGGCTCAACCCCGGACCTTGCCTCACA	1.51	0.166	0.077	0.254	4
Xanthomonas oryzae pv. oryzicola BLS256	NC_017267.2	33550	+	180	TTCAAGCGCATGCGCAAGGTACTGCGACGCCAACGCACGAT	2.31	0.494	0.385	0.611	61
Xanthomonas oryzae pv. oryzicola BLS256	NC_017267.2	33694	+	172	ACACAGCGTCCCAAGGACAAACAAAAACTCTACGCCTTGCA	1.92	0.255	0.129	0.374	148
Xanthomonas oryzae pv. oryzicola BLS256	NC_017267.2	33960	+	189	GTATCGCGGGCGCGACGTGGAGGGTGTGCAGATCCTGCATC	7.38	0.983	0.912	1	329
Xanthomonas oryzae pv. oryzicola BLS256	NC_017267.2	34522	+	178	ACACAGTCGTGGCCTGCCGAAGGTGATTCGCACGGACAACG	1.62	0.296	0.2	0.405	14
Xanthomonas oryzae pv. oryzicola BLS256	NC_017267.2	34552	-	198	CGACCATGGCCTTGCCACAGAACTCCTTGCCGTTGTCCGTG	1.52	0.227	0.121	0.328	37
Xanthomonas oryzae pv. oryzicola BLS256	NC_017267.2	34750	+	186	CTGGCGCCGCGAATACAACGAACACCGCCCCGGCGGCTTCA	1.54	0.151	0.071	0.247	5
Xanthomonas oryzae pv. oryzicola BLS256	NC_017267.2	34844	+	179	GCGACTTCACTACCAAATGGAGTTGCCCATGTCATCCAGCC	1.55	0.14	0.05	0.243	5
Xanthomonas oryzae pv. oryzicola BLS256	NC_017267.2	35021	+	179	GTATCGGCCCGATCACGCGCAGCGCATCAGCGAGCATCGGC	1.64	0.104	0.04	0.191	30
Xanthomonas oryzae pv. oryzicola BLS256	NC_017267.2	35111	+	177	GATCGAGGACCTGCTGAGGGAGGACTTCAGTCCCGAACAGA	10.86	1	0.974	1	256
Xanthomonas oryzae pv. oryzicola BLS256	NC_017267.2	35117	-	200	CGGCAATCTGTTCGGGACTGAAGTCCTCCCTCAGCAGGTCC	1.64	0.318	0.2	0.424	9
Xanthomonas oryzae pv. oryzicola BLS256	NC_017267.2	35212	-	191	GCGTTTGCGTAGATGCATGAACAACTGACCACCGCGCTTCT	1.54	0.599	0.441	0.766	48
Xanthomonas oryzae pv. oryzicola BLS256	NC_017267.2	35247	-	196	CCATCGCGCATGCCACGCCGACGGCGCTTGCGGCGGCGTTT	1.56	0.236	0.156	0.339	62
Xanthomonas oryzae pv. oryzicola BLS256	NC_017267.2	35537	-	196	CAATGAGCCGATGATCGGCGAACTCCTTGCCGTTGTCGGCG	1.72	0.35	0.229	0.47	38
Xanthomonas oryzae pv. oryzicola BLS256	NC_017267.2	35665	+	181	GCCAATACTTGCCACGACAGACCGATTTCAGCACCATCACC	1.55	0.235	0.109	0.32	16
Xanthomonas oryzae pv. oryzicola BLS256	NC_017267.2	35777	+	181	CCTCGAAGTCTTCTCCGAGGAGGTCATCAACAGCGTTGCGA	12.07	1	1	1	302
Xanthomonas oryzae pv. oryzicola BLS256	NC_017267.2	35820	+	189	CAGAGTTGAATTCGCCCCCAAAAAAACAATCGGCGGAATGA	1.58	0.143	0.031	0.257	105
Xanthomonas oryzae pv. oryzicola BLS256	NC_017267.2	35923	+	185	CTACTGCTACTCAGGATGGGAGGACGTCGGCACTGGTACAA	11.68	1	1	1	328
Xanthomonas oryzae pv. oryzicola BLS256	NC_017267.2	36057	-	192	AACCGCCCCGACTTTCTTGGAGGCCGCTTGGTTTGAGTCAG	6.6	0.92	0.824	1	312
Xanthomonas oryzae pv. oryzicola BLS256	NC_017267.2	36528	+	179	AGGGGAACATCATTTCAGTGAACATGATATCGGTGTCGTCT	1.62	0.174	0.068	0.287	7
Xanthomonas oryzae pv. oryzicola BLS256	NC_017267.2	36582	+	175	GCGTGTCCCGGAAGTTCCGAAGGTCATCGACGTCAGGGATC	1.8	0.44	0.298	0.551	87
Xanthomonas oryzae pv. oryzicola BLS256	NC_017267.2	36669	-	196	TAATACCCTTATTAATCCAGAACGCCTTGCTAAAGAGCGAC	1.79	0.247	0.151	0.35	33
Xanthomonas oryzae pv. oryzicola BLS256	NC_017267.2	36928	-	182	TGGAATATCCCCGGAGTTGCAGCTAGCAGGCTATTCTCGGG	1.79	0.237	0.123	0.333	15
Xanthomonas oryzae pv. oryzicola BLS256	NC_017267.2	37104	+	180	TGCGCCGGCAGTTCTCCCCGACGAAATTTATCACAAATGTC	1.62	0.3	0.164	0.39	57
Xanthomonas oryzae pv. oryzicola BLS256	NC_017267.2	37182	+	182	ATTTGATTTTATAATTGATGAAAATGATCAATGGATCTTCC	1.52	0.117	0.027	0.203	25
Xanthomonas oryzae pv. oryzicola BLS256	NC_017267.2	37389	-	185	TCAATACTCAGGGAAAAACCAACTCAGTTTCCAATCCCGAA	1.73	0.139	0.061	0.237	18
Xanthomonas oryzae pv. oryzicola BLS256	NC_017267.2	37393	-	182	TGCATCAATACTCAGGGAAAAACCAACTCAGTTTCCAATCC	1.8	0.201	0.099	0.301	54
Xanthomonas oryzae pv. oryzicola BLS256	NC_017267.2	37428	-	183	ATCCATGCGAATAGCGAACCAAATTGATGCGGTAATGCATC	1.51	0.189	0.105	0.285	4
Xanthomonas oryzae pv. oryzicola BLS256	NC_017267.2	38026	+	173	ATCTGGATATCTATGAAGAGAACTCCTTGGACTTTTCTAGC	1.53	0.16	0.037	0.25	5
Xanthomonas oryzae pv. oryzicola BLS256	NC_017267.2	38056	-	181	GCACTTGCCACGCACGAAATAGTTGCTAATGCTAGAAAAGT	1.59	0.141	0.053	0.24	6
Xanthomonas oryzae pv. oryzicola BLS256	NC_017267.2	38482	-	177	TATTCCCGTGGTGGAATCGAAGCATCATAGTTAGGGCGCCC	1.57	0.159	0.076	0.251	18
Xanthomonas oryzae pv. oryzicola BLS256	NC_017267.2	38595	-	173	CGGCGATGGCGCGGTCGCGGAGTTTCAAGCCAACCCCCTCT	1.65	0.24	0.132	0.371	50
Xanthomonas oryzae pv. oryzicola BLS256	NC_017267.2	38675	+	161	AGAGCAAGCCACTGGTCTGGAGGCGCAAGCTTTCATTTGCA	10.05	0.844	0.738	0.941	215
Xanthomonas oryzae pv. oryzicola BLS256	NC_017267.2	38866	-	180	TTGCATGTATGTCTCCTCAAAATGAGTCGGTAGCGTCGCGT	1.8	0.252	0.137	0.354	15
Xanthomonas oryzae pv. oryzicola BLS256	NC_017267.2	38868	-	179	GGTTGCATGTATGTCTCCTCAAAATGAGTCGGTAGCGTCGC	1.5	0.223	0.136	0.339	36
Xanthomonas oryzae pv. oryzicola BLS256	NC_017267.2	39038	+	160	GATCCAGGCGACCTGACCTGAGCGACTTCACTACCAAATGG	1.8	0.215	0.119	0.347	32
Xanthomonas oryzae pv. oryzicola BLS256	NC_017267.2	39045	-	179	GGCAACTCCATTTGGTAGTGAAGTCGCTCAGGTCAGGTCGC	1.53	0.202	0.1	0.315	16
Xanthomonas oryzae pv. oryzicola BLS256	NC_017267.2	39236	+	160	GTACCGGCCCGATCACGCGCAGCGCATCAGCGAGCATCGGC	1.7	0.206	0.109	0.281	7
Xanthomonas oryzae pv. oryzicola BLS256	NC_017267.2	39326	+	158	GATCGAGGACCTGCTGAGGGAGGACTTCAGTCCCGAACAGA	9.89	1	1	1	227
Xanthomonas oryzae pv. oryzicola BLS256	NC_017267.2	39752	-	182	CAATGAGCCGATGATCAGCGAACTCCTTGCCGTTGTCGGCG	1.58	0.299	0.18	0.412	5
Xanthomonas oryzae pv. oryzicola BLS256	NC_017267.2	39836	+	153	CCCATGGCAGCGCGGCAGCAACGAAAATGCCAACGGGTTGA	1.64	0.164	0.08	0.271	14
Xanthomonas oryzae pv. oryzicola BLS256	NC_017267.2	39992	+	158	CCTCGAAGTCTTCTCCGAGGAGGTCCTCAAAAGCGTTGCGA	9.01	0.987	0.972	1	213
Xanthomonas oryzae pv. oryzicola BLS256	NC_017267.2	40320	+	157	GGCCGAAGTCTTAGTGTCGGAGGGAGATCAGGTGATGATTG	7.73	1	0.961	1	256
Xanthomonas oryzae pv. oryzicola BLS256	NC_017267.2	40400	+	162	CGTCGTCCAGCGATACTGGAAAACTGATCTCCGCCCAAATT	1.54	0.185	0.085	0.269	15
Xanthomonas oryzae pv. oryzicola BLS256	NC_017267.2	40536	-	173	GATTCTTGATCTGCAGCGTCAACATTGCAATGCGCGCACGT	1.49	0.068	0	0.152	6
Xanthomonas oryzae pv. oryzicola BLS256	NC_017267.2	40613	+	150	AAAAGTTGCGCACCAAGGCGAGCGGATTGGTCAGCGGCTAC	1.58	0.09	0.018	0.179	5
Xanthomonas oryzae pv. oryzicola BLS256	NC_017267.2	40724	+	163	TTCAGGCGATGCTTGAGTTAAACCAATCGGAAGCTGAGCTG	1.61	0.383	0.215	0.485	139
Xanthomonas oryzae pv. oryzicola BLS256	NC_017267.2	40824	+	160	TGTGGAGAACGAGAAAGCAGAGAATGAACAGCGCCGGAGCC	1.66	0.087	0.027	0.153	21
Xanthomonas oryzae pv. oryzicola BLS256	NC_017267.2	40852	-	175	ATGCCGTCTATCGACGCATGAATTACTTGGCTCCGGCGCTG	1.69	0.434	0.25	0.581	5
Xanthomonas oryzae pv. oryzicola BLS256	NC_017267.2	41084	-	167	CGCTGAAACAGTGTTCGTCGAGATAGAGATAATCTTACCGC	1.84	0.522	0.36	0.671	52
Xanthomonas oryzae pv. oryzicola BLS256	NC_017267.2	41297	-	173	CTTTTCATCTGAGCCCAGGGATTGCAGAGCGAACGGACGGA	1.64	0.574	0.523	0.622	46
Xanthomonas oryzae pv. oryzicola BLS256	NC_017267.2	41366	+	169	CCCGACTCTTTTGTGGTCGCAAAAAAATCGTGTCGATCCGA	1.76	0.105	0	0.183	14
Xanthomonas oryzae pv. oryzicola BLS256	NC_017267.2	41399	+	166	CGATCCGATCATGCAATCGGAGGCGGCAGAGTGCGCGCTGG	9.42	1	1	1	290
Xanthomonas oryzae pv. oryzicola BLS256	NC_017267.2	41587	+	170	GCGCAGAGCTGGATTATCTGAGGGAAGTGCAAGCGCCCGTT	1.98	0.364	0.234	0.47	37
Xanthomonas oryzae pv. oryzicola BLS256	NC_017267.2	41591	+	174	AGAGCTGGATTATCTGAGGGAAGTGCAAGCGCCCGTTATTT	1.72	0.387	0.246	0.499	85
Xanthomonas oryzae pv. oryzicola BLS256	NC_017267.2	41632	-	176	GGTGCCAGCCAGTACCACGAAGTGATTCATGTTCCAATGCA	1.82	0.321	0.2	0.43	11
Xanthomonas oryzae pv. oryzicola BLS256	NC_017267.2	41633	-	177	TGGTGCCAGCCAGTACCACGAAGTGATTCATGTTCCAATGC	2.1	0.482	0.354	0.596	80
Xanthomonas oryzae pv. oryzicola BLS256	NC_017267.2	41714	+	177	ACGCCTGATGCCTATGGGTGAGGTCAGCAAATACTTCACCG	1.6	0.295	0.186	0.411	16
Xanthomonas oryzae pv. oryzicola BLS256	NC_017267.2	41829	+	171	TTGACCGGGCGGATCAGCGGATTGAAGAGGGTGCTGATCCA	1.64	0.288	0.163	0.405	33
Xanthomonas oryzae pv. oryzicola BLS256	NC_017267.2	41945	+	179	GATTTCAGAGTCCAACGGCAAGGTCATACTCACAGTTGCAG	4.83	0.975	0.948	1	223
Xanthomonas oryzae pv. oryzicola BLS256	NC_017267.2	41954	-	173	AAAAGATTGCTGCAACTGTGAGTATGACCTTGCCGTTGGAC	11.64	1	1	1	251
Xanthomonas oryzae pv. oryzicola BLS256	NC_017267.2	41974	-	175	CTGGATGATGATCACCAGCGAAAAGATTGCTGCAACTGTGA	1.49	0.104	0.033	0.182	11
Xanthomonas oryzae pv. oryzicola BLS256	NC_017267.2	42244	-	176	GGTCGCCATACCTGTGCTGTAGATAAATAGCAATACCAAGG	1.94	0.385	0.235	0.517	27
Xanthomonas oryzae pv. oryzicola BLS256	NC_017267.2	42334	+	177	TCGGGGCACTCTGGCGTGCAAGTGAACAGAGCATGGTGTTC	1.96	0.632	0.48	0.774	75
Xanthomonas oryzae pv. oryzicola BLS256	NC_017267.2	42374	+	177	CGATGCGCGACAGCAATCGGAGTTGATGGAGTCGGTACGGG	1.62	0.266	0.155	0.385	6
Xanthomonas oryzae pv. oryzicola BLS256	NC_017267.2	42451	+	182	AACGCCGCGCCCGCTTGGCAAATGCTACGCTGGAGGCGGCC	1.71	0.391	0.278	0.499	66
Xanthomonas oryzae pv. oryzicola BLS256	NC_017267.2	42464	+	181	CTTGGCAAATGCTACGCTGGAGGCGGCCAAGCGTGGAGTTA	9.44	0.991	0.982	1	235
Xanthomonas oryzae pv. oryzicola BLS256	NC_017267.2	42674	-	173	GTCCAAGCATCTTCAGCTCGACCGCGTTATCGATGAGGGAG	1.78	0.327	0.201	0.44	7
Xanthomonas oryzae pv. oryzicola BLS256	NC_017267.2	42682	+	187	TCGATAACGCGGTCGAGCTGAAGATGCTTGGACTCCACCTC	1.51	0.194	0.06	0.319	62
Xanthomonas oryzae pv. oryzicola BLS256	NC_017267.2	42689	-	166	GACGATTGAGGTGGAGTCCAAGCATCTTCAGCTCGACCGCG	1.57	0.015	0	0.051	41
Xanthomonas oryzae pv. oryzicola BLS256	NC_017267.2	42704	+	173	GATGCTTGGACTCCACCTCAATCGTCTTGCCGATATCACCA	1.5	0.329	0.154	0.506	6
Xanthomonas oryzae pv. oryzicola BLS256	NC_017267.2	42767	-	170	GCACCTCCGGTGCGGACCGGAGGGCGCCTTCCAGGCGCCCG	8.11	1	1	1	390
Xanthomonas oryzae pv. oryzicola BLS256	NC_017267.2	42782	+	181	CGCCCTCCGGTCCGCACCGGAGGTGCAGGTGAAGGGGCTGG	9.98	0.941	0.804	0.997	130
Xanthomonas oryzae pv. oryzicola BLS256	NC_017267.2	42811	-	164	CCACGGTTCCCATTCGGAGTAGCGATATCCCAGCCCCTTCA	1.94	0.256	0.144	0.355	15
Xanthomonas oryzae pv. oryzicola BLS256	NC_017267.2	42871	-	171	TGGACCGACCAAGGCAACAGACTGGCCAGGTGCTATGGTGA	1.66	0.78	0.649	0.936	118
Xanthomonas oryzae pv. oryzicola BLS256	NC_017267.2	42881	-	167	CACATCCGCTTGGACCGACCAAGGCAACAGACTGGCCAGGT	1.6	0.166	0.046	0.27	24
Xanthomonas oryzae pv. oryzicola BLS256	NC_017267.2	42956	+	196	GCTTGCGCCGCAGGAAGGAGAAGTGACAGTAACCGACCAGC	1.99	0.754	0.639	0.863	246
Xanthomonas oryzae pv. oryzicola BLS256	NC_017267.2	43300	+	196	CCAGCCATCTGGATAGCAAGAACGAAAAATTTGTCAACGAC	1.56	0.689	0.397	1	42
Xanthomonas oryzae pv. oryzicola BLS256	NC_017267.2	43301	+	193	CAGCCATCTGGATAGCAAGAACGAAAAATTTGTCAACGACG	1.68	0.445	0.311	0.551	89
Xanthomonas oryzae pv. oryzicola BLS256	NC_017267.2	43448	+	193	AGTAATCAGTGACTGCGCGGAGGACGGACGCATGGCTTGCG	10.86	1	0.978	1	349
Xanthomonas oryzae pv. oryzicola BLS256	NC_017267.2	43680	+	194	CGCCCCTGAAAAACCCCCAGACCGCATCCATTGCAAGGCCT	1.55	0.168	0.073	0.253	4
Xanthomonas oryzae pv. oryzicola BLS256	NC_017267.2	43853	-	167	GCTGGACCAGTGGATGGCGCACGTCGATCTGGTTCTCCAGA	1.7	0.284	0.173	0.387	32
Xanthomonas oryzae pv. oryzicola BLS256	NC_017267.2	43894	+	188	TGAGCCATCGGCTGCCGTGGAGTGCGTTGGAGCAGGTGCTG	1.88	0.396	0.257	0.493	71
Xanthomonas oryzae pv. oryzicola BLS256	NC_017267.2	44254	+	196	TGGATACCACCGTGCAGGAAAAAGCGATCGCCCATCCCACC	1.49	0.032	0	0.086	42
Xanthomonas oryzae pv. oryzicola BLS256	NC_017267.2	44291	+	191	CACCGACAGCCGTTTGCTGGAGGTGGCGCGCAAGAAGCTGG	4.48	0.988	0.954	0.992	168
Xanthomonas oryzae pv. oryzicola BLS256	NC_017267.2	44433	+	181	TTCAAGCGCATGCGCAAGGTACTGCGACGCCAACGCACGAT	2.19	0.362	0.26	0.486	29
Xanthomonas oryzae pv. oryzicola BLS256	NC_017267.2	44516	+	180	GCAGGAACCGTCGGTACGTGAGCGCATCGGTGTCTGGTTGG	1.77	0.24	0.094	0.312	16
Xanthomonas oryzae pv. oryzicola BLS256	NC_017267.2	44576	+	183	GGCACAGCGTCCCAAGGACAAACAAAAACTCTACGCCTTGC	1.61	0.271	0.176	0.377	162
Xanthomonas oryzae pv. oryzicola BLS256	NC_017267.2	44843	+	183	GTATCGCGGGCGCGACGTGGAGGGTGTGCAGATCCTGCATC	8.17	1	0.97	1	305
Xanthomonas oryzae pv. oryzicola BLS256	NC_017267.2	45327	+	188	GGGTTTCGCGATAAGCTGGGAGGTGCTGCAGCTGAAGGTCA	6.13	0.999	0.941	0.999	200
Xanthomonas oryzae pv. oryzicola BLS256	NC_017267.2	45516	+	173	GACCAATACATCCAATGCCGACCGCATCAATTGAGCTGTGT	1.78	0.371	0.239	0.492	39
Xanthomonas oryzae pv. oryzicola BLS256	NC_017267.2	45602	-	176	TGAGGCCGTGCAAGGTCAGGAGGTGAACTGTTTTAATGCCA	8.97	0.999	0.999	0.999	266
Xanthomonas oryzae pv. oryzicola BLS256	NC_017267.2	45638	-	174	GACGTGCATGCAAGATAGCAAACCTGTGCCCTGTTTTGAGG	1.52	0.132	0.04	0.245	5
Xanthomonas oryzae pv. oryzicola BLS256	NC_017267.2	45902	+	187	CGCGAAAGCGCTCTTGCAGCAACTTCGCTGCCTTGTCGGCG	1.82	0.17	0.091	0.259	54
Xanthomonas oryzae pv. oryzicola BLS256	NC_017267.2	45903	+	178	GCGAAAGCGCTCTTGCAGCAACTTCGCTGCCTTGTCGGCGG	1.53	0.092	0.017	0.193	4
Xanthomonas oryzae pv. oryzicola BLS256	NC_017267.2	45965	-	160	TGCGAGATTGTCGCAGTTGGAGGTCAAGGTGGTGCAAAAGA	6.31	1	0.932	1	216
Xanthomonas oryzae pv. oryzicola BLS256	NC_017267.2	46298	-	169	CAATACATTATGTCGAGTTGAAGGACATGACGGAACTGCGC	1.99	0.375	0.227	0.524	25
Xanthomonas oryzae pv. oryzicola BLS256	NC_017267.2	46396	+	174	GGCACCAGCGCAATAGCGCAAGGTAGTCTCTTACCTGCTCG	2.8	0.697	0.568	0.814	87
Xanthomonas oryzae pv. oryzicola BLS256	NC_017267.2	46423	-	166	GCTGGCCCACCGGCATATGGAGGTTCCCGAGCAGGTAAGAG	8.85	1	0.95	1	216
Xanthomonas oryzae pv. oryzicola BLS256	NC_017267.2	46561	-	161	TGTCGAAACTGCGCCCTCGGAGGTGCTTGGCATCAAGGCCC	10.9	1	1	1	191
Xanthomonas oryzae pv. oryzicola BLS256	NC_017267.2	46693	+	186	GTGAACTGCCGCGCGCCTTGAACTCGATCAGGCGTAGTGTC	1.5	0.14	0.031	0.281	24
Xanthomonas oryzae pv. oryzicola BLS256	NC_017267.2	46881	-	161	CACGATGGGCAAAATGAGGGAGGCTGGATGAAGCTCTATGA	8.25	0.971	0.886	1	234
Xanthomonas oryzae pv. oryzicola BLS256	NC_017267.2	46917	-	158	CATCAGGTCTGCAACAGGGGAGGCGAGCCAGCTGGCCACGA	13	0.972	0.865	1	265
Xanthomonas oryzae pv. oryzicola BLS256	NC_017267.2	47122	+	183	TGTCCGTTATCTCATGCGCTAGCGCTGCCTCGGACAGGTCA	1.5	0.095	0.016	0.172	8
Xanthomonas oryzae pv. oryzicola BLS256	NC_017267.2	47161	-	153	CTTCAAGGATTGGGCAAGCGAGGTCACCGACTTCCCCGATG	2.15	0.576	0.421	0.717	5
Xanthomonas oryzae pv. oryzicola BLS256	NC_017267.2	47682	+	180	TGATGCGACACCTGGGAGTGAGCTACCCGACAGCGTGGCCA	1.54	0.133	0.036	0.217	12
Xanthomonas oryzae pv. oryzicola BLS256	NC_017267.2	47935	+	179	CACCAAGGCGGCGCTGTCGGAATGGATCGGGCAACGCCTGC	1.85	0.308	0.185	0.432	35
Xanthomonas oryzae pv. oryzicola BLS256	NC_017267.2	47996	-	160	TGCTCGGCTTCCAGTGCTCCAAACGCACCGAGTCCATCACT	1.61	0.209	0.108	0.268	38
Xanthomonas oryzae pv. oryzicola BLS256	NC_017267.2	48091	-	160	GCGAACGCTTTAGGTCGGACAACACCACGTTGACCCAGCGT	1.57	0.243	0.111	0.363	17
Xanthomonas oryzae pv. oryzicola BLS256	NC_017267.2	48101	+	183	AACGTGGTGTTGTCCGACCTAAAGCGTTCGCTGGACGGTGC	1.49	0.015	0	0.06	35
Xanthomonas oryzae pv. oryzicola BLS256	NC_017267.2	48108	-	160	GTGATAGGCACCGTCCAGCGAACGCTTTAGGTCGGACAACA	1.96	0.355	0.238	0.47	12
Xanthomonas oryzae pv. oryzicola BLS256	NC_017267.2	48133	-	160	GGGCGTATTTGGCGAATTTGAAGGCGTGATAGGCACCGTCC	1.81	0.266	0.166	0.382	25
Xanthomonas oryzae pv. oryzicola BLS256	NC_017267.2	48159	-	160	CCACATCGTCTCTTCCAGGTAGCGCTGGGCGTATTTGGCGA	1.56	0.212	0.102	0.315	43
Xanthomonas oryzae pv. oryzicola BLS256	NC_017267.2	48371	-	158	AAGCGGTGGTAGGTTTTGCTATTGCGCAGGTGGGTTAACCA	2.02	0.392	0.255	0.517	21
Xanthomonas oryzae pv. oryzicola BLS256	NC_017267.2	48429	+	175	AAGCGGCAGCATTACAGCCTAGGGAATAACCAATCAGGCCG	1.56	0.181	0.086	0.269	7
Xanthomonas oryzae pv. oryzicola BLS256	NC_017267.2	48485	-	157	GCTCAAGAGCGACGTGAAGTACCGCTTCGTGATCGATATGG	2.29	0.525	0.385	0.658	56
Xanthomonas oryzae pv. oryzicola BLS256	NC_017267.2	48830	+	180	GCGCTTCGTCCTTGGAAATGACCACTTCGCTGGCGCCCAGG	1.54	0.533	0.304	0.61	4
Xanthomonas oryzae pv. oryzicola BLS256	NC_017267.2	48836	-	161	GCTGCGCCTGGGCGCCAGCGAAGTGGTCATTTCCAAGGACG	2.39	0.554	0.41	0.673	24
Xanthomonas oryzae pv. oryzicola BLS256	NC_017267.2	48879	+	185	ATCGGCGCGCTTGCTCTCGGAGGTGGTGAACAGCACCACGG	7.31	0.995	0.993	0.997	238
Xanthomonas oryzae pv. oryzicola BLS256	NC_017267.2	49206	+	188	TTCTTCGCCTTCCTGGCAGGAGGCGCAGCTGCGGCAGCTGT	8.56	0.902	0.8	0.985	317
Xanthomonas oryzae pv. oryzicola BLS256	NC_017267.2	49768	-	164	CGTGGGCGGCCACGGGGGGGAGGGCAAGGCCAGTGCAGATG	7.77	1	0.965	1	229
Xanthomonas oryzae pv. oryzicola BLS256	NC_017267.2	50038	-	163	CATGCCTTTGCCGGCGAAATAGCTGAAGTCTGAGGCGGCAG	1.62	0.09	0.031	0.156	11
Xanthomonas oryzae pv. oryzicola BLS256	NC_017267.2	50650	+	183	GGTTGCGCGAAAACAAGCAGAAGGGCTTCTTGGGCGAATTC	1.8	0.265	0.187	0.358	25
Xanthomonas oryzae pv. oryzicola BLS256	NC_017267.2	51383	+	188	GCGATGTGAAGCACGCCAGCACCCAGGTGATGGTGTGTGCC	7.38	0.984	0.934	0.996	272
Xanthomonas oryzae pv. oryzicola BLS256	NC_017267.2	51393	-	181	TCAAACGAAGGGCACACACCATCACCTGGGTGCTGGCGTGC	3.91	1	1	1	163
Xanthomonas oryzae pv. oryzicola BLS256	NC_017267.2	51953	+	186	GCAGCTGGCGTTGATCCGGGAGGCGGTCGCCAACGCCAAGG	9.96	1	1	1	197
Xanthomonas oryzae pv. oryzicola BLS256	NC_017267.2	51979	+	189	TCGCCAACGCCAAGGCGGCCAAAATGTACTTGATCCTGGAT	1.53	0.127	0.053	0.215	5
Xanthomonas oryzae pv. oryzicola BLS256	NC_017267.2	52109	+	179	GATCGCCTTCAAGAGCGACAAGGCCGTGATATTCGGGCTGA	1.65	0.299	0.172	0.406	33
Xanthomonas oryzae pv. oryzicola BLS256	NC_017267.2	52216	+	187	TTCGTAAAACCGGCGCCACCAATCTGATTCTGGTGCCGGGT	1.51	0.085	0.023	0.154	5
Xanthomonas oryzae pv. oryzicola BLS256	NC_017267.2	52322	-	179	CCTCGATCGCATAACGATTGAGTGGATCGTGAATGGATGCC	2.32	0.567	0.432	0.694	12
Xanthomonas oryzae pv. oryzicola BLS256	NC_017267.2	52340	+	178	ACTCAATCGTTATGCGATCGAGGCACATCAATATTTGGATG	2.31	0.509	0.36	0.628	38
Xanthomonas oryzae pv. oryzicola BLS256	NC_017267.2	52447	+	180	TCACCCAATGGCTGCGTCTAAACGGAAAACGCGGGTTTCTC	1.49	0.392	0.32	0.441	80
Xanthomonas oryzae pv. oryzicola BLS256	NC_017267.2	52578	+	175	GGATGGACCTACTGGGCAGCAGGCACCTGGTGGAACAAGGG	8.41	1	0.963	1	248
Xanthomonas oryzae pv. oryzicola BLS256	NC_017267.2	52588	-	177	GAACGGATACCCCTTGTTCCACCAGGTGCCTGCTGCCCAGT	6.92	1	0.956	1	226
Xanthomonas oryzae pv. oryzicola BLS256	NC_017267.2	52715	+	174	GCTAACAACACGTCGCGAGCAGCTGTCAGGTGGGCGCGGAC	12.1	1	1	1	231
Xanthomonas oryzae pv. oryzicola BLS256	NC_017267.2	52725	-	174	TGAGCGCGCTGTCCGCGCCCACCTGACAGCTGCTCGCGACG	5.28	0.822	0.681	0.961	190
Xanthomonas oryzae pv. oryzicola BLS256	NC_017267.2	52800	-	178	AAACGACTGCGCTCACCGCCAGGTGGGCGCAGCCGGTGCTC	1.64	0.217	0.129	0.321	13
Xanthomonas oryzae pv. oryzicola BLS256	NC_017267.2	52815	-	178	TTAGAGCGGCTGACAAAACGACTGCGCTCACCGCCAGGTGG	1.6	0.376	0.252	0.479	40
Xanthomonas oryzae pv. oryzicola BLS256	NC_017267.2	53010	+	177	AGGCGCGTGCGGGCGCGGCCAAGCAATCATCACCATACATC	2.23	0.433	0.297	0.541	171
Xanthomonas oryzae pv. oryzicola BLS256	NC_017267.2	53098	-	179	TTCCCGCGAGAAGGCGAGGAAAAAGCGGCCAATCGCGGTAA	1.48	0.203	0.116	0.271	72
Xanthomonas oryzae pv. oryzicola BLS256	NC_017267.2	53125	+	175	CCTTCTCGCGGGAAAGATCGAGGCAGACTATGCCTGCACAC	1.51	0.067	0	0.146	6
Xanthomonas oryzae pv. oryzicola BLS256	NC_017267.2	53223	+	179	CGAACGCTTCCATACGACGCAAAATCGGCAGCGTGGACACA	1.62	0.241	0.134	0.328	35
Xanthomonas oryzae pv. oryzicola BLS256	NC_017267.2	53396	+	177	CAATTGGGCACGGCTGATGCATTGACTCAGACGGTGCAGAG	1.69	0.337	0.221	0.457	37
Xanthomonas oryzae pv. oryzicola BLS256	NC_017267.2	53643	+	181	AAAAACCCGGGGTCCTCAACAAGGACTACACCTATCCCGCG	1.49	0.109	0.033	0.192	29
Xanthomonas oryzae pv. oryzicola BLS256	NC_017267.2	53935	+	184	TCGCCTCGCGCTGACGTTCAAAAGCGACAATGCGGTGATGT	1.65	0.186	0.085	0.301	5
Xanthomonas oryzae pv. oryzicola BLS256	NC_017267.2	54178	+	184	GCTCAATCGCTACGCTTTCGAAGTGCATCAGTATCTGGACG	1.72	0.33	0.217	0.441	68
Xanthomonas oryzae pv. oryzicola BLS256	NC_017267.2	54261	+	187	TCGGCGCCGATCGCTTGCGTAACTTCACCAAATGGCTGCAT	1.5	0.072	0.021	0.128	15
Xanthomonas oryzae pv. oryzicola BLS256	NC_017267.2	54285	+	184	TCACCAAATGGCTGCATACAAACCGTAAGCGCGGTTTCCTG	1.55	0.403	0.169	0.479	15
Xanthomonas oryzae pv. oryzicola BLS256	NC_017267.2	54334	-	179	CTTGCAGCGCCTGGTTGCAGACCGCGTTGTTGGCGGTACCG	1.99	0.355	0.224	0.48	44
Xanthomonas oryzae pv. oryzicola BLS256	NC_017267.2	54420	-	180	ATAGGTGGCGTTCCACCACGAACCGGCTGACCACCAGGTCC	1.72	0.098	0.033	0.175	13
Xanthomonas oryzae pv. oryzicola BLS256	NC_017267.2	54552	-	182	CTTGGGAGTAGCTGTAGCGGAAGTACGCGCAGCGGTAGCGC	1.59	0.306	0.181	0.417	19
Xanthomonas oryzae pv. oryzicola BLS256	NC_017267.2	54582	-	178	GCGTGTCGTGCGTGCAGTGGAGGTACTCGTCTTGGGAGTAG	12.02	0.993	0.989	0.996	218
Xanthomonas oryzae pv. oryzicola BLS256	NC_017267.2	54714	-	176	CCAAGAGTCAGACGTCATGGAAAACATCGGTCAAACGACGC	1.64	0.246	0.123	0.361	3
Xanthomonas oryzae pv. oryzicola BLS256	NC_017267.2	54857	-	191	GCTGCGTGCACTCAAAAGACAAACTGATTAGCTCTGACCCT	1.55	0.197	0.132	0.281	16
Xanthomonas oryzae pv. oryzicola BLS256	NC_017267.2	54864	-	192	CGCGCGCGCTGCGTGCACTCAAAAGACAAACTGATTAGCTC	1.46	0.095	0.015	0.172	9
Xanthomonas oryzae pv. oryzicola BLS256	NC_017267.2	55019	+	185	ACGTGCATTGCCGGTGAATTAGCGCTTCGGTGTCTCAGCTA	1.71	0.134	0.065	0.229	7
Xanthomonas oryzae pv. oryzicola BLS256	NC_017267.2	55072	-	196	CGAACAATCGCCGTCAGGTAAAAACGTGCAAGCAGCCGCGA	1.55	0.45	0.252	0.508	97
Xanthomonas oryzae pv. oryzicola BLS256	NC_017267.2	55121	+	174	CATGGGCGCACTTCACTGCAAGAGCATTCTCATGACACAGC	10.66	1	1	1	314
Xanthomonas oryzae pv. oryzicola BLS256	NC_017267.2	55130	-	195	TCATCAATCGCTGTGTCATGAGAATGCTCTTGCAGTGAAGT	13.35	1	0.958	1	312
Xanthomonas oryzae pv. oryzicola BLS256	NC_017267.2	55526	-	196	TGCAAAGGGCCTCTACTCGGAGGCCCTTTGCGTTGCTGAGT	8.84	0.993	0.987	0.998	262
Xanthomonas oryzae pv. oryzicola BLS256	NC_017267.2	55644	-	197	CCACGACGACAAACAAGGCCAAGTCCTCACGCTGAGGCCCG	1.72	0.432	0.3	0.579	47
Xanthomonas oryzae pv. oryzicola BLS256	NC_017267.2	55683	-	194	AGCCGGCTGGCGGAGACACTAGCGACACTGACACAACGGCC	1.7	0.2	0.112	0.296	54
Xanthomonas oryzae pv. oryzicola BLS256	NC_017267.2	55912	-	192	GCCGCGGCCGAGGACTACGGACGCCATCGCTACCATGCGCC	1.91	0.342	0.241	0.449	114
Xanthomonas oryzae pv. oryzicola BLS256	NC_017267.2	55961	+	180	CGGCGGTGCCGCCTTCGCGCAAGTCTTCGCCACCGTCGGCA	1.53	0.144	0.048	0.242	23
Xanthomonas oryzae pv. oryzicola BLS256	NC_017267.2	56108	-	187	TATGGGCAGCTCGGAGCTGGAGGACATCCTCAAGCCGATCG	9.46	1	1	1	212
Xanthomonas oryzae pv. oryzicola BLS256	NC_017267.2	56484	-	197	TCGCGGCGAAGACCTCGCGCAACGTGGTCGGTGTGCTGCCG	1.5	0.229	0.134	0.298	29
Xanthomonas oryzae pv. oryzicola BLS256	NC_017267.2	56490	+	182	CACACCGACCACGTTGCGCGAGGTCTTCGCCGCGATGGTGC	2.06	0.518	0.375	0.643	19
Xanthomonas oryzae pv. oryzicola BLS256	NC_017267.2	56496	-	196	TCAAGAGCACCATCGCGGCGAAGACCTCGCGCAACGTGGTC	1.9	0.153	0.062	0.253	15
Xanthomonas oryzae pv. oryzicola BLS256	NC_017267.2	56615	+	191	CCAGCCCGGCGTCGGCGAACAACTGCTTGGCGGTCTCGGCG	1.63	0.205	0.107	0.313	29
Xanthomonas oryzae pv. oryzicola BLS256	NC_017267.2	56718	-	199	GCTACGGCTGGGACGTGGTGAAAAATTCCTGGTCCGGCCCG	1.59	0.167	0.079	0.275	41
Xanthomonas oryzae pv. oryzicola BLS256	NC_017267.2	56804	-	187	CTACGGGCGCTGGACCTACAAGTTCGAAGAAGCCGCACGCA	1.62	0.16	0.078	0.244	8
Xanthomonas oryzae pv. oryzicola BLS256	NC_017267.2	57125	-	193	TGGCGACAGCTGGTTCCAGGAGGTGCCGATGGTGGAAACCA	5.74	1	0.916	1	166
Xanthomonas oryzae pv. oryzicola BLS256	NC_017267.2	57619	-	178	CGCAGCTTCGACGGCGAGGTAGCGCCGAAGGACTGACGCGT	1.61	0.151	0.074	0.226	43
Xanthomonas oryzae pv. oryzicola BLS256	NC_017267.2	57728	+	184	AGTGCAGCGGTCCATCGACCACCGCGTTCGGGCCGATCACC	1.52	0.158	0.068	0.263	19
Xanthomonas oryzae pv. oryzicola BLS256	NC_017267.2	57869	-	173	GGTGGGCACCGAGCTCGGCAAGGGGATCGAGACGGTCAACG	1.93	0.582	0.497	0.654	22
Xanthomonas oryzae pv. oryzicola BLS256	NC_017267.2	57887	+	184	CCTTGCCGAGCTCGGTGCCCACCAGGCCGATGCTGCCGTTG	7.81	0.934	0.846	1	327
Xanthomonas oryzae pv. oryzicola BLS256	NC_017267.2	57897	-	183	TGGAAACCGTCAACGGCAGCATCGGCCTGGTGGGCACCGAG	6.12	1	0.953	1	279
Xanthomonas oryzae pv. oryzicola BLS256	NC_017267.2	58256	-	175	CCGCGCGAGGTTCAGCATGAAGCCGCAAATTCTGCTCTTGG	1.6	0.148	0.061	0.237	9
Xanthomonas oryzae pv. oryzicola BLS256	NC_017267.2	58357	-	174	TGGTGCGGGCGAAGGAGGCAACGACGATCCAGTGACTTCAG	1.52	0.418	0.21	0.664	16
Xanthomonas oryzae pv. oryzicola BLS256	NC_017267.2	58362	-	179	GGCAGTGGTGCGGGCGAAGGAGGCAACGACGATCCAGTGAC	4.34	0.647	0.527	0.791	126
Xanthomonas oryzae pv. oryzicola BLS256	NC_017267.2	58517	-	176	TGGTCTTGAGCTCGTCGCGCAGCTGCTGCAGTTTGCGCTCG	1.53	1	1	1	53
Xanthomonas oryzae pv. oryzicola BLS256	NC_017267.2	58529	-	179	GATCGGCGCTGATGGTCTTGAGCTCGTCGCGCAGCTGCTGC	1.88	0.205	0.088	0.308	41
Xanthomonas oryzae pv. oryzicola BLS256	NC_017267.2	58799	-	187	CACCAACGGTGTCTTGCGACAACAGCACTTTCAACGGCGCG	1.66	0.11	0.042	0.174	41
Xanthomonas oryzae pv. oryzicola BLS256	NC_017267.2	59051	+	186	ACTGGACGATCGCTACAAACAACGCGCCGAACGCGAAAAGG	1.55	0.145	0.044	0.244	19
Xanthomonas oryzae pv. oryzicola BLS256	NC_017267.2	59135	+	176	TCTGCGCGCCGCTGCCGCCAAGGCCGAGGCCGAACGTCGCG	1.58	0.284	0.181	0.366	60
Xanthomonas oryzae pv. oryzicola BLS256	NC_017267.2	59245	+	188	GCCCCGGCAAGACACCCCCCAAGGTCCTCGCCAGTGCACCA	1.63	0.192	0.111	0.303	7
Xanthomonas oryzae pv. oryzicola BLS256	NC_017267.2	59350	+	179	CCTTGCCCGATGGCCACACCAGTAAAGGCGTGCTGATCGGT	9.27	1	1	1	219
Xanthomonas oryzae pv. oryzicola BLS256	NC_017267.2	59360	-	177	CCTTGGGCGCACCGATCAGCACGCCTTTACTGGTGTGGCCA	8.32	0.983	0.878	1	179
Xanthomonas oryzae pv. oryzicola BLS256	NC_017267.2	59549	-	176	CCGAACTGCCGACCTTGGCCACCGCTTCGCCGCGTTTGATC	1.58	0.478	0.322	0.619	18
Xanthomonas oryzae pv. oryzicola BLS256	NC_017267.2	59597	-	183	GCCCGTTACGACGCAATTCGAAGTACAGCGCCGGCACGCCC	3.03	0.922	0.795	1	199
Xanthomonas oryzae pv. oryzicola BLS256	NC_017267.2	59601	+	180	GTGCCGGCGCTGTACTTCGAATTGCGTCGTAACGGGCAACC	1.85	0.262	0.131	0.393	33
Xanthomonas oryzae pv. oryzicola BLS256	NC_017267.2	59752	+	191	GCGCCTTATCTCTTTGTCGGAGTGCTTCATGCGCGTAGCCG	2.18	0.601	0.463	0.728	74
Xanthomonas oryzae pv. oryzicola BLS256	NC_017267.2	59808	-	180	CTTCTGTGCCCAACCGGGCGACGCGAACAGGGCCAGCGACA	1.53	0.044	0	0.109	7
Xanthomonas oryzae pv. oryzicola BLS256	NC_017267.2	59909	+	194	TCCAAGGTGCCACTGGACGAAATCCGTCGCTTCGTGGCGGT	1.51	0.358	0.334	0.393	61
Xanthomonas oryzae pv. oryzicola BLS256	NC_017267.2	59911	-	182	ACACCGCCACGAAGCGACGGATTTCGTCCAGTGGCACCTTG	1.68	0.198	0.093	0.287	31
Xanthomonas oryzae pv. oryzicola BLS256	NC_017267.2	59941	-	179	GGTCGACGTAGGCCTGCTTGACCGCGTTGTACACCGCCACG	1.74	0.302	0.186	0.426	21
Xanthomonas oryzae pv. oryzicola BLS256	NC_017267.2	60016	-	184	AATAGGTGCTGTGCGGGTCCAGGTCCGAGAGCAGGCCGCGC	1.94	0.186	0.098	0.287	42
Xanthomonas oryzae pv. oryzicola BLS256	NC_017267.2	60123	+	198	AATTGCTCCAGCAGCAGGACAACACGCTGAAGGTGATCGCG	1.55	0.126	0.04	0.219	12
Xanthomonas oryzae pv. oryzicola BLS256	NC_017267.2	60310	-	184	CGCGCTGCAGGGTCACATCGAACGGCTTGGGTGCCTTGTCG	1.91	0.391	0.256	0.506	52
Xanthomonas oryzae pv. oryzicola BLS256	NC_017267.2	60357	+	187	TCCGCGTGGCCAGCGTGCGCAGCAAGATGCTGGAGCCGGGC	1.57	0.092	0.029	0.161	19
Xanthomonas oryzae pv. oryzicola BLS256	NC_017267.2	60778	+	187	GACCGTACTGCCGCTGGACAACGGCGACTCGGTCAAGCTCA	2.09	0.336	0.226	0.446	28
Xanthomonas oryzae pv. oryzicola BLS256	NC_017267.2	60835	-	186	GCACGATGCCGCTGGCCTGGATCGACTTGCCGCTCGGCGTG	1.61	0.523	0.457	0.602	74
Xanthomonas oryzae pv. oryzicola BLS256	NC_017267.2	61276	+	194	GGACACGCCAGCGTCCACCGAACCGGCCAACTGAGAGCGGC	1.52	1	0.71	1	33
Xanthomonas oryzae pv. oryzicola BLS256	NC_017267.2	61277	+	191	GACACGCCAGCGTCCACCGAACCGGCCAACTGAGAGCGGCC	1.84	0.314	0.212	0.425	31
Xanthomonas oryzae pv. oryzicola BLS256	NC_017267.2	61284	+	198	CAGCGTCCACCGAACCGGCCAACTGAGAGCGGCCAATGCAA	1.5	0.238	0.139	0.327	54
Xanthomonas oryzae pv. oryzicola BLS256	NC_017267.2	61343	+	194	GGCGGGCTTGGTCGTCTCGCAGAGGATTGGTGTGGGAGTGG	1.75	0.314	0.214	0.413	87
Xanthomonas oryzae pv. oryzicola BLS256	NC_017267.2	61425	-	182	GGTCAACGCGGTCTGCAAGCAACCGACCAGGCGCGCGCGCT	1.61	0.214	0.188	0.253	26
Xanthomonas oryzae pv. oryzicola BLS256	NC_017267.2	61434	+	198	GCCTGGTCGGTTGCTTGCAGACCGCGTTGACCCAGCGGGAA	1.67	0.209	0.084	0.306	35
Xanthomonas oryzae pv. oryzicola BLS256	NC_017267.2	61471	-	182	AACCCCGAGGTATTGGCAGCAACGCAGCGGGTGTGATTTCC	1.66	0.184	0.106	0.247	58
Xanthomonas oryzae pv. oryzicola BLS256	NC_017267.2	61622	+	200	GCACGCGCGGATGCTGCAGCAGCGGATCGCGCAGGTCCAGC	1.67	0.165	0.111	0.232	5
Xanthomonas oryzae pv. oryzicola BLS256	NC_017267.2	62152	+	202	GCCGGTGCCACCGGTGAGCCAACGCCTTCGGCCACGGCCAC	1.5	0.23	0.113	0.315	54
Xanthomonas oryzae pv. oryzicola BLS256	NC_017267.2	62261	+	194	GCCGTGGCAGCCGTTGCAGCAGCGCCGCATCCACCCGCGTG	1.53	0.054	0.003	0.099	37
Xanthomonas oryzae pv. oryzicola BLS256	NC_017267.2	62339	+	192	GACACGCGGCACGCGCGTCGAGATCCTCGTCCAGTGCGCCC	1.58	0.264	0.17	0.379	18
Xanthomonas oryzae pv. oryzicola BLS256	NC_017267.2	62830	-	164	CGCTGATCGCTGCGCGGCGGAGGCACCCAACGCGCGATGCT	10.56	0.995	0.993	0.999	243
Xanthomonas oryzae pv. oryzicola BLS256	NC_017267.2	63076	+	176	CGGCGCCGGCACCCGGATGAATTCCAGAAACACGCCCAGCG	1.65	0.91	0.905	0.915	120
Xanthomonas oryzae pv. oryzicola BLS256	NC_017267.2	63084	+	186	GCACCCGGATGAATTCCAGAAACACGCCCAGCGGCAGCACC	1.53	0.182	0.071	0.296	25
Xanthomonas oryzae pv. oryzicola BLS256	NC_017267.2	63226	+	184	AAAGATCGCCGCCAGGTTGGAGGCCGCGCCGCCAACCAGAA	5.85	0.84	0.729	0.933	271
Xanthomonas oryzae pv. oryzicola BLS256	NC_017267.2	63273	+	178	GCAATAACCGCCACGGGCCAAGGATGCGCTCGGCCGGCAGC	12.25	0.988	0.917	1	367
Xanthomonas oryzae pv. oryzicola BLS256	NC_017267.2	63282	-	165	GATCTTCGGGCTGCCGGCCGAGCGCATCCTTGGCCCGTGGC	12.25	1	0.984	1	283
Xanthomonas oryzae pv. oryzicola BLS256	NC_017267.2	63581	+	173	GGGAGAGAGACGAACATCGGAGGGGGACAATAGCCGGTCCG	9.93	1	1	1	176
Xanthomonas oryzae pv. oryzicola BLS256	NC_017267.2	63729	+	178	GTCTCCGGCGCGCTCCGGGCACTGAATTGGTGCTGGACGCG	1.55	0.339	0.193	0.46	26
Xanthomonas oryzae pv. oryzicola BLS256	NC_017267.2	63961	-	166	CGGGTTGTTGATCATGATGGAGGCATCGTCCGGGGCGCTGC	2.42	0.642	0.47	0.781	62
Xanthomonas oryzae pv. oryzicola BLS256	NC_017267.2	64069	+	182	GGTTCCAGCCTGAGTCGGCCAACTACGCCAACTACGCCAAC	1.53	0.248	0.17	0.323	98
Xanthomonas oryzae pv. oryzicola BLS256	NC_017267.2	64157	-	167	TCTCGCCGAACGGCACGTGGAAGTACATCGCCGGCACCGGC	2.11	0.728	0.554	0.937	16
Xanthomonas oryzae pv. oryzicola BLS256	NC_017267.2	64376	-	161	CAAAATCGACGGCGTTGGCCAGGTCGATATCCAGACGCTCG	1.89	0.318	0.191	0.426	3
Xanthomonas oryzae pv. oryzicola BLS256	NC_017267.2	64388	-	163	CCAGCACGCTGCCAAAATCGACGGCGTTGGCCAGGTCGATA	1.84	0.238	0.138	0.34	22
Xanthomonas oryzae pv. oryzicola BLS256	NC_017267.2	64762	+	176	TCACCCGCACCGCCTGGAGCAAGTTCGACCAGGTGACCGTG	1.52	0.249	0.148	0.352	7
Xanthomonas oryzae pv. oryzicola BLS256	NC_017267.2	64772	+	171	CGCCTGGAGCAAGTTCGACCAGGTGACCGTGGACTTCGCCT	1.94	0.329	0.223	0.449	32
Xanthomonas oryzae pv. oryzicola BLS256	NC_017267.2	64787	-	161	TGTCGGGCTGGTTGGAGGCGAAGTCCACGGTCACCTGGTCG	2.42	0.67	0.48	0.887	73
Xanthomonas oryzae pv. oryzicola BLS256	NC_017267.2	64792	-	160	CACACTGTCGGGCTGGTTGGAGGCGAAGTCCACGGTCACCT	12.42	0.819	0.703	0.918	233
Xanthomonas oryzae pv. oryzicola BLS256	NC_017267.2	64937	+	178	GACCACGGCCGAACACCGCGAAGTGCGCGTGCCGGACGCGA	1.62	0.382	0.244	0.493	53
Xanthomonas oryzae pv. oryzicola BLS256	NC_017267.2	65203	-	163	GCGTGTTGGGCCTGCAAAGCAGCAAAGAAAAACCCCGCCGA	1.6	1	0.771	1	24
Xanthomonas oryzae pv. oryzicola BLS256	NC_017267.2	65244	+	160	GACACGCGCCGCCGCTAACAAGCGAAGCAGGCAGGACACCC	1.83	0.035	0	0.096	41
Xanthomonas oryzae pv. oryzicola BLS256	NC_017267.2	65483	+	173	GATTGCGCCGCAATCGTTGCAACGCATGCGTCAGAGCCGGC	1.54	0.189	0.062	0.279	5
Xanthomonas oryzae pv. oryzicola BLS256	NC_017267.2	65746	+	171	CCGAGGACATCGTGCAGATGAGCGACCAGGCGTTGAGCGAT	1.98	0.471	0.322	0.58	34
Xanthomonas oryzae pv. oryzicola BLS256	NC_017267.2	65852	+	170	CTACCCATATTGGCATTGCGAGCTGTATCCGCGCGATGCCA	1.77	0.235	0.131	0.353	33
Xanthomonas oryzae pv. oryzicola BLS256	NC_017267.2	65927	-	152	ATTCGGTCTCGTCCTGCGCGAAGTCGTCGTTGAGATACAGC	3.27	0.638	0.484	0.762	56
Xanthomonas oryzae pv. oryzicola BLS256	NC_017267.2	65941	+	175	ACGACTTCGCGCAGGACGAGACCGAATTCCTCTTCCAGCAA	2.1	0.59	0.464	0.704	198
Xanthomonas oryzae pv. oryzicola BLS256	NC_017267.2	66031	+	175	TCACCCACACCCACCGCGGCAACCGCTCGGTCGACGGGGAC	1.55	0.023	0	0.073	4
Xanthomonas oryzae pv. oryzicola BLS256	NC_017267.2	66296	+	170	ATAATACTAATTGCATGCAGAAGAACTCTTTCCCCAGCGCG	1.54	0.171	0.102	0.253	20
Xanthomonas oryzae pv. oryzicola BLS256	NC_017267.2	66405	-	143	CTATCTCGACGGCGGTGGTGACCGAGAAGCGACCGGGCACG	1.86	0.473	0.324	0.604	134
Xanthomonas oryzae pv. oryzicola BLS256	NC_017267.2	66801	+	173	CATTTCCCGGCAATGCCTGGAAGTGCTTGCAGAGGCCCGTC	2.04	0.423	0.294	0.559	43
Xanthomonas oryzae pv. oryzicola BLS256	NC_017267.2	67077	+	161	GATCAACGACAAGGAACTGGAGCGCATTCTGGACGCGGCCG	1.75	0.342	0.191	0.415	5
Xanthomonas oryzae pv. oryzicola BLS256	NC_017267.2	67619	+	165	CTCACAATTGGTCTATCAGCATCTGATTCCTGGGAGTTTTA	7.14	1	0.952	1	207
Xanthomonas oryzae pv. oryzicola BLS256	NC_017267.2	67629	-	161	GGGCCATCGGTAAAACTCCCAGGAATCAGATGCTGATAGAC	12.64	0.967	0.854	1	221
Xanthomonas oryzae pv. oryzicola BLS256	NC_017267.2	67633	+	159	ATCAGCATCTGATTCCTGGGAGTTTTACCGATGGCCCACAC	1.76	0.278	0.14	0.406	41
Xanthomonas oryzae pv. oryzicola BLS256	NC_017267.2	67668	-	165	CGGCCAAGGGCTGGCGGAAGAAGTCGGCGTTCTGGGTGTGG	1.98	0.42	0.284	0.541	9
Xanthomonas oryzae pv. oryzicola BLS256	NC_017267.2	67671	-	163	TCTCGGCCAAGGGCTGGCGGAAGAAGTCGGCGTTCTGGGTG	1.69	0.159	0.077	0.257	54
Xanthomonas oryzae pv. oryzicola BLS256	NC_017267.2	67777	-	153	CGACCTGCGCGCACCTTGCAAGCGAAATGCGGCGCCAACAC	1.9	0.363	0.223	0.505	103
Xanthomonas oryzae pv. oryzicola BLS256	NC_017267.2	67809	+	172	CGCAGGTCGCGCGGTGGCGCAACACGATCTGTTCGGCCCCT	1.56	0.106	0.031	0.199	3
Xanthomonas oryzae pv. oryzicola BLS256	NC_017267.2	67998	-	171	AGGGCAGGCGCGGCTCATAGAACGCCATGCCGCTGACGTGC	1.61	0.178	0.065	0.295	14
Xanthomonas oryzae pv. oryzicola BLS256	NC_017267.2	68111	-	165	GGCGGGCACGATGGCCTTGGAGGACACCGCGGTGTCGATGG	12.22	0.988	0.986	0.995	295
Xanthomonas oryzae pv. oryzicola BLS256	NC_017267.2	68172	+	162	GGACACCACCGTGCAGGAGAAGGCCATTGCTCATCCGGTGG	1.87	0.396	0.223	0.554	22
Xanthomonas oryzae pv. oryzicola BLS256	NC_017267.2	68346	+	169	GCAGTTCAAGCGCCTGCGCAAGGTCCTCAAACGCCAGCGCA	1.71	0.417	0.268	0.557	38
Xanthomonas oryzae pv. oryzicola BLS256	NC_017267.2	68445	+	164	CACGGCGCCGGCGCTGGAGAATCTGCACACGCGGATGCAAC	1.55	0.374	0.21	0.52	17
Xanthomonas oryzae pv. oryzicola BLS256	NC_017267.2	68463	+	169	GAATCTGCACACGCGGATGCAACGCGCCGAGCGCATCCATG	1.59	0.18	0.072	0.283	28
Xanthomonas oryzae pv. oryzicola BLS256	NC_017267.2	68472	+	162	CACGCGGATGCAACGCGCCGAGCGCATCCATGCTCAGCAAC	1.7	0.194	0.097	0.281	58
Xanthomonas oryzae pv. oryzicola BLS256	NC_017267.2	68501	+	165	ATGCTCAGCAACCCAATGGCAAGAACAAACTCTATGCCCTG	1.7	0.171	0.053	0.237	29
Xanthomonas oryzae pv. oryzicola BLS256	NC_017267.2	68502	+	164	TGCTCAGCAACCCAATGGCAAGAACAAACTCTATGCCCTGC	15.52	1	0.923	1	210
Xanthomonas oryzae pv. oryzicola BLS256	NC_017267.2	68511	-	162	CGGGCGCGTGCAGGGCATAGAGTTTGTTCTTGCCATTGGGT	13.15	1	0.938	1	229
Xanthomonas oryzae pv. oryzicola BLS256	NC_017267.2	68934	-	173	CCGCGCACAGCACTGCGTGCAGCCCATCGCCGTTCGCTCCT	1.63	0.342	0.237	0.444	47
Xanthomonas oryzae pv. oryzicola BLS256	NC_017267.2	69139	-	175	GGGGTTTTTCAGGGGCGACTAAGTAGTCGCCCCTGCAAAAT	2.38	0.491	0.365	0.621	55
Xanthomonas oryzae pv. oryzicola BLS256	NC_017267.2	69271	-	175	GGCAACTGCTCGGCGGCAGGAGGGCGTGTCCGCATGGGCGA	8	1	1	1	237
Xanthomonas oryzae pv. oryzicola BLS256	NC_017267.2	69336	-	174	GCTGGACCAGTGGATGGCGCACGTCGATCTGGTTCTCCAGG	1.48	0.147	0.052	0.281	10
Xanthomonas oryzae pv. oryzicola BLS256	NC_017267.2	69384	-	172	GCGGCGACAGCGCCTGCTCCAACGCACTCCACGGCAGCCGA	1.65	0.2	0.086	0.283	26
Xanthomonas oryzae pv. oryzicola BLS256	NC_017267.2	69504	+	157	CGCCTACGACCTGTCCGATGAGGCGGTCTGCGAGCGCTGGC	1.73	0.023	0	0.071	5
Xanthomonas oryzae pv. oryzicola BLS256	NC_017267.2	69845	+	158	GTATCGCGGGCGCGACGTGGAGGGTGTGCAGATCCTGCATC	8.71	0.968	0.882	1	241
Xanthomonas oryzae pv. oryzicola BLS256	NC_017267.2	70145	+	162	GCCCGCAACCATGGCACTGGAGGTTTGAGAGGGGCTTTTCA	9.9	0.987	0.956	1	220
Xanthomonas oryzae pv. oryzicola BLS256	NC_017267.2	70335	+	165	GCGTCAGGTTTGAGCAGTCGAAGCACTGGAGATAAGAGCGT	1.71	0.352	0.231	0.48	5
Xanthomonas oryzae pv. oryzicola BLS256	NC_017267.2	70378	-	168	ATGGAGGCCGGGACACTCGAATGCAATCGGCGCTTGCGTGC	2.03	0.349	0.218	0.475	46
Xanthomonas oryzae pv. oryzicola BLS256	NC_017267.2	70394	-	172	ACCGGCAAAGCAGGATATGGAGGCCGGGACACTCGAATGCA	8.49	0.991	0.987	1	264
Xanthomonas oryzae pv. oryzicola BLS256	NC_017267.2	70536	-	176	GGAATCGGCCAGCGCAAATCAGGTCGACGCAGGATGACGCC	2.11	0.36	0.249	0.47	55
Xanthomonas oryzae pv. oryzicola BLS256	NC_017267.2	70863	-	188	GCGTGCAGATAATCGCCAGTAAATGCTTCCGATAATGGTTC	1.73	0.21	0.144	0.293	100
Xanthomonas oryzae pv. oryzicola BLS256	NC_017267.2	70877	-	179	GACCATGTGCAAGCGCGTGCAGATAATCGCCAGTAAATGCT	1.81	0.431	0.268	0.544	39
Xanthomonas oryzae pv. oryzicola BLS256	NC_017267.2	71297	-	175	TCTGTGCACAACTGCTATCAAGCTCGTCGTCAAGGACCGGG	1.66	0.166	0.087	0.261	41
Xanthomonas oryzae pv. oryzicola BLS256	NC_017267.2	71307	-	183	TGCCTGGAAATCTGTGCACAACTGCTATCAAGCTCGTCGTC	1.73	0.389	0.259	0.53	4
Xanthomonas oryzae pv. oryzicola BLS256	NC_017267.2	71408	-	191	ATTTGTAACATAGTGGAATTAGGTCTTCGATGAACGCGATG	1.61	0.218	0.119	0.33	7
Xanthomonas oryzae pv. oryzicola BLS256	NC_017267.2	71603	+	152	AAGGGGTTGCTACTGCCTGGAGGGCGCAAGAGCGTGGAGCC	6.02	1	1	1	272
Xanthomonas oryzae pv. oryzicola BLS256	NC_017267.2	72007	-	201	CCAGCGCTGTCTTGGTCTGAAACACGACCTGATCCGGAACG	1.55	0.204	0.084	0.316	30
Xanthomonas oryzae pv. oryzicola BLS256	NC_017267.2	72082	-	186	GGGTTGTTCAGACCTTCCCTAGCACGACGCCTGCCGCAATC	1.56	0.095	0.032	0.159	4
Xanthomonas oryzae pv. oryzicola BLS256	NC_017267.2	72114	+	159	GAACAACCCATCAAACCTCTAAAATTCCAGCTTCTTGCATT	1.57	0.292	0.182	0.393	46
Xanthomonas oryzae pv. oryzicola BLS256	NC_017267.2	72463	+	158	TGGAGCGCTTGGCGGCAATGAAAAATGCAGCCTCGCAGCTC	1.51	0.311	0.176	0.407	22
Xanthomonas oryzae pv. oryzicola BLS256	NC_017267.2	72487	+	158	ATGCAGCCTCGCAGCTCTGCAACTCGTCGCGTTTTTCCGCA	1.83	0.197	0.084	0.316	6
Xanthomonas oryzae pv. oryzicola BLS256	NC_017267.2	73099	-	185	GATCTTCCTTGCGGAGATGGAGCGCATCGTGCCGTGGAAGC	1.79	0.238	0.133	0.362	22
Xanthomonas oryzae pv. oryzicola BLS256	NC_017267.2	73111	+	148	CGATGCGCTCCATCTCCGCAAGGAAGATCTCGCGCCGGGTC	11.23	1	0.925	1	241
Xanthomonas oryzae pv. oryzicola BLS256	NC_017267.2	73120	-	188	GCGCAAGCAGACCCGGCGCGAGATCTTCCTTGCGGAGATGG	5.85	1	1	1	177
Xanthomonas oryzae pv. oryzicola BLS256	NC_017267.2	73186	-	185	ACTATTTGTTCGGAATGAGGAGGCATCCATGCAACTGACGT	7.49	0.992	0.987	0.998	249
Xanthomonas oryzae pv. oryzicola BLS256	NC_017267.2	73246	-	188	CGGATTTAGTAACACAGTAGAACTAGGGAACCTCTGAACAA	1.49	0.168	0.06	0.282	4
Xanthomonas oryzae pv. oryzicola BLS256	NC_017267.2	73310	+	153	CGCAACACGGACAGTGTGGGAGGCTTCTGGCGATCAGCCTA	7.43	0.998	0.966	0.999	191
Xanthomonas oryzae pv. oryzicola BLS256	NC_017267.2	73441	+	153	AGGCATCTTGAATGCGACGGAGTTTTTTTTTACTGCGCAGG	2.16	0.269	0.162	0.382	66
Xanthomonas oryzae pv. oryzicola BLS256	NC_017267.2	73448	-	178	GCGAGCGCCTGCGCAGTAAAAAAAAACTCCGTCGCATTCAA	1.71	0.149	0.049	0.244	84
Xanthomonas oryzae pv. oryzicola BLS256	NC_017267.2	73450	-	181	GCGCGAGCGCCTGCGCAGTAAAAAAAAACTCCGTCGCATTC	1.95	0.615	0.459	0.687	138
Xanthomonas oryzae pv. oryzicola BLS256	NC_017267.2	73565	-	180	AACGCGATTATCAGGAGCTGAAGTCGGAGTTGGGCCTGCAT	1.82	0.489	0.345	0.622	96
Xanthomonas oryzae pv. oryzicola BLS256	NC_017267.2	73585	-	182	ACAAGGCCGATGGCGGATTGAACGCGATTATCAGGAGCTGA	1.75	0.287	0.185	0.354	83
Xanthomonas oryzae pv. oryzicola BLS256	NC_017267.2	74526	-	182	AAGGGGTTGCTACTGCCTGGAGGGCGCAAGAGCGTGGAGCC	4.72	1	0.911	1	298
Xanthomonas oryzae pv. oryzicola BLS256	NC_017267.2	74721	+	152	ATTTGTAACACAGTGGAACTAGGGAAGTTCTGAACAACCCA	1.65	0.156	0.063	0.241	5
Xanthomonas oryzae pv. oryzicola BLS256	NC_017267.2	74751	-	181	ATGCAAGAAGCTGGAATTTTAGAGGTTTGATGGGTTGTTCA	1.99	0.288	0.188	0.411	41
Xanthomonas oryzae pv. oryzicola BLS256	NC_017267.2	75020	-	183	AGAACGTTGGGAACACTTCAAGGCAAGCGTGCGCGCGAAGG	1.6	0.156	0.068	0.242	9
Xanthomonas oryzae pv. oryzicola BLS256	NC_017267.2	75287	-	184	CCAGTGGTATTTCGGGATGAAGGCGCACATTGGGGTGGATG	1.5	0.895	0.894	0.897	58
Xanthomonas oryzae pv. oryzicola BLS256	NC_017267.2	75288	-	194	ACCAGTGGTATTTCGGGATGAAGGCGCACATTGGGGTGGAT	1.6	0.458	0.412	0.502	151
Xanthomonas oryzae pv. oryzicola BLS256	NC_017267.2	75673	-	180	CACTATCCGGTGTCAGGACGACCGGGTCGGCAGCCGTACGC	1.99	0.358	0.255	0.466	44
Xanthomonas oryzae pv. oryzicola BLS256	NC_017267.2	75737	-	178	GATCTTCCTTGCGGAGATGGAGCGCATCGTGCCGTGGAAGC	1.96	0.303	0.176	0.419	27
Xanthomonas oryzae pv. oryzicola BLS256	NC_017267.2	75749	+	148	CGATGCGCTCCATCTCCGCAAGGAAGATCTCGCGCCGGGTC	13.75	0.983	0.899	1	193
Xanthomonas oryzae pv. oryzicola BLS256	NC_017267.2	75758	-	184	GCGCAAGCAGACCCGGCGCGAGATCTTCCTTGCGGAGATGG	5.62	1	0.978	1	237
Xanthomonas oryzae pv. oryzicola BLS256	NC_017267.2	75824	-	187	ACTATTTGTTCGGAATGAGGAGGCATCCATGCAACTGACGT	7.83	1	0.945	1	237
Xanthomonas oryzae pv. oryzicola BLS256	NC_017267.2	75831	-	190	GCGAGACACTATTTGTTCGGAATGAGGAGGCATCCATGCAA	1.96	0.406	0.31	0.52	37
Xanthomonas oryzae pv. oryzicola BLS256	NC_017267.2	75939	+	149	GGTGGCACGTCGCAATTTGGAGGGCAGTCGCCCTAATTGGT	11.32	1	0.963	1	180
Xanthomonas oryzae pv. oryzicola BLS256	NC_017267.2	75946	-	195	ACTCACCACCAATTAGGGCGACTGCCCTCCAAATTGCGACG	1.75	0.418	0.266	0.542	21
Xanthomonas oryzae pv. oryzicola BLS256	NC_017267.2	75972	+	151	TAATTGGTGGTGAGTCTTGCAATTGCGTGGAAGTCACACCA	1.57	0.142	0.023	0.263	16
Xanthomonas oryzae pv. oryzicola BLS256	NC_017267.2	76089	+	156	CTATCCTATCTGGACAGCTTAAAGACTTTTTACGCGCGACG	1.55	0.102	0.023	0.163	37
Xanthomonas oryzae pv. oryzicola BLS256	NC_017267.2	76097	-	198	TCAGTGCCCGTCGCGCGTAAAAAGTCTTTAAGCTGTCCAGA	1.73	0.376	0.247	0.442	19
Xanthomonas oryzae pv. oryzicola BLS256	NC_017267.2	76140	+	159	CCAAAGCGTTGGAGTATTTGAACGAAGCGTTCGCACGCCTT	1.7	0.244	0.153	0.347	67
Xanthomonas oryzae pv. oryzicola BLS256	NC_017267.2	76279	-	195	TGCCGGTTGAGGGGGGATGGAAAGGACCGGCTCACAAGAGC	1.57	0.337	0.207	0.457	83
Xanthomonas oryzae pv. oryzicola BLS256	NC_017267.2	76543	-	187	GGCGGTCGTCACGCATTTCGAGATCGTTATCCGCCAGTTAG	2.19	0.431	0.314	0.565	57
Xanthomonas oryzae pv. oryzicola BLS256	NC_017267.2	76588	+	158	TCGATACTGTTGCCGCGCGCAACACGCCGGCGGCTTGCCCG	1.63	0.25	0.16	0.366	38
Xanthomonas oryzae pv. oryzicola BLS256	NC_017267.2	76630	+	159	CGATGTCAGCGCCCAGGCGGATTGCCTTGGCCACATCGACG	1.56	0.465	0.396	0.545	67
Xanthomonas oryzae pv. oryzicola BLS256	NC_017267.2	76780	+	153	CGGCGCGGTCGGCAGGATCAAGGGCACGCTCGCCCTCCACC	5.58	0.963	0.866	1	230
Xanthomonas oryzae pv. oryzicola BLS256	NC_017267.2	76789	-	186	TTGGGCGGCGGTGGAGGGCGAGCGTGCCCTTGATCCTGCCG	10.56	0.985	0.937	1	228
Xanthomonas oryzae pv. oryzicola BLS256	NC_017267.2	76795	-	182	CACCAGTTGGGCGGCGGTGGAGGGCGAGCGTGCCCTTGATC	5.49	1	0.974	1	252
Xanthomonas oryzae pv. oryzicola BLS256	NC_017267.2	76981	-	188	GCAGGAAGCGGTGCAACCGGAGGGCGACCGCGATTGGCGTG	10.1	1	0.961	1	373
Xanthomonas oryzae pv. oryzicola BLS256	NC_017267.2	77035	-	179	CCGGGCTGTGGATGTGCTGGAGGCTGATGGACTCATCATTC	12.34	1	0.937	1	309
Xanthomonas oryzae pv. oryzicola BLS256	NC_017267.2	77154	-	173	CAATCGCGCAGTTCCCAAGGACTGACCCGCGCACTGCGCCG	2.58	0.871	0.763	0.996	173
Xanthomonas oryzae pv. oryzicola BLS256	NC_017267.2	77443	+	162	GCCTAGCCAGCACGATGTCCAGGTGGTCGTCCTTGCGCCGA	1.99	0.347	0.219	0.466	31
Xanthomonas oryzae pv. oryzicola BLS256	NC_017267.2	77557	-	160	CGCAGTGATGCGACGGAGGGAGGCCAGCATGCGCCCGTCTG	11.31	1	1	1	250
Xanthomonas oryzae pv. oryzicola BLS256	NC_017267.2	77561	-	163	CTACCGCAGTGATGCGACGGAGGGAGGCCAGCATGCGCCCG	8.4	1	0.951	1	187
Xanthomonas oryzae pv. oryzicola BLS256	NC_017267.2	77681	-	168	CGGCCTGATTCGCATGCTGCAACAGCTCCTTGCCGAAGAAC	1.77	0.286	0.16	0.385	45
Xanthomonas oryzae pv. oryzicola BLS256	NC_017267.2	77717	+	161	GGCCGGCCAGTTCATCGTGGAGGAAGTCGACCGCAGGCATG	12.66	1	0.981	1	207
Xanthomonas oryzae pv. oryzicola BLS256	NC_017267.2	77813	+	150	GGTCCTTGCCGCGCCCGTGCAGGTCGTTGTGCAGACGTCCA	2.18	0.569	0.438	0.676	75
Xanthomonas oryzae pv. oryzicola BLS256	NC_017267.2	78416	+	163	CCCAGTCCTGCACCTGCTCCAGCGCGTCCTTGATCATGGCG	1.55	0.095	0.035	0.162	54
Xanthomonas oryzae pv. oryzicola BLS256	NC_017267.2	78484	+	171	CCGCGCGTTGTTCCCACTGCAACGCCAACCATAGCCCGGCA	1.72	0.216	0.048	0.364	17
Xanthomonas oryzae pv. oryzicola BLS256	NC_017267.2	78529	+	170	CGGTCACACGCACGACCAGGAGGGGGCAATACAGTTCCTTG	4.18	1	0.905	1	183
Xanthomonas oryzae pv. oryzicola BLS256	NC_017267.2	78548	-	182	AGACTACGCTGTGGATCGGCAAGGAACTGTATTGCCCCCTC	1.63	0.193	0.093	0.285	5
Xanthomonas oryzae pv. oryzicola BLS256	NC_017267.2	78738	+	165	GCGCTGCCCGCGCCCCAGCCACCATCCGCTTGCTGGGCCTG	5.72	1	0.902	1	246
Xanthomonas oryzae pv. oryzicola BLS256	NC_017267.2	78748	-	176	CGCGCTGCTGCAGGCCCAGCAAGCGGATGGTGGCTGGGGCG	10.89	1	0.962	1	218
Xanthomonas oryzae pv. oryzicola BLS256	NC_017267.2	79021	-	177	CGATGCGTTGCGCCAGTTCGAACGTGGCGCGCTGTTCGTCA	1.54	0.077	0.006	0.145	7
Xanthomonas oryzae pv. oryzicola BLS256	NC_017267.2	79069	+	164	GGGCGCGGCCGGCCAGGTGCAGAACGCTCAATACGACGGCG	1.69	0.45	0.288	0.479	31
Xanthomonas oryzae pv. oryzicola BLS256	NC_017267.2	79462	-	165	TCCGCTGTTGCATTCGTGGGAGGCATGGGGCCCTGCCCCGG	8.03	0.998	0.996	0.999	224
Xanthomonas oryzae pv. oryzicola BLS256	NC_017267.2	79582	+	172	GAAAGGCCGCGCCGTTCGACAACGCAGCGGCCTCGCCGGAT	1.84	0.192	0.089	0.303	59
Xanthomonas oryzae pv. oryzicola BLS256	NC_017267.2	79692	-	167	GCCGCAGCGCTCGAGGCCGCAACCGCCTTCCTGGAGCGCCA	1.53	1	0.665	1	89
Xanthomonas oryzae pv. oryzicola BLS256	NC_017267.2	79936	-	168	ACTGCGCCATCTGCTCGGCGAAACGCACAATGGCGGCGCCG	1.56	0.186	0.051	0.324	58
Xanthomonas oryzae pv. oryzicola BLS256	NC_017267.2	80073	-	165	CCCGCTGGGGCCGCGCGCGGAGCGGCTGGCGCAGATGTTGG	1.67	0.247	0.094	0.341	17
Xanthomonas oryzae pv. oryzicola BLS256	NC_017267.2	80103	-	166	TCTATTGCGCGACGCAAGCCAGGCCATTACCCCGCTGGGGC	2.18	0.37	0.249	0.496	36
Xanthomonas oryzae pv. oryzicola BLS256	NC_017267.2	80406	+	175	TCATCCGGTGCATCGCCATGATCGTGTCCAAGCCGACGCTC	1.51	0.119	0.045	0.209	4
Xanthomonas oryzae pv. oryzicola BLS256	NC_017267.2	80416	+	176	CATCGCCATGATCGTGTCCAAGCCGACGCTCTGGCCGACCA	11.07	0.898	0.793	0.978	358
Xanthomonas oryzae pv. oryzicola BLS256	NC_017267.2	80425	-	171	ACATGGCGCTGGTCGGCCAGAGCGTCGGCTTGGACACGATC	12.65	1	0.937	1	295
Xanthomonas oryzae pv. oryzicola BLS256	NC_017267.2	80505	+	185	CGTGTGCCAGTTCGCGCACCAACGCGATGCGAATCTCGCCC	1.68	0.286	0.177	0.392	76
Xanthomonas oryzae pv. oryzicola BLS256	NC_017267.2	80637	+	177	CGGTCGGCAGGCCGCGACGCAGCACGTCGTTATCCATGGCG	1.49	0.022	0	0.081	11
Xanthomonas oryzae pv. oryzicola BLS256	NC_017267.2	81335	+	191	CTCCGGCGCTTCGTGCAGCAAGGGCGAGCTCGAGAAATGCA	8.04	1	0.947	1	301
Xanthomonas oryzae pv. oryzicola BLS256	NC_017267.2	81344	-	179	TCCCGCTGCTGCATTTCTCGAGCTCGCCCTTGCTGCACGAA	10.84	0.982	0.901	1	308
Xanthomonas oryzae pv. oryzicola BLS256	NC_017267.2	81387	+	195	CATAAATGGGTACCCGCCGGAATGCGCTGCTGGCCGAGTTG	1.59	0.186	0.075	0.305	60
Xanthomonas oryzae pv. oryzicola BLS256	NC_017267.2	81514	-	186	GATGGGCGCGGTACCGACCCAACCTGCGGATCTGGCGGCGT	1.59	0.173	0.102	0.247	13
Xanthomonas oryzae pv. oryzicola BLS256	NC_017267.2	81559	-	184	ACGCCAGCCGATGCTGTGGGAGGCGCTGGTCGACGAGTCGC	8.73	0.858	0.766	0.952	284
Xanthomonas oryzae pv. oryzicola BLS256	NC_017267.2	81676	+	186	CGACCAGCACATCGTCGGCGAGCGCGTCGTTGCTGCGATCA	2.45	0.314	0.231	0.411	74
Xanthomonas oryzae pv. oryzicola BLS256	NC_017267.2	81704	-	182	GCTTGATCAACGACATGGTGAGTGCGTTTGATCGCAGCAAC	1.66	0.415	0.229	0.51	52
Xanthomonas oryzae pv. oryzicola BLS256	NC_017267.2	82015	+	192	GGGCCTGGATGAGCGGAGCAAACAGCTCGCCGATGCCGGCC	1.51	0.364	0.321	0.415	37
Xanthomonas oryzae pv. oryzicola BLS256	NC_017267.2	82153	+	184	CGGGCGCGATCTCCTCGATCAGCGCCGAGGACACGTCCTTG	1.56	0.334	0.163	0.425	14
Xanthomonas oryzae pv. oryzicola BLS256	NC_017267.2	82365	-	188	CCGCTGAACCGACGCCAGCGACTGCGGCAGGACATCCCGGT	1.62	0.346	0.228	0.442	58
Xanthomonas oryzae pv. oryzicola BLS256	NC_017267.2	82393	+	174	GTCGGTTCAGCGGGTTGCGCAGCACGTCCATCAGCGATCCA	1.58	0.314	0.12	0.346	8
Xanthomonas oryzae pv. oryzicola BLS256	NC_017267.2	82480	+	187	ACTGTTGCCGCCGTCGGCGTAGGTCGGCAGATGCGCCAGCA	1.76	0.336	0.244	0.447	41
Xanthomonas oryzae pv. oryzicola BLS256	NC_017267.2	82851	+	190	CGCCGCCACCACGCACGAGCATCTGTGCAATGGCCTGGCGG	9.83	1	0.975	1	277
Xanthomonas oryzae pv. oryzicola BLS256	NC_017267.2	82861	-	179	TACTGTGCTGCCGCCAGGCCATTGCACAGATGCTCGTGCGT	6.47	1	1	1	135
Xanthomonas oryzae pv. oryzicola BLS256	NC_017267.2	82932	+	180	GGTCCCAGACCGCCAAATCGAGGTCGAGGATCGCGCGGTCG	2.14	0.509	0.384	0.643	35
Xanthomonas oryzae pv. oryzicola BLS256	NC_017267.2	83024	-	180	GCCGTGGCCGCGCTGTTCGAAACGGCGAGGCAGCAATGGGG	1.53	0.174	0.055	0.297	36
Xanthomonas oryzae pv. oryzicola BLS256	NC_017267.2	83065	-	175	GCCAGGCGCTGGCCGTTGCGACCGACATCGCCGATGCGCAG	1.77	0.502	0.379	0.619	72
Xanthomonas oryzae pv. oryzicola BLS256	NC_017267.2	83256	-	180	TCAGCGCCACGCAACTCGGGAGGCCACGATGGGACGATGTG	4.16	0.939	0.823	1	121
Xanthomonas oryzae pv. oryzicola BLS256	NC_017267.2	83338	-	177	GATCAGGATCATCGACGCCGACGCCGACGCGGCAGGCACCG	1.73	0.211	0.123	0.329	17
Xanthomonas oryzae pv. oryzicola BLS256	NC_017267.2	83419	-	181	CGCCGAGGTGTGCGTGGCGGAGGTTCCGCCGGCGCTGCACG	5.16	0.947	0.829	0.993	239
Xanthomonas oryzae pv. oryzicola BLS256	NC_017267.2	83810	-	177	GGCGGGCAACCGCGACCCGGAGGCCTTCGCCGATCCCGATC	7.67	0.997	0.947	1	222
Xanthomonas oryzae pv. oryzicola BLS256	NC_017267.2	83859	-	179	TGGATGGCGTGGTGATTCCGAAGGACTCGGATGTGCGCGTG	1.6	0.104	0.034	0.181	3
Xanthomonas oryzae pv. oryzicola BLS256	NC_017267.2	83918	+	199	CAATACGCGGGATGGAACTGAACATGGCCGGCGCGTCGCAG	1.52	0.367	0.317	0.422	41
Xanthomonas oryzae pv. oryzicola BLS256	NC_017267.2	83963	-	176	AGGCGACGCGGCGGGGGTGAAAGCCTTCGTCGAGGAAGTGC	1.52	0.312	0.253	0.385	5
Xanthomonas oryzae pv. oryzicola BLS256	NC_017267.2	84238	+	197	GCGCTGGCGGTATCGGCCGTAGCGAGTTGGCTGTCGCTGGC	1.72	0.159	0.091	0.23	3
Xanthomonas oryzae pv. oryzicola BLS256	NC_017267.2	84274	-	180	GGCGTCGGAACCGTACTGGGAGGATTGAGCCCGCACGCCAG	12.45	0.994	0.959	0.996	188
Xanthomonas oryzae pv. oryzicola BLS256	NC_017267.2	84552	+	199	CTCCTTCATCGCCAGCGTGGAGGCCAGCAATTGCAGCGACA	10.99	0.997	0.959	1	232
Xanthomonas oryzae pv. oryzicola BLS256	NC_017267.2	84629	+	202	CGCCCGGCGCCGGGCCGCCGAACGCATCGCCGGTGGCCTTG	1.65	0.288	0.164	0.393	44
Xanthomonas oryzae pv. oryzicola BLS256	NC_017267.2	84650	+	198	ACGCATCGCCGGTGGCCTTGAGTGCCCAGTAAATGTCGGCG	1.71	0.682	0.549	0.818	109
Xanthomonas oryzae pv. oryzicola BLS256	NC_017267.2	84853	-	174	GGCGTATTCATGCCAAGCCAATCCCGTCACCGACAGGTAAT	1.47	0.449	0.184	0.521	20
Xanthomonas oryzae pv. oryzicola BLS256	NC_017267.2	84880	+	209	GGCATGAATACGCCGTGCTGAGCGAAACAGTGCGGCCCCAT	1.78	0.134	0.075	0.206	32
Xanthomonas oryzae pv. oryzicola BLS256	NC_017267.2	84932	+	213	TACGTCACCAGCGAACCGGGAACGCCTCAAAGCCGCCGGTG	1.53	0.241	0.136	0.327	4
Xanthomonas oryzae pv. oryzicola BLS256	NC_017267.2	84963	-	184	CGGAAGCACTGACGCTGCGTAAGGAAATCATCACCGGCGGC	1.64	0.155	0.067	0.238	20
Xanthomonas oryzae pv. oryzicola BLS256	NC_017267.2	85026	+	216	AGGGAAGCGCTGGAAAATCGAACCGAACACCACCTTCAGTT	1.55	0.089	0.031	0.162	35
Xanthomonas oryzae pv. oryzicola BLS256	NC_017267.2	85070	+	211	GCCTGGCCAGCGCCACGCCGATGCAGTAGTGCGGGCCATAG	1.76	0.337	0.227	0.453	29
Xanthomonas oryzae pv. oryzicola BLS256	NC_017267.2	85289	+	203	CGCCCGGCGGATACATGCGGAGGATTTCCTCCACGGCACTC	11.28	0.984	0.971	0.996	309
Xanthomonas oryzae pv. oryzicola BLS256	NC_017267.2	85298	-	176	GCTGGCGGAGAGTGCCGTGGAGGAAATCCTCCGCATGTATC	8.22	1	0.998	1	277
Xanthomonas oryzae pv. oryzicola BLS256	NC_017267.2	85559	-	177	CGCATCGCGCGTGGCCTGGGAGGAACTGCGCGCCTACATCC	9.84	0.993	0.986	1	220
Xanthomonas oryzae pv. oryzicola BLS256	NC_017267.2	85696	+	210	ATCACCATCGCCGGAAGCGGAAACGAAAGATGCCGCCGTAG	1.55	0.112	0.053	0.189	59
Xanthomonas oryzae pv. oryzicola BLS256	NC_017267.2	86102	+	210	GCCACATCGGCAGCATCGGCAACGGATCGTCTGACATGCGC	1.62	0.071	0	0.129	35
Xanthomonas oryzae pv. oryzicola BLS256	NC_017267.2	86186	+	204	CTGCGGGCAGCGAATGACGTAGGAAGGCATATAGGCCACGT	1.49	0.015	0	0.048	45
Xanthomonas oryzae pv. oryzicola BLS256	NC_017267.2	86189	+	206	CGGGCAGCGAATGACGTAGGAAGGCATATAGGCCACGTCTT	1.49	0.191	0.078	0.318	40
Xanthomonas oryzae pv. oryzicola BLS256	NC_017267.2	86236	-	177	TGCGCTGTTTACACGGTTGGAGGACCTGGCGCTGGCCATCG	6.82	1	0.987	1	282
Xanthomonas oryzae pv. oryzicola BLS256	NC_017267.2	86267	+	207	AAACAGCGCAGGGAAGGCACAACGCAATTCCAGGCGCGCCA	1.74	0.212	0.117	0.298	69
Xanthomonas oryzae pv. oryzicola BLS256	NC_017267.2	86274	-	169	GCCGCGTTGGCGCGCCTGGAATTGCGTTGTGCCTTCCCTGC	1.48	0.854	0.552	1	55
Xanthomonas oryzae pv. oryzicola BLS256	NC_017267.2	86386	-	167	CGCGGCCAATCGCGACGAGGAGGCCTTCGGTCCAGGCGCCG	7.39	1	0.974	1	317
Xanthomonas oryzae pv. oryzicola BLS256	NC_017267.2	86433	+	205	GCCATCAGCACGGCATCGCCACGGCGCAGGGAAACCCCGGC	1.6	0.099	0	0.193	53
Xanthomonas oryzae pv. oryzicola BLS256	NC_017267.2	86570	+	189	GCCACTGAGGACCAGGTGCAATTGCTGTGGTTGGGTCAGCA	1.67	0.499	0.402	0.602	117
Xanthomonas oryzae pv. oryzicola BLS256	NC_017267.2	86671	-	183	CCAACTCGTCTCCGATACCGAACTCATCGATATGCTGTTCA	1.56	0.191	0.064	0.295	29
Xanthomonas oryzae pv. oryzicola BLS256	NC_017267.2	86740	-	178	GATCGCGCGTAAGCGGCGCGAACCCGGCGACGATCTGGCCT	1.5	0.132	0.019	0.216	7
Xanthomonas oryzae pv. oryzicola BLS256	NC_017267.2	86816	+	200	CTGTCGAACTTCTTCCTCGGAGGCAGAAGTGTTGGCCAGAC	9.19	0.894	0.804	0.982	289
Xanthomonas oryzae pv. oryzicola BLS256	NC_017267.2	86966	-	185	GCTGCGTCGATGCGCTGCTGACCGAAATGCTGCGGCGTGGC	1.62	0.283	0.153	0.407	14
Xanthomonas oryzae pv. oryzicola BLS256	NC_017267.2	86989	-	182	ACTGCTGGCGCCGCGCATCGAACGCTGCGTCGATGCGCTGC	1.69	0.297	0.179	0.399	63
Xanthomonas oryzae pv. oryzicola BLS256	NC_017267.2	87504	+	198	AAGCGCTATTCGCAATAAAGAACCTGATTAGCCCCGACCCT	1.53	0.16	0.063	0.227	37
Xanthomonas oryzae pv. oryzicola BLS256	NC_017267.2	87563	-	182	GTCATGGAAAACATCGGTAAAACGAAGCTATTTGCAGGACT	1.5	0.199	0.104	0.299	63
Xanthomonas oryzae pv. oryzicola BLS256	NC_017267.2	87685	+	187	GGGTTTAGCGATAGGCTGGGAGGTGCTGCAGCTGAAGGTCA	6.9	0.814	0.695	0.938	166
Xanthomonas oryzae pv. oryzicola BLS256	NC_017267.2	87736	+	187	GGATAAAGAATGTTTACACGAGCTAGTTCTACTGTGTTACT	2.13	0.318	0.211	0.412	31
Xanthomonas oryzae pv. oryzicola BLS256	NC_017267.2	87807	+	184	CGCAACACGGGCAGTGTGGGAGGCTTCTGGCGATCAGCCTA	7.57	0.898	0.814	0.996	232
Xanthomonas oryzae pv. oryzicola BLS256	NC_017267.2	87852	+	182	GTCCGAAGGCCAGCGTGGCAATCGAGTTGGGATGGTGACGT	1.51	0.579	0.532	0.627	7
Xanthomonas oryzae pv. oryzicola BLS256	NC_017267.2	87934	+	190	CTGCAGGCATCTTGAATGCGACGGAGTTTTTTTTACTGCGC	2.28	0.157	0.084	0.237	21
Xanthomonas oryzae pv. oryzicola BLS256	NC_017267.2	87938	+	191	AGGCATCTTGAATGCGACGGAGTTTTTTTTACTGCGCAGGC	1.84	0.185	0.101	0.278	78
Xanthomonas oryzae pv. oryzicola BLS256	NC_017267.2	87945	-	193	CGCGAGCGCCTGCGCAGTAAAAAAAACTCCGTCGCATTCAA	1.73	0.104	0.045	0.179	54
Xanthomonas oryzae pv. oryzicola BLS256	NC_017267.2	87947	-	195	TGCGCGAGCGCCTGCGCAGTAAAAAAAACTCCGTCGCATTC	1.52	0.015	0	0.035	25
Xanthomonas oryzae pv. oryzicola BLS256	NC_017267.2	88061	-	194	AACGCGATTATCAGGAGCTGAAGTCGGAGTTGGGCCTGCAT	1.54	0.392	0.26	0.509	76
Xanthomonas oryzae pv. oryzicola BLS256	NC_017267.2	88074	+	181	TCCGACTTCAGCTCCTGATAATCGCGTTCAATCCGCCATCG	1.56	0.443	0.391	0.512	63
Xanthomonas oryzae pv. oryzicola BLS256	NC_017267.2	88081	-	196	ACAAGGCCGATGGCGGATTGAACGCGATTATCAGGAGCTGA	1.72	0.135	0.055	0.218	47
Xanthomonas oryzae pv. oryzicola BLS256	NC_017267.2	89022	-	193	AAGGGGTTGCTACTGCCTGGAGGGCGCAAGAGCGTGGAGCC	6.33	1	1	1	383
Xanthomonas oryzae pv. oryzicola BLS256	NC_017267.2	89202	-	206	CTCCACGCAGCAGCACACGCAAACTCTACTCGACGCCGCGC	1.52	0.26	0.163	0.316	28
Xanthomonas oryzae pv. oryzicola BLS256	NC_017267.2	89366	-	187	ATTTCGTGATCTGAAGTCGCAGCGCTACGGTCAGGCGATGG	1.65	0.101	0.028	0.179	16
Xanthomonas oryzae pv. oryzicola BLS256	NC_017267.2	89460	+	194	GGGTGCGTGTAACTGTAGGGAGGCAACGATCAACCACGGCT	3.55	0.755	0.649	0.859	151
Xanthomonas oryzae pv. oryzicola BLS256	NC_017267.2	89502	-	196	CGCGTGCATCATCCAGTTTGAAAGCCGCAGCGCGTGAGCGC	1.52	0.222	0.115	0.316	14
Xanthomonas oryzae pv. oryzicola BLS256	NC_017267.2	89600	+	193	AGAGCACCAGACGGCAATCGAGTGGATCGCTGCGATTGGCC	2.34	0.591	0.481	0.715	78
Xanthomonas oryzae pv. oryzicola BLS256	NC_017267.2	89610	-	187	CGCCGATGCAGGCCAATCGCAGCGATCCACTCGATTGCCGT	1.52	0.098	0.03	0.189	30
Xanthomonas oryzae pv. oryzicola BLS256	NC_017267.2	89687	-	196	CGTGCCCGATGATGCAGTGCAATGGATCGATAGCCGTCGCC	1.57	0.288	0.199	0.383	123
Xanthomonas oryzae pv. oryzicola BLS256	NC_017267.2	90179	-	177	GTTGAAGCGCTGGTGCACGGAGGCCGGCTGACGCTGATCGA	9.78	0.838	0.747	0.937	236
Xanthomonas oryzae pv. oryzicola BLS256	NC_017267.2	90243	+	185	GTAATGCATGCATTCCGGAGAGTGAGTTAGACAGGCACTTC	1.6	0.22	0.113	0.325	48
Xanthomonas oryzae pv. oryzicola BLS256	NC_017267.2	90262	-	182	GCGCCAGCGAAGTATTGCAGAAGTGCCTGTCTAACTCACTC	2.09	0.498	0.372	0.636	79
Xanthomonas oryzae pv. oryzicola BLS256	NC_017267.2	90360	+	190	CTTCTTCCACGCCTTGATGCAACAAGTGCTTGATCTCGCAG	1.58	0.262	0.156	0.347	54
Xanthomonas oryzae pv. oryzicola BLS256	NC_017267.2	90446	-	172	ATGCATCCGAGGCGAGGAACAGCACGAGAAACAGCGTCACC	1.62	0.089	0.023	0.15	37
Xanthomonas oryzae pv. oryzicola BLS256	NC_017267.2	90733	-	171	CATCTTCAACGCAGCTCGGGAGGTGCGAGGTTTGGTGGATA	11.6	1	0.984	1	204
Xanthomonas oryzae pv. oryzicola BLS256	NC_017267.2	90843	-	163	CAGATCGATCGGTTCTATGCATTGCTACGCACGATCAGCGC	1.97	0.496	0.36	0.629	12
Xanthomonas oryzae pv. oryzicola BLS256	NC_017267.2	90959	+	162	GCGTTTCCTGCGAGCTCTTAAGAGCGTCATAGCATCCATCC	1.7	0.27	0.086	0.381	7
Xanthomonas oryzae pv. oryzicola BLS256	NC_017267.2	91108	+	168	TTCGCATGGCGGAAGTTCGTATTGCGTTGTGAAGCACGCGC	1.69	0.246	0.087	0.346	35
Xanthomonas oryzae pv. oryzicola BLS256	NC_017267.2	91110	-	171	CGGCGCGTGCTTCACAACGCAATACGAACTTCCGCCATGCG	1.49	0.596	0.333	0.635	43
Xanthomonas oryzae pv. oryzicola BLS256	NC_017267.2	91340	+	169	GGCTGAGCTCTGTCGGCACAAAGCCCATCCATCCGAAATAT	1.67	0.152	0	0.344	3
Xanthomonas oryzae pv. oryzicola BLS256	NC_017267.2	91369	+	167	CATCCGAAATATTGGCGGTGAGGGAAGAGCTTTTTATCCAG	1.83	0.388	0.279	0.506	37
Xanthomonas oryzae pv. oryzicola BLS256	NC_017267.2	91373	+	171	CGAAATATTGGCGGTGAGGGAAGAGCTTTTTATCCAGCTGA	1.6	0.204	0.091	0.318	77
Xanthomonas oryzae pv. oryzicola BLS256	NC_017267.2	91485	+	172	GATAGCTTTCAGAAACTGGGAAAAGATCTTACGGGCTGCTG	1.56	0.191	0.09	0.302	90
Xanthomonas oryzae pv. oryzicola BLS256	NC_017267.2	91547	+	160	GATCTGCATCAAACATCTCAAGTGAAACCTCGCCGGCCCAT	8.59	1	0.953	1	255
Xanthomonas oryzae pv. oryzicola BLS256	NC_017267.2	91556	-	165	ATTCAAGCCATGGGCCGGCGAGGTTTCACTTGAGATGTTTG	4.95	0.912	0.77	1	141
Xanthomonas oryzae pv. oryzicola BLS256	NC_017267.2	91697	-	167	CGTCTTGACCAGAATTCGCCAAGGAATTGCGAGAGCACAGC	1.83	0.273	0.171	0.381	34
Xanthomonas oryzae pv. oryzicola BLS256	NC_017267.2	92187	+	162	ACTGGCACAAAGCCCATCCAACCGAAATAGTGACGGTGGGG	1.84	0.412	0.297	0.548	27
Xanthomonas oryzae pv. oryzicola BLS256	NC_017267.2	92218	-	166	GGTGAGCTATCAGTTTGACAAAAAGCTCTTCCCCCACCGTC	1.57	0.137	0.046	0.24	60
Xanthomonas oryzae pv. oryzicola BLS256	NC_017267.2	92223	+	171	TGGGGGAAGAGCTTTTTGTCAAACTGATAGCTCACCTCCCT	1.73	0.203	0.113	0.303	21
Xanthomonas oryzae pv. oryzicola BLS256	NC_017267.2	92239	-	170	GAGCGCGTATGGCGACAGGGAGGTGAGCTATCAGTTTGACA	9.61	0.994	0.994	0.995	229
Xanthomonas oryzae pv. oryzicola BLS256	NC_017267.2	92278	+	171	TCTGGATATCAGTCGAAGCAAAGGTGATAGGTGCCATGCTG	1.73	0.132	0.036	0.254	17
Xanthomonas oryzae pv. oryzicola BLS256	NC_017267.2	92467	+	165	TGAGCGCGTTGGTGACATTGAGCTCGGCGCTTTCGACATAA	1.55	0.119	0.036	0.219	15
Xanthomonas oryzae pv. oryzicola BLS256	NC_017267.2	92504	+	172	ATAAGGCAAGCCAGGGTAGGAGGCTCTGTTCCTGTCAATCT	8.3	1	0.951	1	257
Xanthomonas oryzae pv. oryzicola BLS256	NC_017267.2	92583	+	171	AATGAGACAGCCACATCCTTAGGTCCTTGACGCAAATCCTT	1.75	0.436	0.301	0.586	30
Xanthomonas oryzae pv. oryzicola BLS256	NC_017267.2	92726	+	168	TTGGAGTGTTGGCGTGATCAAGAACTTGCTCCTGGCATAGG	8.04	1	1	1	319
Xanthomonas oryzae pv. oryzicola BLS256	NC_017267.2	92728	+	169	GGAGTGTTGGCGTGATCAAGAACTTGCTCCTGGCATAGGCA	1.64	0.161	0.083	0.256	27
Xanthomonas oryzae pv. oryzicola BLS256	NC_017267.2	92732	-	172	GTCTTGCCTATGCCAGGAGCAAGTTCTTGATCACGCCAACA	1.65	0.229	0.197	0.28	63
Xanthomonas oryzae pv. oryzicola BLS256	NC_017267.2	92735	-	167	CGAGTCTTGCCTATGCCAGGAGCAAGTTCTTGATCACGCCA	14.1	0.998	0.998	0.999	231
Xanthomonas oryzae pv. oryzicola BLS256	NC_017267.2	92777	-	168	CAGGTCGCTATCCGGATAGGAGGGGTAGATGCCGCGCTGTG	5.5	1	1	1	213
Xanthomonas oryzae pv. oryzicola BLS256	NC_017267.2	92945	+	174	CGAAGCTGCAGGCTTGCAGCAACAAGATGCTTCAGCACGCG	1.61	0.136	0.041	0.226	18
Xanthomonas oryzae pv. oryzicola BLS256	NC_017267.2	93133	-	173	CCAGATCCGCGACGCAGACGAGGTGATCGCCGTGCCGGGCA	2.05	0.447	0.289	0.559	37
Xanthomonas oryzae pv. oryzicola BLS256	NC_017267.2	93207	+	171	CATCCGAAATATTGGCGGTGAGGGAAAAGCTTTTTGTCAAT	1.76	0.524	0.423	0.594	49
Xanthomonas oryzae pv. oryzicola BLS256	NC_017267.2	93219	-	171	ACCCTCTACCAGATTGACAAAAAGCTTTTCCCTCACCGCCA	1.56	0.252	0.123	0.372	87
Xanthomonas oryzae pv. oryzicola BLS256	NC_017267.2	93221	-	172	CGACCCTCTACCAGATTGACAAAAAGCTTTTCCCTCACCGC	1.68	0.204	0.076	0.275	42
Xanthomonas oryzae pv. oryzicola BLS256	NC_017267.2	93263	-	169	AGTTTGCCGCTGCTGATACAAAAGTTCATCGAGATGGAAAA	1.6	0.15	0.035	0.27	23
Xanthomonas oryzae pv. oryzicola BLS256	NC_017267.2	93264	-	173	AAGTTTGCCGCTGCTGATACAAAAGTTCATCGAGATGGAAA	1.53	0.044	0	0.105	17
Xanthomonas oryzae pv. oryzicola BLS256	NC_017267.2	93322	+	170	CCACGCTCGATAGTGTCTGGACGAAAATTCTCCTTGTGAGC	2.15	0.298	0.187	0.399	116
Xanthomonas oryzae pv. oryzicola BLS256	NC_017267.2	93340	+	169	GGACGAAAATTCTCCTTGTGAGCTCTTCACCAAATCTCTTT	1.65	0.181	0.074	0.307	8
Xanthomonas oryzae pv. oryzicola BLS256	NC_017267.2	93359	-	173	TTGATATGCTCGACCCGCAAAAGAGATTTGGTGAAGAGCTC	1.48	0.26	0.095	0.431	30
Xanthomonas oryzae pv. oryzicola BLS256	NC_017267.2	93360	-	172	ATTGATATGCTCGACCCGCAAAAGAGATTTGGTGAAGAGCT	1.55	0.148	0.026	0.271	34
Xanthomonas oryzae pv. oryzicola BLS256	NC_017267.2	93405	+	170	AATGCGCCATCCCACGGAGTAAAAGATATCACTGAGCGACC	1.58	0.065	0	0.131	4
Xanthomonas oryzae pv. oryzicola BLS256	NC_017267.2	93520	-	171	GAGAATCCTAAGAAAAATAGAGAAGCGTAAAAGCTCCAGCC	1.68	0.065	0.016	0.137	11
Xanthomonas oryzae pv. oryzicola BLS256	NC_017267.2	93522	-	172	GCGAGAATCCTAAGAAAAATAGAGAAGCGTAAAAGCTCCAG	2.39	0.475	0.35	0.597	171
Xanthomonas oryzae pv. oryzicola BLS256	NC_017267.2	93527	-	179	TCATCGCGAGAATCCTAAGAAAAATAGAGAAGCGTAAAAGC	1.67	0.481	0.366	0.593	210
Xanthomonas oryzae pv. oryzicola BLS256	NC_017267.2	93738	-	175	CGTTCTTCCGATGCCAGGGGAAAAAATTCTATGATCAAGCC	1.51	0.339	0.291	0.402	62
Xanthomonas oryzae pv. oryzicola BLS256	NC_017267.2	93903	+	174	TTTGTTCTCGCATGGGCATGAAAACGCTCTCTATAACCCAT	1.62	0.166	0.06	0.291	26
Xanthomonas oryzae pv. oryzicola BLS256	NC_017267.2	93954	+	177	GTTCATCGTTATCCAACAAGAAGTCATCATAATTCCCCTTC	2.47	0.614	0.485	0.781	81
Xanthomonas oryzae pv. oryzicola BLS256	NC_017267.2	93978	-	172	GAGCGAGTGCCGGGTGGTGGAGGCGAAGGGGAATTATGATG	9	0.977	0.951	1	306
Xanthomonas oryzae pv. oryzicola BLS256	NC_017267.2	94005	+	178	CCCGGCACTCGCTCGGCCAGAAGCCATCGAACTCACAGGCG	1.52	0.176	0.059	0.283	14
Xanthomonas oryzae pv. oryzicola BLS256	NC_017267.2	94308	-	165	CCCCATCGTGCAGGCGCGGGAGGTGGACTGTTCGCAACTGC	7.82	0.998	0.951	0.998	210
Xanthomonas oryzae pv. oryzicola BLS256	NC_017267.2	94381	-	161	GTCAGGTCGTCGATGGACTGAAGGACCAGCTGGGCGGGCTG	1.83	0.494	0.352	0.612	125
Xanthomonas oryzae pv. oryzicola BLS256	NC_017267.2	94385	-	158	GTCGGTCAGGTCGTCGATGGACTGAAGGACCAGCTGGGCGG	1.85	0.594	0.447	0.751	46
Xanthomonas oryzae pv. oryzicola BLS256	NC_017267.2	94467	+	172	CGACCTGACCGCCCGGCGGGAGGTCAGGTGGAAAGGCGGAA	4.73	0.979	0.878	0.995	152
Xanthomonas oryzae pv. oryzicola BLS256	NC_017267.2	94498	+	175	AAAGGCGGAAGGGGGTACAAAAATGCTTCCCATTGCAACTC	1.7	0.079	0	0.179	18
Xanthomonas oryzae pv. oryzicola BLS256	NC_017267.2	94947	+	170	CGATTGGCCCGAGCAATTGCAAGCGCTGGTTGGCGGTCAGA	1.53	0.047	0	0.122	32
Xanthomonas oryzae pv. oryzicola BLS256	NC_017267.2	95054	-	162	GCCGTGTTCGACCACTTGGAAACCTGCCTGGATCTGCGCCG	1.51	0.084	0.015	0.157	31
Xanthomonas oryzae pv. oryzicola BLS256	NC_017267.2	95058	+	172	GCAGATCCAGGCAGGTTTCCAAGTGGTCGAACACGGCGTCG	1.97	0.318	0.209	0.45	37
Xanthomonas oryzae pv. oryzicola BLS256	NC_017267.2	95101	+	166	GTCGCCCGCACTAGCGAGCCAGGCAACCGCGGGATGCCCCT	1.88	0.342	0.201	0.455	76
Xanthomonas oryzae pv. oryzicola BLS256	NC_017267.2	95192	+	172	AGTTGCACCAGCCAGGGCCCAAGATCGGCGTGCTCGGCCTC	15.36	1	1	1	222
Xanthomonas oryzae pv. oryzicola BLS256	NC_017267.2	95202	-	157	CCGCCAGCCCGAGGCCGAGCACGCCGATCTTGGGCCCTGGC	11.24	0.958	0.939	0.982	253
Xanthomonas oryzae pv. oryzicola BLS256	NC_017267.2	95441	+	172	CCGATGACGCAGGTTTGGCCACCGCGTCGATGAGCGCGTCC	1.56	0.259	0.151	0.372	38
Xanthomonas oryzae pv. oryzicola BLS256	NC_017267.2	95647	+	161	GTGACGCGATCGCCGAGGCGAGCGACGGGCATGCCGTCGAT	2.12	0.609	0.496	0.732	144
Xanthomonas oryzae pv. oryzicola BLS256	NC_017267.2	95789	-	144	ACTTGACAGCGAAACTAACAAGTGCGAAAAGCCCGAGAGCT	1.67	0.271	0.174	0.386	18
Xanthomonas oryzae pv. oryzicola BLS256	NC_017267.2	95867	+	166	GGCAAAACGTGGGACACGTTAGGTGTTCAGTCGCCGCGGCA	1.54	0.202	0.083	0.311	50
Xanthomonas oryzae pv. oryzicola BLS256	NC_017267.2	96081	-	161	AGTTTGGCCCGGCTACAAAGAAGTCGAAGGCAGCCTCGGCG	2.07	0.414	0.294	0.531	42
Xanthomonas oryzae pv. oryzicola BLS256	NC_017267.2	96124	+	164	AGGTGCAGGCCACAATTGGAAGACACGAAACTCCGCAGGGA	1.62	0.334	0.15	0.349	73
Xanthomonas oryzae pv. oryzicola BLS256	NC_017267.2	96131	+	172	GGCCACAATTGGAAGACACGAAACTCCGCAGGGAAGGCATC	1.5	0.06	0	0.139	30
Xanthomonas oryzae pv. oryzicola BLS256	NC_017267.2	96144	+	169	AGACACGAAACTCCGCAGGGAAGGCATCGCTCCACGTGACC	1.94	0.268	0.137	0.397	16
Xanthomonas oryzae pv. oryzicola BLS256	NC_017267.2	96154	-	148	ACGGGTTTGAGGTCACGTGGAGCGATGCCTTCCCTGCGGAG	1.65	0.243	0.115	0.379	42
Xanthomonas oryzae pv. oryzicola BLS256	NC_017267.2	96278	-	155	CTGCAGAAATGACGCGATGAAAGATGCGTCGGGAGATTTGC	1.79	0.272	0.211	0.338	70
Xanthomonas oryzae pv. oryzicola BLS256	NC_017267.2	96309	+	162	ATTTCTGCAGACGCAGCACGACTAAATCGATCAACCGAAGC	2.43	0.459	0.322	0.582	31
Xanthomonas oryzae pv. oryzicola BLS256	NC_017267.2	96315	-	152	CCCCTTGCTTCGGTTGATCGATTTAGTCGTGCTGCGTCTGC	1.83	0.29	0.163	0.403	5
Xanthomonas oryzae pv. oryzicola BLS256	NC_017267.2	96340	-	154	TTGTACTTTTGAGCGATATAAACCGCCCCTTGCTTCGGTTG	1.76	0.628	0.432	0.733	51
Xanthomonas oryzae pv. oryzicola BLS256	NC_017267.2	96351	+	164	AGGGGCGGTTTATATCGCTCAAAAGTACAACATGGCTGCAC	1.52	0.237	0.134	0.342	6
Xanthomonas oryzae pv. oryzicola BLS256	NC_017267.2	96399	-	155	GCGGGTGGGAGATGTATGGGAGGTCAAGAAGCACGCCCGCT	7.73	0.998	0.918	0.999	282
Xanthomonas oryzae pv. oryzicola BLS256	NC_017267.2	96626	-	160	TCTTGGGCTGGCGGCTGAAGAACTTCGGCGTGGTGCTGCGA	1.6	0.122	0.053	0.205	39
Xanthomonas oryzae pv. oryzicola BLS256	NC_017267.2	96894	-	153	GTCCGGCTCGGCGTCTGCTCAACGCAACCGGCGCTGGCACC	1.64	0.311	0.168	0.428	46
Xanthomonas oryzae pv. oryzicola BLS256	NC_017267.2	97123	+	153	GCGCGGCCAAGCAGGAAAAGAAGGGCAAGTAATTCGCCCGG	2.39	0.462	0.338	0.582	69
Xanthomonas oryzae pv. oryzicola BLS256	NC_017267.2	97168	+	146	TTGGCAGGCGGACGGATTGGAGGGCAAGCCCAACCTCGCGC	8.21	1	1	1	235
Xanthomonas oryzae pv. oryzicola BLS256	NC_017267.2	97173	+	150	AGGCGGACGGATTGGAGGGCAAGCCCAACCTCGCGCTTCGC	2.48	0.481	0.427	0.547	41
Xanthomonas oryzae pv. oryzicola BLS256	NC_017267.2	97174	+	137	GGCGGACGGATTGGAGGGCAAGCCCAACCTCGCGCTTCGCG	13.37	0.983	0.87	1	147
Xanthomonas oryzae pv. oryzicola BLS256	NC_017267.2	97183	-	153	GGCGTCATCCGCGAAGCGCGAGGTTGGGCTTGCCCTCCAAT	5.05	0.928	0.815	1	164
Xanthomonas oryzae pv. oryzicola BLS256	NC_017267.2	97271	+	147	CCCCCTCGTCCTGCTGGACGAGCGCGGCCTTGGCCAGTGCC	11.27	0.862	0.746	0.942	231
Xanthomonas oryzae pv. oryzicola BLS256	NC_017267.2	97280	-	141	GTTGCTGTCGGCACTGGCCAAGGCCGCGCTCGTCCAGCAGG	6.72	0.771	0.64	0.883	203
Xanthomonas oryzae pv. oryzicola BLS256	NC_017267.2	97281	-	151	TGTTGCTGTCGGCACTGGCCAAGGCCGCGCTCGTCCAGCAG	1.99	0.142	0.055	0.238	10
Xanthomonas oryzae pv. oryzicola BLS256	NC_017267.2	97430	+	147	GGAGCGCTGCCAGCAGGGTCAGCGGATCGTAGAGATTGAGC	2.07	0.29	0.224	0.347	18
Xanthomonas oryzae pv. oryzicola BLS256	NC_017267.2	97442	+	148	GCAGGGTCAGCGGATCGTAGAGATTGAGCTTGGTTACCTGC	9.14	0.995	0.99	1	234
Xanthomonas oryzae pv. oryzicola BLS256	NC_017267.2	97451	-	146	CATCTGGCCGCAGGTAACCAAGCTCAATCTCTACGATCCGC	12.2	1	0.938	1	231
Xanthomonas oryzae pv. oryzicola BLS256	NC_017267.2	97614	-	157	ACCTGCGCGATGTCCAGAAAAACGCCTTGAAAGGCCTGTGG	1.92	0.301	0.161	0.413	25
Xanthomonas oryzae pv. oryzicola BLS256	NC_017267.2	97709	-	163	TCTGCGCATCCTGACCAAGGAGGCTGCCTACAAGGCCGCCG	9.89	0.995	0.978	1	262
Xanthomonas oryzae pv. oryzicola BLS256	NC_017267.2	97785	-	167	CGCGCGCCTACAACAACGCCACCGACATCCACGCCGCCCGT	1.83	0.523	0.386	0.65	65
Xanthomonas oryzae pv. oryzicola BLS256	NC_017267.2	97791	-	172	CGGACACGCGCGCCTACAACAACGCCACCGACATCCACGCC	1.62	0.193	0.108	0.28	55
Xanthomonas oryzae pv. oryzicola BLS256	NC_017267.2	97852	-	169	GCCTCCATCACCATCATGGGAGGCATCGACCCGGCCAGGGA	3.28	0.999	0.871	1	178
Xanthomonas oryzae pv. oryzicola BLS256	NC_017267.2	97869	+	154	GCCTCCCATGATGGTGATGGAGGCGACCTTTTCCCGCACCA	7.69	0.941	0.831	0.985	155
Xanthomonas oryzae pv. oryzicola BLS256	NC_017267.2	98048	+	160	GCAGCGCCGCTCCCTCGGCGAGGAACTTGGAATGCTCTCGG	1.84	0.236	0.059	0.362	17
Xanthomonas oryzae pv. oryzicola BLS256	NC_017267.2	98219	+	161	CGACGTCGGTCAGACGCAAGAAGCCGTCGGCCTGCAGCTGC	1.64	0.19	0.082	0.275	35
Xanthomonas oryzae pv. oryzicola BLS256	NC_017267.2	98452	+	151	GGCAAGCTCTGCGTGCGGCGATGCCGTGGCGCGTCTGGGCG	1.86	0.397	0.237	0.541	55
Xanthomonas oryzae pv. oryzicola BLS256	NC_017267.2	98476	+	145	CGTGGCGCGTCTGGGCGAGGAGCACGGCCAATGACGGTCTG	1.49	0.227	0.053	0.399	27
Xanthomonas oryzae pv. oryzicola BLS256	NC_017267.2	98505	-	161	ACGCGGCCACGCCGCCGCCGAGCGCCTTGCAGACCGTCATT	1.72	0.352	0.238	0.475	104
Xanthomonas oryzae pv. oryzicola BLS256	NC_017267.2	98560	+	149	GCCGGCACGGCGACGGGCGGAGGATCGCGCAGGTCAGCCAT	12.39	1	0.944	1	242
Xanthomonas oryzae pv. oryzicola BLS256	NC_017267.2	98818	+	153	CAGCGGATGGCCAGGCTCGCAACGTTACCCACGTCCAGCGC	1.69	0.181	0.071	0.295	6
Xanthomonas oryzae pv. oryzicola BLS256	NC_017267.2	99053	+	156	CTGCGCGCTGCGTGGCCGGCAACGCCGCAGCAACGTCGGCA	1.55	0.181	0.087	0.285	5
Xanthomonas oryzae pv. oryzicola BLS256	NC_017267.2	99380	-	166	GAGCGCTAGTGGGCGCGCGCAGAGGCCAGGGCGCGCGCTGC	1.85	0.331	0.219	0.465	8
Xanthomonas oryzae pv. oryzicola BLS256	NC_017267.2	99509	+	147	GACGCGCAACGTGCAGATCAAAAAACTCGATCGCCTGCGCT	1.56	0.221	0.086	0.351	58
Xanthomonas oryzae pv. oryzicola BLS256	NC_017267.2	99515	-	166	GCAATCAGCGCAGGCGATCGAGTTTTTTGATCTGCACGTTG	1.81	0.267	0.16	0.392	37
Xanthomonas oryzae pv. oryzicola BLS256	NC_017267.2	99670	+	142	GCCCAGCCAGAAGCGCTCGGAGGTGCCCAACGCGGCGGCCA	11.46	0.998	0.98	0.998	157
Xanthomonas oryzae pv. oryzicola BLS256	NC_017267.2	100005	-	168	ATCTGCGGATCCCGCCCGCCAACCGGCTGGAAGCGTTGAAG	1.69	0.171	0.078	0.257	20
Xanthomonas oryzae pv. oryzicola BLS256	NC_017267.2	100058	+	153	CGGCGGCATTGAGCATGCGCAACTTGCGGCGCGCGACCAAT	1.64	0.223	0.123	0.322	26
Xanthomonas oryzae pv. oryzicola BLS256	NC_017267.2	100192	+	152	CGGCCTGCGTTATATAACGCAACCCGTTACGAATGTGCAGT	1.54	0.216	0.084	0.321	29
Xanthomonas oryzae pv. oryzicola BLS256	NC_017267.2	100410	+	150	GCGCCAGTGCGGCGCGGATGACCGCTTCGCTGCCGGCCAGG	1.86	0.368	0.237	0.484	116
Xanthomonas oryzae pv. oryzicola BLS256	NC_017267.2	100416	-	178	CCTGCACCTGGCCGGCAGCGAAGCGGTCATCCGCGCCGCAC	1.85	0.285	0.175	0.389	87
Xanthomonas oryzae pv. oryzicola BLS256	NC_017267.2	100530	-	175	GCACAAGGCCCAAGGCAGCGAATTCGACGAGGTCTGGCTGC	1.52	0.106	0.034	0.188	5
Xanthomonas oryzae pv. oryzicola BLS256	NC_017267.2	100623	-	171	GGTCGCCTGGTTCGAAGGCGACGGCGACGGCCAGGTGCGCG	2.09	0.36	0.252	0.469	26
Xanthomonas oryzae pv. oryzicola BLS256	NC_017267.2	100940	-	165	ATCGAACAACTGCTGGCCGAAACCGGCTCCGGCGCCCGTCG	1.61	0.331	0.189	0.393	138
Xanthomonas oryzae pv. oryzicola BLS256	NC_017267.2	101345	-	153	GACGACGCCCAGGCGTTGCAACCGCTGCTCGGCGGCGCGCC	1.57	0.149	0.045	0.243	6
Xanthomonas oryzae pv. oryzicola BLS256	NC_017267.2	101346	-	165	CGACGACGCCCAGGCGTTGCAACCGCTGCTCGGCGGCGCGC	1.55	0.339	0.183	0.511	41
Xanthomonas oryzae pv. oryzicola BLS256	NC_017267.2	101373	+	164	CCTGGGCGTCGTCGGGCTGCAACGCGTCGCCGGGGCCGGCG	1.58	0.325	0.223	0.388	38
Xanthomonas oryzae pv. oryzicola BLS256	NC_017267.2	101499	-	165	CGACCTGCCGCTGATGTGCAAACTGGTCGAAGCCGTCGCCG	1.59	0.196	0.085	0.292	21
Xanthomonas oryzae pv. oryzicola BLS256	NC_017267.2	101527	+	163	CAGCGGCAGGTCGACCATGGAGGCTTCGTCGACGACGATCA	4.52	0.973	0.824	1	146
Xanthomonas oryzae pv. oryzicola BLS256	NC_017267.2	101808	+	167	GGGCGATGCGTAGCAACAGCAGGCGGGCGATGGTGGTGGTT	9.97	0.924	0.836	1	177
Xanthomonas oryzae pv. oryzicola BLS256	NC_017267.2	101818	-	161	GCACCGGCAAAACCACCACCATCGCCCGCCTGCTGTTGCTA	6.33	0.999	0.94	1	240
Xanthomonas oryzae pv. oryzicola BLS256	NC_017267.2	101927	-	162	TCCAGCAACGGCACGAACCAAACAGCACCATCCCCCACCCC	1.53	0.128	0.04	0.207	9
Xanthomonas oryzae pv. oryzicola BLS256	NC_017267.2	101932	-	167	TGCTATCCAGCAACGGCACGAACCAAACAGCACCATCCCCC	1.55	0.15	0.058	0.273	20
Xanthomonas oryzae pv. oryzicola BLS256	NC_017267.2	101979	+	174	GATTTGTGCCCTCTTGCTGGAGGGATGGCTCAGGCAGGCCC	5.96	0.997	0.967	1	227
Xanthomonas oryzae pv. oryzicola BLS256	NC_017267.2	101994	+	170	GCTGGAGGGATGGCTCAGGCAGGCCCTTACCCTCACCCGCC	1.76	0.3	0.128	0.47	32
Xanthomonas oryzae pv. oryzicola BLS256	NC_017267.2	102041	+	178	GCACCCTCGCCCCGGGGGAGAGGGGTGGCTTGCGGGAACAA	5.47	1	0.925	1	193
Xanthomonas oryzae pv. oryzicola BLS256	NC_017267.2	102050	-	161	TTCGCACAGTTGTTCCCGCAAGCCACCCCTCTCCCCCGGGG	10.2	0.897	0.802	0.976	237
Xanthomonas oryzae pv. oryzicola BLS256	NC_017267.2	103036	+	180	AATTGCCGACGGTTTCGACAACGGATTCGGATGCGGCAGCA	1.64	0.152	0.077	0.249	17
Xanthomonas oryzae pv. oryzicola BLS256	NC_017267.2	103390	-	178	GGCGCTGCTCGCACTGCTGCATCGCTTCGGCGTGGTCGGCG	1.62	0.593	0.426	0.626	19
Xanthomonas oryzae pv. oryzicola BLS256	NC_017267.2	103454	-	179	TGCCCGAATCGCAGCGCCGCAACGAAATGGAATTCCATTTC	2.11	0.616	0.168	1	108
Xanthomonas oryzae pv. oryzicola BLS256	NC_017267.2	103498	+	190	CGGCCAGGCGGCCTTCGGGCAAGGCCACGGTGAGGGTGTGG	1.49	0.213	0.152	0.279	10
Xanthomonas oryzae pv. oryzicola BLS256	NC_017267.2	103585	+	179	GGGCGTAGCCGCCGCGTTGCAGCGCCTCGAGGATGGGCGCG	1.54	0.435	0.274	0.459	52
Xanthomonas oryzae pv. oryzicola BLS256	NC_017267.2	103627	-	188	GCAGGCCTGGCGACCGGGCCAACCCGCACCCGACGGCCAGG	1.57	0.339	0.226	0.461	67
Xanthomonas oryzae pv. oryzicola BLS256	NC_017267.2	103672	+	189	CGGCGAAGTCGCAGCGTTCGAACGCGTCGTGCATCACCACG	1.73	0.206	0.099	0.305	33
Xanthomonas oryzae pv. oryzicola BLS256	NC_017267.2	103702	-	184	CGATCCACGCTTTGCCGGCAACCGCTTCGGCGTGGTGATGC	1.67	0.565	0.426	0.695	137
Xanthomonas oryzae pv. oryzicola BLS256	NC_017267.2	103729	-	194	GGCCGTGGGCACCGACGCCGAACCGTTCGATCCACGCTTTG	1.58	0.027	0	0.076	44
Xanthomonas oryzae pv. oryzicola BLS256	NC_017267.2	103811	-	190	CCGCCACCGACCCGATGGCCAGCGCCACCGTCGTCGGTAGC	1.55	0.065	0.017	0.118	93
Xanthomonas oryzae pv. oryzicola BLS256	NC_017267.2	104146	-	201	CGAAGCCGCCTGGAAGCAGGAACAACGTGCCGAAGACGCGC	1.53	0.238	0.133	0.374	7
Xanthomonas oryzae pv. oryzicola BLS256	NC_017267.2	104200	-	201	TGGCCGTCAGCTGCATTGGAAAATGGATCGGGACGACCCGA	1.51	0.193	0.084	0.309	73
Xanthomonas oryzae pv. oryzicola BLS256	NC_017267.2	104290	+	187	GGCCGATGCCGATATACGGCAAAAACACCAGCGGATATTCC	1.51	0.231	0.102	0.348	4
Xanthomonas oryzae pv. oryzicola BLS256	NC_017267.2	104463	-	188	CTGGCCGAACTGCTGCAGGAAGCCGACGCCCGCGCGCTCGG	1.46	0.084	0.015	0.162	46
Xanthomonas oryzae pv. oryzicola BLS256	NC_017267.2	104638	-	186	CGCACTTGAACGCGACGGCGAGCGACACCGCCGCTGGCAGC	1.51	0.13	0.066	0.187	16
Xanthomonas oryzae pv. oryzicola BLS256	NC_017267.2	104650	-	194	CATCGCCATCGCCGCACTTGAACGCGACGGCGAGCGACACC	1.56	0.304	0.19	0.402	35
Xanthomonas oryzae pv. oryzicola BLS256	NC_017267.2	104836	-	194	CGAGGCCACGCGTATCCAGCAAGCGCTCGGCGCGGTGGGCA	1.49	0.196	0.15	0.253	108
Xanthomonas oryzae pv. oryzicola BLS256	NC_017267.2	104921	-	195	TGGCCGGTGGCCGCGACGGCACTGCCACCATCAACGCGCGC	1.5	0.348	0.065	0.448	62
Xanthomonas oryzae pv. oryzicola BLS256	NC_017267.2	105024	-	185	GCAGCGGCGAAAACCAAGCAAGCAGGCAAGCCCAAGCCCTG	1.58	0.111	0.045	0.193	9
Xanthomonas oryzae pv. oryzicola BLS256	NC_017267.2	105034	-	189	ATCTGACGCGGCAGCGGCGAAAACCAAGCAAGCAGGCAAGC	1.74	0.262	0.244	0.292	64
Xanthomonas oryzae pv. oryzicola BLS256	NC_017267.2	105042	-	186	CCACCGCCATCTGACGCGGCAGCGGCGAAAACCAAGCAAGC	1.52	0	0	0	47
Xanthomonas oryzae pv. oryzicola BLS256	NC_017267.2	105115	-	188	ACGCGTGGATGCCGACCTGCAACGCGACGGTGCCACTGCTC	1.55	0.148	0.057	0.237	50
Xanthomonas oryzae pv. oryzicola BLS256	NC_017267.2	105577	-	194	GCTCGCGCTGCTCAAGCGGCAACGCCGCGTGCAGACCTACG	1.6	0.055	0	0.126	16
Xanthomonas oryzae pv. oryzicola BLS256	NC_017267.2	105836	+	177	AGCGGCGAAGCTTTCGAACCAGTGCCACAACGATGCCAACC	1.64	0.284	0.251	0.33	3
Xanthomonas oryzae pv. oryzicola BLS256	NC_017267.2	105838	-	190	GTGGTTGGCATCGTTGTGGCACTGGTTCGAAAGCTTCGCCG	1.59	0.165	0.07	0.277	39
Xanthomonas oryzae pv. oryzicola BLS256	NC_017267.2	106399	+	172	ATGCGTCGGGCGCTTCGTGGAGGAGCGGCCCTGGCCGCGAT	12.31	1	0.954	1	314
Xanthomonas oryzae pv. oryzicola BLS256	NC_017267.2	106975	-	183	GGCAATCGGGCTTCGGCTGGAGCGAATCGCACAGCCCGGAA	2.62	0.344	0.231	0.476	20
Xanthomonas oryzae pv. oryzicola BLS256	NC_017267.2	107022	-	178	GCGCGGCGACGATCTGGACAAGGCCATCAAGGACGCGGCCG	1.94	0.404	0.272	0.519	67
Xanthomonas oryzae pv. oryzicola BLS256	NC_017267.2	107063	+	179	GCAGCCTGGTGGTACTTCCAACTGCTGTAAGGCGCGAACGC	1.55	0.216	0.057	0.359	14
Xanthomonas oryzae pv. oryzicola BLS256	NC_017267.2	107187	+	177	CATCGATCGGATGCGGGCCCAGGCCGTCGTCGTGTTCGAAG	2.1	0.202	0.102	0.277	16
Xanthomonas oryzae pv. oryzicola BLS256	NC_017267.2	107301	-	182	AAGCGGCGTCGGGCGCGTGCAGGTCGGCGCCCTCAGCGGCC	2.33	0.381	0.293	0.513	19
Xanthomonas oryzae pv. oryzicola BLS256	NC_017267.2	107418	+	185	ACTGGCCACGCCACTGCCGAAACGCATCGGCATACGGGCGC	1.5	0.35	0.246	0.431	108
Xanthomonas oryzae pv. oryzicola BLS256	NC_017267.2	107831	+	182	GGGCGCCATTGCCGGCGATAACTGAAACGGCGCGGGTCGGC	1.51	0.473	0.27	0.53	36
Xanthomonas oryzae pv. oryzicola BLS256	NC_017267.2	108057	-	182	GCAGTTGTTCGCCTCCGCGCAAGAGGTGTTTTACCTCAGCT	1.51	0.098	0.023	0.164	10
Xanthomonas oryzae pv. oryzicola BLS256	NC_017267.2	108064	+	175	GTAAAACACCTCTTGCGCGGAGGCGAACAACTGCAGGAACA	11.26	0.986	0.939	0.992	234
Xanthomonas oryzae pv. oryzicola BLS256	NC_017267.2	108075	-	177	CGACCGCTTCCTGTTCCTGCAGTTGTTCGCCTCCGCGCAAG	1.54	0.315	0.141	0.493	44
Xanthomonas oryzae pv. oryzicola BLS256	NC_017267.2	108238	+	159	GATCACGCGGAACGGCAGCAAGCGCATCGGCACCATGCGGC	1.86	0.223	0.148	0.351	22
Xanthomonas oryzae pv. oryzicola BLS256	NC_017267.2	108317	+	166	TCCGACTCGCCCAATACCGCAGCGAAATGCGCACGCACCAC	1.75	0.237	0.154	0.336	81
Xanthomonas oryzae pv. oryzicola BLS256	NC_017267.2	108537	-	174	GCGGCTGCTGCGGGTGCTCGAACGCCATCAGGCGGTGCTGG	1.51	0.145	0.079	0.243	3
Xanthomonas oryzae pv. oryzicola BLS256	NC_017267.2	108579	+	175	ACAAGGTATCGAGCGCGGCCAACGCGCTGCCTTCCAGTTGC	1.53	0.297	0.137	0.444	58
Xanthomonas oryzae pv. oryzicola BLS256	NC_017267.2	108650	+	174	TCGGTGCCGCTGGCATGGCCAAGCAGCAGCCGGTCCAGCGC	1.5	0.261	0.015	0.513	85
Xanthomonas oryzae pv. oryzicola BLS256	NC_017267.2	109320	-	183	GGCGCTGGTGGGCGATTACGAAGTGGTACACCCATTGGCCG	1.91	0.44	0.314	0.56	53
Xanthomonas oryzae pv. oryzicola BLS256	NC_017267.2	109384	-	182	TTGCCGAGCACGTGCAGGAGAACCCGCTGCTGCAAGCCTGG	1.72	0.123	0.048	0.204	31
Xanthomonas oryzae pv. oryzicola BLS256	NC_017267.2	109407	+	168	CCTGCACGTGCTCGGCAAACAACTGCACCGCGCCGTCTTCG	1.57	0.147	0.051	0.243	3
Xanthomonas oryzae pv. oryzicola BLS256	NC_017267.2	109410	-	177	GCGCGAAGACGGCGCGGTGCAGTTGTTTGCCGAGCACGTGC	1.66	0.163	0.057	0.276	114
Xanthomonas oryzae pv. oryzicola BLS256	NC_017267.2	109515	-	180	CTTGCGCGTGCTGGCCACGCAAGCGCGCGTGGGCACGCTGC	1.52	0.054	0	0.131	37
Xanthomonas oryzae pv. oryzicola BLS256	NC_017267.2	109736	+	158	CCTTCCCAGCGCAGCAACCAATCGCGTCGCCATGCCTGATA	1.55	0.523	0.259	0.639	6
Xanthomonas oryzae pv. oryzicola BLS256	NC_017267.2	109764	+	166	GCCATGCCTGATATTTTTCGAACACGCTGCCCAACTCGCCG	1.71	0.238	0.136	0.334	43
Xanthomonas oryzae pv. oryzicola BLS256	NC_017267.2	110064	-	176	GCAGCCGTTGCTGCAGCCGGAGGTGGTGCTGATTCCGCAGG	6.16	1	1	1	224
Xanthomonas oryzae pv. oryzicola BLS256	NC_017267.2	110189	-	173	CGCATCCGGCACAATGCGCCACGCATGCACGCCACTTCCGC	1.57	0.108	0.016	0.198	23
Xanthomonas oryzae pv. oryzicola BLS256	NC_017267.2	110222	-	179	CCGCCAACACCGCAGCAAACAACGCCTCACGCGCGCATCCG	1.67	0.285	0.203	0.395	36
Xanthomonas oryzae pv. oryzicola BLS256	NC_017267.2	110224	-	165	TGCCGCCAACACCGCAGCAAACAACGCCTCACGCGCGCATC	1.58	0.209	0.119	0.306	64
Xanthomonas oryzae pv. oryzicola BLS256	NC_017267.2	110263	+	170	CAAACAACGCGCTGAGGCACAAGCCGCCACGGCAGCGTGTC	1.62	0.185	0.023	0.311	30
Xanthomonas oryzae pv. oryzicola BLS256	NC_017267.2	110349	+	164	TGCATCGACAACTGCAATCAAGCTTCACACCGCACTCGACG	1.95	0.131	0.054	0.217	28
Xanthomonas oryzae pv. oryzicola BLS256	NC_017267.2	110531	+	177	TGCATGACCGCATGGCTTGCAACCCGATCAGTACTTCTTTT	1.7	0.219	0.124	0.316	7
Xanthomonas oryzae pv. oryzicola BLS256	NC_017267.2	110546	-	184	GGATGATCAATCTGGAAAAGAAGTACTGATCGGGTTGCAAG	2.19	0.686	0.559	0.832	84
Xanthomonas oryzae pv. oryzicola BLS256	NC_017267.2	110549	-	180	CCTGGATGATCAATCTGGAAAAGAAGTACTGATCGGGTTGC	1.58	0.2	0.032	0.271	12
Xanthomonas oryzae pv. oryzicola BLS256	NC_017267.2	110785	+	173	GGCGCGGATATTCCACGCGCAACTGCGGGCTCAGCCGTCCC	1.53	0.131	0.045	0.215	9
Xanthomonas oryzae pv. oryzicola BLS256	NC_017267.2	111016	-	182	GGACAACCGCGACGGCAAGCAGTGGATCGCCTCGCTGTCCA	2.03	0.337	0.238	0.46	100
Xanthomonas oryzae pv. oryzicola BLS256	NC_017267.2	111115	+	176	AGCCGACCAAGGTGTCGAAGAAGAACGCCTTGTCCGGATGG	1.51	0.161	0.041	0.229	7
Xanthomonas oryzae pv. oryzicola BLS256	NC_017267.2	111415	+	183	CAACTGCGGGCGCGTCGCGGAAGTCGTTGTCGGCGTTCTGC	2.21	0.522	0.413	0.633	87
Xanthomonas oryzae pv. oryzicola BLS256	NC_017267.2	111908	-	184	CCGCATCCTGTTCCCCACGCAACGCAATGGCGTGCGCACCC	1.56	0.205	0.137	0.282	62
Xanthomonas oryzae pv. oryzicola BLS256	NC_017267.2	111917	+	181	CGCCATTGCGTTGCGTGGGGAACAGGATGCGGATCTGCCCT	1.64	0.305	0.186	0.426	37
Xanthomonas oryzae pv. oryzicola BLS256	NC_017267.2	112187	+	177	GCTGCCGGACTGGCGTGGCAAAGGCATCGGTTCGCAGCTGA	1.91	0.528	0.342	0.662	120
Xanthomonas oryzae pv. oryzicola BLS256	NC_017267.2	112273	+	179	CATTGCATGTGCTGCACGCCAACCCCGCTGCGCAACGCCTG	1.54	0.23	0.14	0.344	53
Xanthomonas oryzae pv. oryzicola BLS256	NC_017267.2	112399	-	195	TATCAGGCCGTCTTCAATTGAACACGGCCAGCTGCGCGTTC	1.86	0.23	0.155	0.311	11
Xanthomonas oryzae pv. oryzicola BLS256	NC_017267.2	112424	+	184	TGAAGACGGCCTGATACAGGAACCCGTCGCGCTCGCGCGCC	1.69	0.224	0.131	0.316	8
Xanthomonas oryzae pv. oryzicola BLS256	NC_017267.2	112592	-	197	GGTGCCGTTCGTGCTGGTGGAGGCGCGGCCCTTGCAGCACG	10.73	0.867	0.782	0.945	325
Xanthomonas oryzae pv. oryzicola BLS256	NC_017267.2	112604	+	176	GCCGCGCCTCCACCAGCACGAACGGCACCTCGCCCTCATTC	1.74	0.238	0.132	0.336	63
Xanthomonas oryzae pv. oryzicola BLS256	NC_017267.2	112619	-	193	CTTTGCCGCCGCTTTGAATGAGGGCGAGGTGCCGTTCGTGC	1.7	0.251	0.133	0.348	18
Xanthomonas oryzae pv. oryzicola BLS256	NC_017267.2	112779	+	170	GACAACGCGACCTGCTCGGCAGATCGTCGCGCGACAGCGAC	1.83	0.246	0.131	0.355	53
Xanthomonas oryzae pv. oryzicola BLS256	NC_017267.2	112961	+	179	TTACGCAGACAGCGACACGCAACCCGCACATCGCCACTGGG	1.71	0.29	0.136	0.393	36
Xanthomonas oryzae pv. oryzicola BLS256	NC_017267.2	113036	-	189	AAATTCCAACGCGATAGAGTAGCCCGTACACCGCTGAACAT	1.55	0.121	0.026	0.197	29
Xanthomonas oryzae pv. oryzicola BLS256	NC_017267.2	113053	+	159	GGCTACTCTATCGCGTTGGAATTTTGTTAAAGGCACCAATG	1.66	0.47	0.433	0.514	37
Xanthomonas oryzae pv. oryzicola BLS256	NC_017267.2	113059	-	189	AGCCGTCATTGGTGCCTTTAACAAAATTCCAACGCGATAGA	1.65	0.353	0.238	0.49	183
Xanthomonas oryzae pv. oryzicola BLS256	NC_017267.2	113062	+	172	ATCGCGTTGGAATTTTGTTAAAGGCACCAATGACGGCTTTC	1.56	0.405	0.259	0.475	55
Xanthomonas oryzae pv. oryzicola BLS256	NC_017267.2	113243	-	183	CCGTGCCTGCGACTGGGCGCAGCTCGCCGGTCAGCGCCGCC	1.46	0.032	0	0.097	25
Xanthomonas oryzae pv. oryzicola BLS256	NC_017267.2	113270	-	188	TGGGAATCGCATTGCCGAACAACGTGACCGTGCCTGCGACT	1.58	0.216	0.128	0.314	36
Xanthomonas oryzae pv. oryzicola BLS256	NC_017267.2	113324	+	164	GCTGCTGGAGATGCGTCGCAACGTCGGCGTGCTGCTGCAGG	1.88	0.304	0.196	0.411	26
Xanthomonas oryzae pv. oryzicola BLS256	NC_017267.2	113508	+	166	TGGCCGCGCGAGTTGTCCGGAGGCATGGCGCGACGCGTCGC	6.24	0.855	0.716	0.95	167
Xanthomonas oryzae pv. oryzicola BLS256	NC_017267.2	113701	-	178	GATCACCACCGCCTGATCGCAGATCGGCAGCGTCTCGTGCA	1.48	0.068	0	0.153	62
Xanthomonas oryzae pv. oryzicola BLS256	NC_017267.2	113871	-	172	GGCGCGGATGGAATCGACGAAGGCCATCAGGCAGCACCCCG	1.9	0.42	0.296	0.562	39
Xanthomonas oryzae pv. oryzicola BLS256	NC_017267.2	113884	-	181	CGGCGCGGCCGAAGGCGCGGATGGAATCGACGAAGGCCATC	1.77	0.197	0.113	0.307	14
Xanthomonas oryzae pv. oryzicola BLS256	NC_017267.2	114265	-	186	CCGCCCAGAAGCGCGGCGCCACCGCCTTGGCCACCGGGTCG	1.51	0.307	0.21	0.418	49
Xanthomonas oryzae pv. oryzicola BLS256	NC_017267.2	114358	-	177	TGTCGATGCCCAGCACGTGCACCGCTTCGAAGTAGCCACCG	1.76	0.385	0.243	0.528	53
Xanthomonas oryzae pv. oryzicola BLS256	NC_017267.2	114430	-	180	ACTTGAGCATCGCCACGCCGAAGTCGTCCCAGACGTCCACG	2.07	0.404	0.277	0.508	31
Xanthomonas oryzae pv. oryzicola BLS256	NC_017267.2	114532	-	168	CCACCGCGCGGGTGGTGGCGACCGAGGTGCCTTCGATGGTC	1.56	0.363	0.231	0.462	51
Xanthomonas oryzae pv. oryzicola BLS256	NC_017267.2	114873	-	174	TGTCCAGCGACAGGGTCACGATCGAATCGAACTTGGTCGGG	1.81	0.163	0.059	0.291	16
Xanthomonas oryzae pv. oryzicola BLS256	NC_017267.2	115017	-	167	CTGCCGGCTGGGTGAAGCCGATTTCGTCGCCTGGCTTGAGG	1.54	0.123	0.033	0.202	8
Xanthomonas oryzae pv. oryzicola BLS256	NC_017267.2	115153	-	167	TGATGTGGTTCCGTAGAGGGAGGAGCGGTCCGGGCAGGCGC	12.51	1	0.949	1	238
Xanthomonas oryzae pv. oryzicola BLS256	NC_017267.2	115359	-	167	AACTGACGCAGTGCCGCCGGATTGCTACGGAACTCGGCACG	1.89	0.633	0.473	0.781	90
Xanthomonas oryzae pv. oryzicola BLS256	NC_017267.2	115396	+	164	AGTTCATCAATGGCGAATTGAACAAGGCCTTCGACCGCGAC	1.56	0.258	0.105	0.376	32
Xanthomonas oryzae pv. oryzicola BLS256	NC_017267.2	115459	-	168	CAGCTTGACGTCGGCATCGGAGGCGCCGCGGCCGTGCACGC	7.32	1	0.929	1	232
Xanthomonas oryzae pv. oryzicola BLS256	NC_017267.2	115697	-	159	CATAGGAAATGCCTTCGATCATCACGTCGAAGATCTTCCAC	1.55	0.128	0.031	0.238	4
Xanthomonas oryzae pv. oryzicola BLS256	NC_017267.2	115710	-	168	TTGAAGGTCTGCACATAGGAAATGCCTTCGATCATCACGTC	1.52	0.348	0.286	0.417	51
Xanthomonas oryzae pv. oryzicola BLS256	NC_017267.2	116141	-	158	CAGGCCAATAACGGAAGAGAACGGAACTGGGTCATGGGGTG	1.55	0.126	0.025	0.24	106
Xanthomonas oryzae pv. oryzicola BLS256	NC_017267.2	116779	+	162	CGGCATCCCGCGGCGGAGCGAAGACTTCGGCCAGACGCTGG	1.97	0.331	0.199	0.473	17
Xanthomonas oryzae pv. oryzicola BLS256	NC_017267.2	116785	-	168	ACGCACCCAGCGTCTGGCCGAAGTCTTCGCTCCGCCGCGGG	2.09	0.714	0.585	0.863	86
Xanthomonas oryzae pv. oryzicola BLS256	NC_017267.2	116920	+	160	GTGGATTCGCCACGTGGACGACGGCGGTACGCGCTTCGCGC	1.7	0.274	0.163	0.386	71
Xanthomonas oryzae pv. oryzicola BLS256	NC_017267.2	116995	-	167	CGTCCGGCGCCTGGTCGCGCAGCGAATCCAGCGACATCAGC	1.74	0.208	0.095	0.301	19
Xanthomonas oryzae pv. oryzicola BLS256	NC_017267.2	117092	+	159	GATCTGCGCAGCCACAACGAAAAAAAGAACAACGAGCTGCC	1.7	0.287	0.148	0.45	76
Xanthomonas oryzae pv. oryzicola BLS256	NC_017267.2	117246	+	153	GAGCGATCCCGGGCTTTTTTAGATAGTGATCTTGTGTAATC	1.63	0.454	0.322	0.598	70
Xanthomonas oryzae pv. oryzicola BLS256	NC_017267.2	117248	+	160	GCGATCCCGGGCTTTTTTAGATAGTGATCTTGTGTAATCCA	1.64	0.211	0.109	0.323	8
Xanthomonas oryzae pv. oryzicola BLS256	NC_017267.2	117314	-	162	TTTTTCCACGGTGATCGTGAAAGGTTTTGGTTTGCACCAAC	1.52	0.417	0.198	0.591	25
Xanthomonas oryzae pv. oryzicola BLS256	NC_017267.2	117383	-	158	ACGGTCAGGATGCGCAGGGGAGGGTGGCGGTCAGGAGCTGC	10.09	1	0.923	1	188
Xanthomonas oryzae pv. oryzicola BLS256	NC_017267.2	117418	+	154	GACCGTTCAACGACAGTGCCAGCTGATCGTTCGATGAGTTA	1.56	0.116	0.04	0.193	39
Xanthomonas oryzae pv. oryzicola BLS256	NC_017267.2	117541	+	154	CCCAAGAAGCCAATCGGCAAAACGACGCGCCAGCGGAAAAC	1.69	0.159	0.078	0.249	57
Xanthomonas oryzae pv. oryzicola BLS256	NC_017267.2	117725	+	156	TAATGCTGCTCGGGGCCAGCATCAGAAGACTGGCACGAAGA	9.17	1	0.925	1	223
Xanthomonas oryzae pv. oryzicola BLS256	NC_017267.2	117735	-	163	GCAAGGTCTTTCTTCGTGCCAGTCTTCTGATGCTGGCCCCG	9.13	1	0.985	1	236
Xanthomonas oryzae pv. oryzicola BLS256	NC_017267.2	117766	+	157	AAGACCTTGCGCACCATGGCAACTCGACCTGTGCCGCTTAC	1.96	0.221	0.114	0.328	6
Xanthomonas oryzae pv. oryzicola BLS256	NC_017267.2	117931	+	155	CGGGCGCGGGATTGGGGGCGATGCCGTAGCCGGCCAGTTTT	1.69	0.529	0.411	0.589	45
Xanthomonas oryzae pv. oryzicola BLS256	NC_017267.2	118126	+	152	TCCCGGGCTCCTGGCCGTTGAAGTCGTTGGCCGGAAACGCC	1.93	0.474	0.338	0.608	4
Xanthomonas oryzae pv. oryzicola BLS256	NC_017267.2	118133	-	168	AAGTACTGGCGTTTCCGGCCAACGACTTCAACGGCCAGGAG	1.56	0.212	0.099	0.331	16
Xanthomonas oryzae pv. oryzicola BLS256	NC_017267.2	118153	-	167	CAAGCGCGCACAGGGGCTGGAAGTACTGGCGTTTCCGGCCA	2.21	0.687	0.522	0.861	9
Xanthomonas oryzae pv. oryzicola BLS256	NC_017267.2	118226	+	144	CGGGGTCAGGCCGCACTTGGAGGCGACGTTGACCACCAGCA	5.2	0.83	0.705	0.94	134
Xanthomonas oryzae pv. oryzicola BLS256	NC_017267.2	118384	-	168	GACGCACGGATCGGTATCGCACTTGCCTGCGCGCGGGCTTA	1.53	0.254	0.067	0.357	22
Xanthomonas oryzae pv. oryzicola BLS256	NC_017267.2	118695	-	172	CATCGACTGATATCCGGGGGAGGCGGGCGATTCGATCCGGC	10.39	0.903	0.806	0.986	295
Xanthomonas oryzae pv. oryzicola BLS256	NC_017267.2	118719	+	152	CCGGATATCAGTCGATGCACAACGCCGCCTGGCCCTTGCCG	1.69	0.12	0	0.222	49
Xanthomonas oryzae pv. oryzicola BLS256	NC_017267.2	118749	-	173	TCGCTTCGGTTGCCGCCAGGAGGTGGTCGGCGGCAAGGGCC	10.71	1	0.995	1	233
Xanthomonas oryzae pv. oryzicola BLS256	NC_017267.2	118759	+	150	GCCGACCACCTCCTGGCGGCAACCGAAGCGATCGCTGTCGC	1.63	0.094	0.005	0.176	43
Xanthomonas oryzae pv. oryzicola BLS256	NC_017267.2	118955	+	144	CCGCCCTTCGCAGTGCAGGCAGCGGCGTCGGCGCTCGTTTG	1.56	0.057	0	0.129	64
Xanthomonas oryzae pv. oryzicola BLS256	NC_017267.2	119350	+	149	AGGGTGCGTTGGTCTTTGTGAGGCAGTCAGCAGTGCTGAAG	1.89	0.175	0.074	0.278	56
Xanthomonas oryzae pv. oryzicola BLS256	NC_017267.2	119434	-	176	CGAAGACGGACACCCGCAGGAGCGCCCTCGGGCGCGATGGA	1.47	0.087	0	0.183	13
Xanthomonas oryzae pv. oryzicola BLS256	NC_017267.2	119542	-	173	GCTGGACGATGGCAGCGACGAGGGGATTGCGAGCTCACCAG	2.37	0.594	0.472	0.748	19
Xanthomonas oryzae pv. oryzicola BLS256	NC_017267.2	119713	-	169	GCTGGGCGCGGTGAAGAGCGAGTTCGGCAAATTCGCCGGCA	1.71	0.228	0.139	0.331	21
Xanthomonas oryzae pv. oryzicola BLS256	NC_017267.2	119881	+	146	CGACCAGACCGGCGCGACGGATCACTTCGGCATACAGGCCT	1.51	0.468	0.308	0.63	58
Xanthomonas oryzae pv. oryzicola BLS256	NC_017267.2	119887	-	176	CACCGAAGGCCTGTATGCCGAAGTGATCCGTCGCGCCGGTC	2.81	0.614	0.472	0.732	92
Xanthomonas oryzae pv. oryzicola BLS256	NC_017267.2	119972	-	182	GCGCCATCCGCATCCAGGCCAAGTCGATCAGCGACAAGTAC	1.52	0.178	0.069	0.27	16
Xanthomonas oryzae pv. oryzicola BLS256	NC_017267.2	120031	-	180	CGACGCGCAGGAAAAGGGCGACCTCGACGCGATCAAGACCT	1.6	0.307	0.179	0.402	19
Xanthomonas oryzae pv. oryzicola BLS256	NC_017267.2	120183	+	152	TCGGGCTTCACCCGCACGCCACGCGCGTACTGCTCCATCGT	6.75	0.784	0.683	0.881	185
Xanthomonas oryzae pv. oryzicola BLS256	NC_017267.2	120193	-	173	GCAGACGCTGACGATGGAGCAGTACGCGCGTGGCGTGCGGG	8.14	1	0.985	1	238
Xanthomonas oryzae pv. oryzicola BLS256	NC_017267.2	120454	-	173	GCAGCAGCTGGCCAACCTGCAACACGACAACGCCAGCAAGC	1.58	0.233	0.143	0.32	6
Xanthomonas oryzae pv. oryzicola BLS256	NC_017267.2	120512	-	170	TGAACGAACTCACCCAGCGCAACGAACTGCGCATTGGCGAG	1.61	0.247	0.133	0.372	9
Xanthomonas oryzae pv. oryzicola BLS256	NC_017267.2	120565	-	169	CCAGGAAGCCGGCCAATCGCAACAACGCTTCACCGAAGCGC	1.79	0.251	0.149	0.361	25
Xanthomonas oryzae pv. oryzicola BLS256	NC_017267.2	120721	-	161	GCTCACCGAACTGCGTAGCCAGCTCGACGGATTCGGCCAGC	1.55	0.05	0	0.112	9
Xanthomonas oryzae pv. oryzicola BLS256	NC_017267.2	120769	-	165	AGAAAGCGGTCTTGCGCAACAACGCACCGGCGAACTGCTGA	1.64	0.241	0.141	0.366	4
Xanthomonas oryzae pv. oryzicola BLS256	NC_017267.2	120817	+	155	CCTTGCGGGCGTCTTCGGCCAGCGCGTCGCGCAGCAGGTCC	1.89	0.264	0.144	0.367	20
Xanthomonas oryzae pv. oryzicola BLS256	NC_017267.2	121024	+	160	GCAGCAGCGCGAGCAGCTGCAACACGAGGACTACGACAAGC	1.55	0.29	0.179	0.38	54
Xanthomonas oryzae pv. oryzicola BLS256	NC_017267.2	121284	-	170	ACGGCCGCATCAGCGCCGACAACCTGCGCCGCGCCCACGCC	1.6	0.18	0.068	0.269	10
Xanthomonas oryzae pv. oryzicola BLS256	NC_017267.2	121397	-	167	GTTCACCCGCTCGCTATTGGAAACCGATGACATGATCGCCC	1.6	0.161	0.041	0.288	19
Xanthomonas oryzae pv. oryzicola BLS256	NC_017267.2	121446	-	169	ACGCGCTGCCGTTCACGCGCAAGAGCCTGTCGCTGCACTGG	1.63	0.148	0.068	0.229	27
Xanthomonas oryzae pv. oryzicola BLS256	NC_017267.2	121879	-	163	GGAACAAGAGCGCCGCCGGTAGCAAGTGCCGCGAGCGCGGA	1.63	0.103	0.035	0.174	45
Xanthomonas oryzae pv. oryzicola BLS256	NC_017267.2	121974	+	152	CGCCGCACGATTGCAGCGCTAAGAATGCAATGCGCGCTTTG	1.62	0.19	0.075	0.264	33
Xanthomonas oryzae pv. oryzicola BLS256	NC_017267.2	122109	+	155	AGCCATCACGCGCACCAAGGAGGAACATATGCTGGAGATCT	10.94	1	0.971	1	206
Xanthomonas oryzae pv. oryzicola BLS256	NC_017267.2	122421	+	160	GCGCAGCCTGAGTTGGCCGCATCTGATCGCACTCGGCATCG	1.53	0.443	0.396	0.496	25
Xanthomonas oryzae pv. oryzicola BLS256	NC_017267.2	122636	+	165	ACACCGCGCTCGGCGAGAGCATCGCCTGGGTGGTGGGCTGG	6.71	0.972	0.938	1	292
Xanthomonas oryzae pv. oryzicola BLS256	NC_017267.2	122646	-	172	GCACCAGGCTCCAGCCCACCACCCAGGCGATGCTCTCGCCG	7.76	0.968	0.876	1	232
Xanthomonas oryzae pv. oryzicola BLS256	NC_017267.2	122714	-	176	CTGCAGGAAGCCGACGAAGTAGCCGGACCAGCCCACCGCCA	1.63	0.139	0.038	0.226	70
Xanthomonas oryzae pv. oryzicola BLS256	NC_017267.2	122928	-	173	TGGCGCTGTTGAAGGTCGGCAACGCAATGGCCACGAACACG	1.55	0.131	0.06	0.221	4
Xanthomonas oryzae pv. oryzicola BLS256	NC_017267.2	123085	+	162	ATTTCCACCGCGGCCGAAGAAACTAGGAACCCCGGGCGCGA	1.62	0.209	0.117	0.31	54
Xanthomonas oryzae pv. oryzicola BLS256	NC_017267.2	123088	-	168	AAATCGCGCCCGGGGTTCCTAGTTTCTTCGGCCGCGGTGGA	1.75	0.147	0.072	0.236	43
Xanthomonas oryzae pv. oryzicola BLS256	NC_017267.2	123477	-	172	CGGCATTGGCCAGTGCAGCGATTTCGTCCAACCGGGCCACG	1.67	0.196	0.102	0.311	52
Xanthomonas oryzae pv. oryzicola BLS256	NC_017267.2	123669	-	172	CCAGCGCATTCCACAGCAGGAACCAGCCCTGCGTCTTGCTC	1.54	0.191	0.086	0.31	16
Xanthomonas oryzae pv. oryzicola BLS256	NC_017267.2	123732	-	169	ACTCTCAGCCAGCCGAATTCAACCGGCTATTACGCCGCCCA	1.61	0.135	0.061	0.216	21
Xanthomonas oryzae pv. oryzicola BLS256	NC_017267.2	123894	-	166	TACGGAGCGAAGCCACATCGAGCAGGCTGGCAGCACGGGGC	1.67	0.162	0.054	0.237	14
Xanthomonas oryzae pv. oryzicola BLS256	NC_017267.2	124174	+	159	ATCCGGAGTCGCCCCTGAAAAACCCCTCTCAAACCTCCAGT	1.62	0.015	0	0.065	11
Xanthomonas oryzae pv. oryzicola BLS256	NC_017267.2	124189	-	170	GCCCGCAAACATGGCACTGGAGGTTTGAGAGGGGTTTTTCA	12.7	0.978	0.961	0.994	222
Xanthomonas oryzae pv. oryzicola BLS256	NC_017267.2	124280	+	155	GGCACGCAAACAGGCGATCCAGCGCAGCAGCCACCGCAGGT	1.53	0.054	0	0.135	21
Xanthomonas oryzae pv. oryzicola BLS256	NC_017267.2	124335	+	160	CAGCCGAGCACGTGCAGTGCATCGCCTTGGGCGCCTTTGAG	1.7	0.318	0.229	0.419	62
Xanthomonas oryzae pv. oryzicola BLS256	NC_017267.2	124489	-	165	GTATCGCGGGCGCGACGTGGAGGGTGTGCAGATCCTGCATC	8.05	1	0.891	1	235
Xanthomonas oryzae pv. oryzicola BLS256	NC_017267.2	124614	+	160	TCGCCGTCGTAGGGATTGCCAGGAAAACTGCGCGCGCCCAC	1.9	0.04	0	0.095	25
Xanthomonas oryzae pv. oryzicola BLS256	NC_017267.2	124798	+	167	ACAACCGTTGTGCGCGCTCCAACCAGACACCGATGCGCTCA	1.65	0.196	0.099	0.28	74
Xanthomonas oryzae pv. oryzicola BLS256	NC_017267.2	124899	-	160	TTCAAGCGCATGCGCAAGGTACTGCGACGCCAACGCACGAT	1.95	0.288	0.178	0.409	7
Xanthomonas oryzae pv. oryzicola BLS256	NC_017267.2	124957	+	166	AGCGCCCGGCCTTGCGGCGCAACCCCGGACCTTGCCTCACA	1.81	0.286	0.17	0.398	53
Xanthomonas oryzae pv. oryzicola BLS256	NC_017267.2	125041	-	159	CACCGACAGCCGTTTGCTGGAGGTGGCGCGCAAGAAGCTGG	5.1	0.989	0.914	0.992	164
Xanthomonas oryzae pv. oryzicola BLS256	NC_017267.2	125078	-	163	TGGATACCACCGTGCAGGAAAAAGCGATCGCCCATCCCACC	1.65	0.058	0	0.105	22
Xanthomonas oryzae pv. oryzicola BLS256	NC_017267.2	125437	-	158	TGAGCCATCGGCTGCCGTGGAGTGCGTTGGAGCAGGTGCTG	1.7	0.368	0.201	0.495	10
Xanthomonas oryzae pv. oryzicola BLS256	NC_017267.2	125526	+	171	GAAACAGCTCATCGGCATGCAATTGCTCGGCGGCAGGACGG	1.51	0.073	0	0.171	52
Xanthomonas oryzae pv. oryzicola BLS256	NC_017267.2	126107	+	165	GGGATCGAAGATCGCTAACGATTTAAATTCCGCTTGGCCAT	1.57	0.182	0.055	0.299	8
Xanthomonas oryzae pv. oryzicola BLS256	NC_017267.2	126150	+	162	TGCCAGCCCCAAACAATACGAGTTCCGTCTTTAAGTGTAAG	1.79	0.235	0.107	0.356	50
Xanthomonas oryzae pv. oryzicola BLS256	NC_017267.2	126345	+	167	GAATTCCGATTCGTAGTATGAGAGGTTTGTGCACTTTGCTG	1.62	0.434	0.302	0.574	24
Xanthomonas oryzae pv. oryzicola BLS256	NC_017267.2	126347	+	164	ATTCCGATTCGTAGTATGAGAGGTTTGTGCACTTTGCTGCT	2.42	0.546	0.384	0.668	40
Xanthomonas oryzae pv. oryzicola BLS256	NC_017267.2	126625	+	165	GGTTTACTGATCAGCCAGTCAGCGAGTTTTTTCCATTCACC	1.49	1	1	1	8
Xanthomonas oryzae pv. oryzicola BLS256	NC_017267.2	126629	+	164	TACTGATCAGCCAGTCAGCGAGTTTTTTCCATTCACCTTTG	1.59	0.197	0.112	0.32	48
Xanthomonas oryzae pv. oryzicola BLS256	NC_017267.2	126663	+	170	ACCTTTGTACGTATGCGACCAAAATGTCTCTCTGATCGACC	1.65	0.152	0.055	0.245	25
Xanthomonas oryzae pv. oryzicola BLS256	NC_017267.2	126705	+	163	CAAAGTATCAGATGTCCCATACTGATACGCAAAATCTAAAA	1.56	0.393	0.256	0.543	57
Xanthomonas oryzae pv. oryzicola BLS256	NC_017267.2	126715	+	162	GATGTCCCATACTGATACGCAAAATCTAAAATAACTGTCTG	1.67	0.199	0.094	0.304	36
Xanthomonas oryzae pv. oryzicola BLS256	NC_017267.2	126717	+	163	TGTCCCATACTGATACGCAAAATCTAAAATAACTGTCTGGC	1.68	0.262	0.184	0.366	52
Xanthomonas oryzae pv. oryzicola BLS256	NC_017267.2	126722	+	163	CATACTGATACGCAAAATCTAAAATAACTGTCTGGCCTTCA	1.62	0.12	0.04	0.218	7
Xanthomonas oryzae pv. oryzicola BLS256	NC_017267.2	126932	-	165	CGATACAGATGCGCTACTAAAAAAGCTTTCGCCATACTTTA	1.56	0.423	0.403	0.454	29
Xanthomonas oryzae pv. oryzicola BLS256	NC_017267.2	126934	-	163	GTCGATACAGATGCGCTACTAAAAAAGCTTTCGCCATACTT	1.78	0.118	0.043	0.206	7
Xanthomonas oryzae pv. oryzicola BLS256	NC_017267.2	126938	+	158	ATGGCGAAAGCTTTTTTAGTAGCGCATCTGTATCGACATTT	1.56	0.114	0.043	0.198	7
Xanthomonas oryzae pv. oryzicola BLS256	NC_017267.2	126959	-	161	TGCAGAAAATGGAAACTCCGAAAATGTCGATACAGATGCGC	1.53	0.184	0.088	0.273	24
Xanthomonas oryzae pv. oryzicola BLS256	NC_017267.2	127009	+	161	TTTATTATGGCGTTGGTGCCATTTTCGTTCTGCTGTCCTAA	9.11	1	0.969	1	220
Xanthomonas oryzae pv. oryzicola BLS256	NC_017267.2	127019	-	157	AGGCGTTGATTTAGGACAGCAGAACGAAAATGGCACCAACG	14.1	1	0.952	1	255
Xanthomonas oryzae pv. oryzicola BLS256	NC_017267.2	127130	+	167	GTGCTCCTTCGCTTATCTCCAAGAATTTTTTGTCCACTCGC	1.51	0.389	0.09	0.71	11
Xanthomonas oryzae pv. oryzicola BLS256	NC_017267.2	127147	-	162	GACTGCAGCGAGGATTGGCGAGTGGACAAAAAATTCTTGGA	1.98	0.974	0.852	1	163
Xanthomonas oryzae pv. oryzicola BLS256	NC_017267.2	127180	+	167	CTGCAGTCAGAGGAAATGGCAGAGAAATTACTAATCAACCC	1.82	0.214	0.126	0.296	75
Xanthomonas oryzae pv. oryzicola BLS256	NC_017267.2	127197	+	160	GGCAGAGAAATTACTAATCAACCCAATCGGATGAAAGTAAT	1.6	0.394	0.259	0.518	30
Xanthomonas oryzae pv. oryzicola BLS256	NC_017267.2	127475	+	168	TGAGATCGCGGTTGTGGTCCAGGTCGATCGCGTCGCAGACG	1.62	0.352	0.238	0.465	10
Xanthomonas oryzae pv. oryzicola BLS256	NC_017267.2	127481	+	166	CGCGGTTGTGGTCCAGGTCGATCGCGTCGCAGACGCGCGAG	1.74	0.231	0.089	0.336	36
Xanthomonas oryzae pv. oryzicola BLS256	NC_017267.2	127572	-	161	CCCGTCGTGTGGTCGCGACCAAACAAGCCCGCCCGGACGAA	1.59	0.163	0.054	0.265	54
Xanthomonas oryzae pv. oryzicola BLS256	NC_017267.2	127601	+	172	CCACACGACGGGCATACAGCACTTCCGGTGTGGTGCTGTCG	4.57	0.97	0.852	0.996	126
Xanthomonas oryzae pv. oryzicola BLS256	NC_017267.2	127611	-	159	ATGTCGAAGCCGACAGCACCACACCGGAAGTGCTGTATGCC	9.29	1	0.942	1	220
Xanthomonas oryzae pv. oryzicola BLS256	NC_017267.2	128322	-	185	CGGGTCTGTTCGCCTATAAGAAGGAACTGACCGAAGCCGGT	1.64	0.235	0.096	0.378	10
Xanthomonas oryzae pv. oryzicola BLS256	NC_017267.2	128357	+	168	GACCCGTGGCCTCGGTGGGGACGACGGTGCCGCTGACCACC	1.61	0.099	0.028	0.193	8
Xanthomonas oryzae pv. oryzicola BLS256	NC_017267.2	128400	-	190	CCGAGGAAAACCCGAAGAAGAAGGGCTACTTCGCCATCAAG	1.5	0.196	0.127	0.274	20
Xanthomonas oryzae pv. oryzicola BLS256	NC_017267.2	128636	+	178	CGGCCCAATCCAGCAGATGCAGGTAGGCGCTGTAGAAGATC	2.03	0.234	0.15	0.327	4
Xanthomonas oryzae pv. oryzicola BLS256	NC_017267.2	128741	-	192	GCTGGTGCGCCACCGCCTGGAGGTGCCACCTGCCACGCAAC	8.07	0.989	0.979	0.997	251
Xanthomonas oryzae pv. oryzicola BLS256	NC_017267.2	128807	-	190	GGTCGAATCCAAGGATGCGGAGGTGGGCTACAGCACCGGCA	8.26	0.997	0.996	0.998	183
Xanthomonas oryzae pv. oryzicola BLS256	NC_017267.2	128843	-	191	GCGCTGCATCGGCGATGGCGAAGTGGTCGCCTATCAGGTCG	3.17	0.651	0.539	0.773	115
Xanthomonas oryzae pv. oryzicola BLS256	NC_017267.2	129092	-	185	CATGGCTGACAACGACAACAAGAAGAAGACACCTGCGAAGA	1.65	0.195	0.067	0.32	18
Xanthomonas oryzae pv. oryzicola BLS256	NC_017267.2	129461	-	193	GTATCGCGGGCGCGACGTGGAGGGTGTGCAGATCCTGCATC	8.59	0.964	0.898	0.996	284
Xanthomonas oryzae pv. oryzicola BLS256	NC_017267.2	129644	-	187	ACCGTACGAATGTGGCGTCAAGGTCGGCATTGCGGTGAGTG	1.52	0.182	0.092	0.273	4
Xanthomonas oryzae pv. oryzicola BLS256	NC_017267.2	129851	+	197	ACGCGCTTTGCTTCAAATCGAACTCGGTAACGGAATGAGCA	1.59	0.119	0.036	0.204	21
Xanthomonas oryzae pv. oryzicola BLS256	NC_017267.2	129897	-	180	GACAGCGTGGACGCACTGCGATTGAGTCGCCTTGCAATGGA	1.77	0.313	0.17	0.421	12
Xanthomonas oryzae pv. oryzicola BLS256	NC_017267.2	130189	+	194	CGCATCCGCGTGGTGGTTTGAAGAAAGAGCTTGTGGAAGCG	1.47	0.312	0.197	0.391	111
Xanthomonas oryzae pv. oryzicola BLS256	NC_017267.2	130277	+	194	CAAGCGCACGTGGGTGCCGGAGGAGCTGCGTATCGTCCATC	11.03	0.976	0.963	0.99	287
Xanthomonas oryzae pv. oryzicola BLS256	NC_017267.2	130346	+	198	TCCTGGGCACTGGGAAGGCGACCTGATCAAAGGGGCCTTCA	1.81	0.354	0.228	0.47	11
Xanthomonas oryzae pv. oryzicola BLS256	NC_017267.2	130457	+	198	TACTGCACAGGATGCGCTGGAGGGCTTCACGCGACAGATGA	8.33	1	1	1	340
Xanthomonas oryzae pv. oryzicola BLS256	NC_017267.2	130709	-	181	GCCGTGGCCGGGCGTTCATCAGGTCGGCGACGTTGTTGAGA	1.56	0.136	0.061	0.222	10
Xanthomonas oryzae pv. oryzicola BLS256	NC_017267.2	130779	-	177	GCAACACGTGAGTTGAATTGAGCGATCTCTTCTTCCAGCGC	1.49	0.235	0.069	0.352	14
Xanthomonas oryzae pv. oryzicola BLS256	NC_017267.2	130800	+	193	CAATTCAACTCACGTGTTGCACTTGCAAGTTGAGACCGCCC	1.48	0.133	0.036	0.25	25
Xanthomonas oryzae pv. oryzicola BLS256	NC_017267.2	130806	+	197	AACTCACGTGTTGCACTTGCAAGTTGAGACCGCCCTGTGTC	1.53	0.121	0.047	0.209	26
Xanthomonas oryzae pv. oryzicola BLS256	NC_017267.2	131007	+	203	AGCGTCCGGCCTTGCGGCGCAACCCCGGACCTTGCCGCGCA	1.76	0.266	0.169	0.358	52
Xanthomonas oryzae pv. oryzicola BLS256	NC_017267.2	131091	-	183	CACCGACAGCCGTTTGCTGGAGGTGGCGCGCAAGAAGCTGG	4.57	0.988	0.97	0.993	217
Xanthomonas oryzae pv. oryzicola BLS256	NC_017267.2	131488	-	186	TGAGCCATCGGCTGCCGTGGAGTGCGTTGGAGCAGGTGCTG	1.74	0.366	0.235	0.441	20
Xanthomonas oryzae pv. oryzicola BLS256	NC_017267.2	131558	+	212	TGGTTCTCCAGACGCGAACGAAACAGCTCATCGGCATGCAA	1.6	0.142	0.061	0.216	39
Xanthomonas oryzae pv. oryzicola BLS256	NC_017267.2	131577	+	211	GAAACAGCTCATCGGCATGCAATTGCTCGGCGGCAGGACGG	1.5	0.112	0.044	0.187	33
Xanthomonas oryzae pv. oryzicola BLS256	NC_017267.2	131643	+	208	AGAAACCAGGACGTAGAGTAATGAAAACTGGCAGTTCCAGC	1.55	0.543	0.39	0.672	29
Xanthomonas oryzae pv. oryzicola BLS256	NC_017267.2	131714	-	187	GCAATAAAGAGTCGCCCCTGAAAAACCCCCAGACCGCATCC	1.52	0.297	0.205	0.384	35
Xanthomonas oryzae pv. oryzicola BLS256	NC_017267.2	131803	-	185	GGGTTTCGCGATACGCTGGGAGGTGCTGCAGCTGAAGGTCA	6.44	0.993	0.912	0.995	197
Xanthomonas oryzae pv. oryzicola BLS256	NC_017267.2	131858	+	206	CGCCATGGGGTCTTGGCTGAAAGAACTTCGCACCGTCTCCT	1.48	0.477	0.402	0.528	51
Xanthomonas oryzae pv. oryzicola BLS256	NC_017267.2	131929	+	206	TGGAAAACATCGGTCAAACGAAGCTATTTGCAGGACTGCAA	1.61	0.145	0.07	0.224	8
Xanthomonas oryzae pv. oryzicola BLS256	NC_017267.2	132017	-	188	TCTTTCCAGCGTGCAGATGGAGGAGATTGGTCTCGGGTACG	12.89	1	1	1	362
Xanthomonas oryzae pv. oryzicola BLS256	NC_017267.2	132390	+	201	CTTCCACGCCTTGCGACGCCAACCAGTCGGGCAGGCTCGGC	1.52	0.306	0.152	0.383	62
Xanthomonas oryzae pv. oryzicola BLS256	NC_017267.2	132543	-	184	CAAATCCGGCGCCGAGGACGAAGCCATCGGCGTGACCGTGG	1.6	0.203	0.118	0.305	57
Xanthomonas oryzae pv. oryzicola BLS256	NC_017267.2	132603	-	183	GGTGGCCAACGCCCGCGAAGAAGGCGTGCGCTTCCTGTTCA	1.49	0.169	0.043	0.289	8
Xanthomonas oryzae pv. oryzicola BLS256	NC_017267.2	133104	-	181	GGTGGTGTACGACCGCTATGAACAAATCGGCGGGCTGCTGC	1.75	0.224	0.102	0.344	3
Xanthomonas oryzae pv. oryzicola BLS256	NC_017267.2	133113	-	182	CATCGAAGCGGTGGTGTACGACCGCTATGAACAAATCGGCG	2.27	0.82	0.687	0.933	128
Xanthomonas oryzae pv. oryzicola BLS256	NC_017267.2	133413	-	174	GCTGCAGCTGGTGCAGGAAAACCGCATCGAGGAAGCCGCTG	1.7	0.385	0.216	0.467	23
Xanthomonas oryzae pv. oryzicola BLS256	NC_017267.2	133419	-	182	GCAGTGGCTGCAGCTGGTGCAGGAAAACCGCATCGAGGAAG	1.53	0.195	0.019	0.361	72
Xanthomonas oryzae pv. oryzicola BLS256	NC_017267.2	133450	-	184	GCTGGAAATGCCCGGTGCACAACGCCATCCCGCAGTGGCTG	1.58	0.171	0.082	0.272	71
Xanthomonas oryzae pv. oryzicola BLS256	NC_017267.2	133548	-	175	CACGTCCGGCGATTGGGGCGAGTTGTACGGCAAGTTCGACA	1.58	0.321	0.22	0.403	17
Xanthomonas oryzae pv. oryzicola BLS256	NC_017267.2	133620	-	178	GAGCCGCAAACAAGCCTTCCAATTCCTCGACTTGCCGCGGA	1.51	0.173	0.066	0.273	47
Xanthomonas oryzae pv. oryzicola BLS256	NC_017267.2	133628	-	172	AGCCCTATGAGCCGCAAACAAGCCTTCCAATTCCTCGACTT	1.64	0.018	0	0.047	5
Xanthomonas oryzae pv. oryzicola BLS256	NC_017267.2	133629	-	179	CAGCCCTATGAGCCGCAAACAAGCCTTCCAATTCCTCGACT	1.59	0	0	0	110
Xanthomonas oryzae pv. oryzicola BLS256	NC_017267.2	133739	+	201	ACGAACAATCACGACGCTGGAGGACGAGATCAGGGATTGGA	9.54	0.983	0.972	0.996	251
Xanthomonas oryzae pv. oryzicola BLS256	NC_017267.2	133991	-	173	AAACCATCGCCAGCACCTGCACACGCTGATCAGCCGCCACC	1.48	0.422	0.178	0.686	5
Xanthomonas oryzae pv. oryzicola BLS256	NC_017267.2	134015	+	207	GGTGCTGGCGATGGTTTTCGAAGCCTTCGGCGGAGACGCGG	1.66	0.233	0.114	0.349	88
Xanthomonas oryzae pv. oryzicola BLS256	NC_017267.2	134081	-	178	GGCCTATGTGCTGGATATCGAACGCGACTTCGTGGACCGCT	1.52	0.138	0.044	0.231	24
Xanthomonas oryzae pv. oryzicola BLS256	NC_017267.2	134408	-	171	TGGCCTGCAACTGGAGCTGGAGGGCGAAGCCAACGACTACG	9.33	0.986	0.93	1	293
Xanthomonas oryzae pv. oryzicola BLS256	NC_017267.2	134438	+	204	GTTGCAGGCCACCGGCATTGAACGCGCCGAAGCTCTGCCCG	1.51	0.134	0.045	0.23	11
Xanthomonas oryzae pv. oryzicola BLS256	NC_017267.2	134720	+	205	CATGGGTGAGCAGGCGCGAGAGGTCGACCTTGACGCCCGGG	9.61	1	0.923	1	250
Xanthomonas oryzae pv. oryzicola BLS256	NC_017267.2	134729	-	160	CTCGCCGCGCCCGGGCGTCAAGGTCGACCTCTCGCGCCTGC	8.9	0.964	0.856	0.995	287
Xanthomonas oryzae pv. oryzicola BLS256	NC_017267.2	134957	+	200	TGTTGAGGTGGCAGATGCGCAGGTACTTGCAGCCCAGCACG	2.7	0.433	0.318	0.549	48
Xanthomonas oryzae pv. oryzicola BLS256	NC_017267.2	134964	-	166	CGATGATCGTGCTGGGCTGCAAGTACCTGCGCATCTGCCAC	2.02	0.502	0.36	0.655	28
Xanthomonas oryzae pv. oryzicola BLS256	NC_017267.2	135089	+	195	GCAGGATGGTGCGTTCGCGCAGGTCGTTGGCCACCAGCGCC	1.8	0.41	0.29	0.512	104
Xanthomonas oryzae pv. oryzicola BLS256	NC_017267.2	135096	-	167	CGCACCAGGCGCTGGTGGCCAACGACCTGCGCGAACGCACC	1.68	0.416	0.267	0.563	107
Xanthomonas oryzae pv. oryzicola BLS256	NC_017267.2	135153	+	193	CTCCCACGGTACGCCAGCGTAGCGGATCGAGCTGACCGGGC	1.95	0.138	0.061	0.255	8
Xanthomonas oryzae pv. oryzicola BLS256	NC_017267.2	135294	-	157	ACCTCAAGCAGGTCAACCCGAGCGCGCTGGTGTCGGTGAAG	1.63	0.149	0.063	0.252	6
Xanthomonas oryzae pv. oryzicola BLS256	NC_017267.2	135537	+	182	GGTCACGCCAAAGCGGCCGGAGGCCACCTGCTTGATCTTGG	6.95	0.816	0.713	0.913	215
Xanthomonas oryzae pv. oryzicola BLS256	NC_017267.2	135598	-	160	GGGCGCAGCAACTCCGGCGAAGGCGGTGAAGACCCGGCCCG	1.68	0.372	0.247	0.482	27
Xanthomonas oryzae pv. oryzicola BLS256	NC_017267.2	135789	+	190	CACCAGATCGCGCAGCGTGGAGGCCGGGCGTGAGTGCACCG	7.71	0.988	0.943	1	207
Xanthomonas oryzae pv. oryzicola BLS256	NC_017267.2	135822	-	163	GCGATGCCGGCGACTGGCAGAAGTACGTGGACGCGGTGCAC	1.78	0.406	0.278	0.54	9
Xanthomonas oryzae pv. oryzicola BLS256	NC_017267.2	135918	-	166	CGGAAGTGGGCGGGCTGCTCAAGTACGTGCACGGCGGCGAG	1.57	0.214	0.102	0.33	46
Xanthomonas oryzae pv. oryzicola BLS256	NC_017267.2	136526	-	173	CGACCTGTCCTACAGCGTGGAGGAAGGCCTCAAGGCCGGGC	11.07	0.967	0.901	0.987	317
Xanthomonas oryzae pv. oryzicola BLS256	NC_017267.2	136712	-	172	GCCGATCGACCCGCTGCGCGAAGGCATCGCGATGTCGCTCA	1.85	0.392	0.298	0.514	38
Xanthomonas oryzae pv. oryzicola BLS256	NC_017267.2	136763	+	182	CCTGCGCGAACGCCTGGCGGAAGTAATCGTACAGCGGCCGG	5.56	0.997	0.9	0.999	264
Xanthomonas oryzae pv. oryzicola BLS256	NC_017267.2	136877	+	183	GCGGGCGCAGGATCTGCTCCACTTCCTCGGTGCTGAGCTGG	6.35	1	0.999	1	316
Xanthomonas oryzae pv. oryzicola BLS256	NC_017267.2	136887	-	164	ACAAGCTATTCCAGCTCAGCACCGAGGAAGTGGAGCAGATC	6.6	1	1	1	213
Xanthomonas oryzae pv. oryzicola BLS256	NC_017267.2	136971	-	161	AGGGCGTGACCTATCTGCAGACCGAATTGATCGACCCCTCG	2.08	0.55	0.414	0.699	49
Xanthomonas oryzae pv. oryzicola BLS256	NC_017267.2	137126	-	154	CGTGTGGGAATTGCCGGCCGAGCGCATCACCCGCAAGGGCA	2.23	0.344	0.228	0.459	22
Xanthomonas oryzae pv. oryzicola BLS256	NC_017267.2	137157	+	185	TTCCCACACGCCGGCCTCGGAGGCCACCAGGAAATGGCGGT	8.2	0.878	0.784	0.965	293
Xanthomonas oryzae pv. oryzicola BLS256	NC_017267.2	137181	+	184	CACCAGGAAATGGCGGTCGGAGGTCAGCATCCAGCGCGCCG	14.59	1	1	1	332
Xanthomonas oryzae pv. oryzicola BLS256	NC_017267.2	137207	+	181	GCATCCAGCGCGCCGGGCGCAGGCCGTTGCGGTCGAGCATG	1.73	0.56	0.381	0.58	23
Xanthomonas oryzae pv. oryzicola BLS256	NC_017267.2	137303	-	159	GGACCTGGCCGCGTTTTACGAGTTCTATGGTCTCAACACCG	1.81	0.597	0.443	0.757	16
Xanthomonas oryzae pv. oryzicola BLS256	NC_017267.2	137414	+	172	CGCCAGCGATCAGCAGCTCGAGCATGTTGTCCAGGCTCTGC	1.55	0.388	0.151	0.472	7
Xanthomonas oryzae pv. oryzicola BLS256	NC_017267.2	137617	+	182	CGCGGCAGCGTGTTGGTGGAAAAACGCTGGTGAAACACAAT	1.49	0.318	0.199	0.382	86
Xanthomonas oryzae pv. oryzicola BLS256	NC_017267.2	137618	+	185	GCGGCAGCGTGTTGGTGGAAAAACGCTGGTGAAACACAATG	1.48	0.117	0.078	0.19	28
Xanthomonas oryzae pv. oryzicola BLS256	NC_017267.2	137646	+	182	GTGAAACACAATGGCGCTGGAGGACAGATCGCTGCGCTGCA	11.97	1	1	1	170
Xanthomonas oryzae pv. oryzicola BLS256	NC_017267.2	137855	-	160	GACCTTGCCGCGGATCGAGCAGGTCTTTGTCAATGCCGGTG	2.28	0.492	0.368	0.618	30
Xanthomonas oryzae pv. oryzicola BLS256	NC_017267.2	138375	+	184	CTCGATCCGTGGAGCGTTCGAAGAGGTCACCGGGTCATCGA	1.5	0.139	0.076	0.211	28
Xanthomonas oryzae pv. oryzicola BLS256	NC_017267.2	138563	+	172	TGGCATCCACTTCCAGATTGAGCCGTTCGCCGTTGAATTCC	1.73	0.144	0.049	0.247	6
Xanthomonas oryzae pv. oryzicola BLS256	NC_017267.2	138617	+	170	GGCCGGGTTTGAGCACACGCACCGACTTGGCGCCGGCATCG	1.84	0.315	0.232	0.39	86
Xanthomonas oryzae pv. oryzicola BLS256	NC_017267.2	138624	-	165	CACGCAACGATGCCGGCGCCAAGTCGGTGCGTGTGCTCAAA	1.58	0.15	0.06	0.245	26
Xanthomonas oryzae pv. oryzicola BLS256	NC_017267.2	139226	+	160	CAGCCGCCGCAAAGCCGGCAAGAGCTTCAGTTACCGCGATG	1.59	0.323	0.24	0.41	50
Xanthomonas oryzae pv. oryzicola BLS256	NC_017267.2	139777	-	176	ATCGTCGTCGTGGTACTGGAACAACGATTGCCCCGGCAATT	1.54	0.117	0.044	0.202	7
Xanthomonas oryzae pv. oryzicola BLS256	NC_017267.2	139841	-	179	CTTCGCCCATCGCCTCGCGCAGATAGTCGTTGACCTCGCCC	2.25	0.431	0.3	0.548	56
Xanthomonas oryzae pv. oryzicola BLS256	NC_017267.2	140152	-	180	TGCCTTGAGCTTGCTGCGCGAGGCGGTCAGGAACTTCAGCG	1.56	0.182	0.082	0.273	20
Xanthomonas oryzae pv. oryzicola BLS256	NC_017267.2	140197	+	171	CAACGCCGGCGTCGAAGCGGAGGTCCGCATAGAAGCGGAAT	9.32	0.991	0.989	0.996	262
Xanthomonas oryzae pv. oryzicola BLS256	NC_017267.2	140613	-	185	CGGCCAGTGCCATATCGACAAGGTGCGTGGTGCGGTGGGCC	1.57	0.195	0.11	0.299	33
Xanthomonas oryzae pv. oryzicola BLS256	NC_017267.2	140926	+	171	GGCGCAATACCGAGACTCGTACCGCTACGGCTGCACGGCAG	2.05	0.452	0.302	0.571	46
Xanthomonas oryzae pv. oryzicola BLS256	NC_017267.2	141549	+	176	ACGTCAGCAGGCCTTGAGCGAACGGCAAGCCGCGCCTGCTG	1.62	0.277	0.18	0.389	21
Xanthomonas oryzae pv. oryzicola BLS256	NC_017267.2	141714	-	173	CTGCTGCGTGGCCAGCCGGGAGGCACCGGCCTGCTTGCTTG	4.9	0.771	0.651	0.903	80
Xanthomonas oryzae pv. oryzicola BLS256	NC_017267.2	142064	+	165	TGCCGGCTGGACATCGATGCAAGCGACTTCGCCGCGCAACT	1.61	0.385	0.351	0.43	85
Xanthomonas oryzae pv. oryzicola BLS256	NC_017267.2	142065	+	148	GCCGGCTGGACATCGATGCAAGCGACTTCGCCGCGCAACTT	1.93	0.19	0.074	0.289	29
Xanthomonas oryzae pv. oryzicola BLS256	NC_017267.2	142072	-	179	TGGCCGCAAGTTGCGCGGCGAAGTCGCTTGCATCGATGTCC	1.74	0.525	0.415	0.654	107
Xanthomonas oryzae pv. oryzicola BLS256	NC_017267.2	142501	-	165	GGCGTGGGGCAAGCTGCGCAAAGTGCACGCGCGTGGGCTGC	1.82	0.15	0.063	0.234	39
Xanthomonas oryzae pv. oryzicola BLS256	NC_017267.2	142734	+	165	GCTGGTTCGATCGTTTCGGGACCGACCTGGGCGGCATGCGC	1.78	0.525	0.399	0.656	60
Xanthomonas oryzae pv. oryzicola BLS256	NC_017267.2	142857	-	168	CAGTAAAATGGCCGCGAAACAGGGGATTTCCGGGCCGTGCA	1.53	0.324	0.305	0.358	32
Xanthomonas oryzae pv. oryzicola BLS256	NC_017267.2	142874	+	159	CCCTGTTTCGCGGCCATTTTACTGATTCGCAAACTTGCCGC	2.08	0.467	0.345	0.618	36
Xanthomonas oryzae pv. oryzicola BLS256	NC_017267.2	142885	+	165	GGCCATTTTACTGATTCGCAAACTTGCCGCCGGCCAACCGT	1.55	0.099	0.035	0.187	57
Xanthomonas oryzae pv. oryzicola BLS256	NC_017267.2	142999	+	171	AATGCGCACTGCAGTGGCGCAAGTCGATGCGTCGAGCGTGT	1.69	0.386	0.269	0.498	18
Xanthomonas oryzae pv. oryzicola BLS256	NC_017267.2	143100	+	169	TTGACGCCTGCAGCAACTCAAACGTTTGCCACACGCATTGC	1.68	0.282	0.185	0.444	90
Xanthomonas oryzae pv. oryzicola BLS256	NC_017267.2	143180	+	171	GCGCTGCGTACCCTCGCCCCAACTTCTCTCCGCGTCACGGC	1.69	0.159	0.067	0.279	20
Xanthomonas oryzae pv. oryzicola BLS256	NC_017267.2	143324	-	164	TGAGGTCTGAGCTCGAGTGGAGGCGGCGACGGGGCTGTGTG	6.2	1	0.97	1	271
Xanthomonas oryzae pv. oryzicola BLS256	NC_017267.2	143501	+	160	GCGTGTCGCACAGGTAGGCCAGCGAAATATGAAACTGGAAG	1.91	0.289	0.185	0.399	98
Xanthomonas oryzae pv. oryzicola BLS256	NC_017267.2	143525	+	158	AAATATGAAACTGGAAGTTGATGTAGTCGGGGCGCTGCAAG	2.34	0.623	0.478	0.759	53
Xanthomonas oryzae pv. oryzicola BLS256	NC_017267.2	143664	-	160	GTGCCTGCCGCTTCCTGGTCAACCCGACGGCTGCCAAGACC	1.69	0.245	0.104	0.367	17
Xanthomonas oryzae pv. oryzicola BLS256	NC_017267.2	143923	+	155	CGGTCGAAGCTGTCGTAGCCATCGCCCTGTTGCTCTAGATG	5.91	1	1	1	247
Xanthomonas oryzae pv. oryzicola BLS256	NC_017267.2	143933	-	165	CTTCGTCGGTCATCTAGAGCAACAGGGCGATGGCTACGACA	10.15	0.974	0.881	1	166
Xanthomonas oryzae pv. oryzicola BLS256	NC_017267.2	143938	-	161	AATACCTTCGTCGGTCATCTAGAGCAACAGGGCGATGGCTA	1.99	0.247	0.13	0.37	12
Xanthomonas oryzae pv. oryzicola BLS256	NC_017267.2	144032	+	152	ACGGTGGCGGCGACTTGGCCAGTGCGGGGATGCTGCTGGTC	6.57	1	1	1	185
Xanthomonas oryzae pv. oryzicola BLS256	NC_017267.2	144042	-	158	CCTCGCTGCTGACCAGCAGCATCCCCGCACTGGCCAAGTCG	10.31	1	0.956	1	223
Xanthomonas oryzae pv. oryzicola BLS256	NC_017267.2	144091	+	153	GCAGCCATCAGGTGACGACGACTGATGCGTGTGTCCAGAAA	2.21	0.692	0.563	0.835	89
Xanthomonas oryzae pv. oryzicola BLS256	NC_017267.2	144474	+	159	GCTTGGGCTGCTGCGGCAGCACCGATAGGGTGGTGCGGCTG	4.03	0.983	0.977	0.989	164
Xanthomonas oryzae pv. oryzicola BLS256	NC_017267.2	144484	-	159	TGGGCGATGGCAGCCGCACCACCCTATCGGTGCTGCCGCAG	6.94	1	0.964	1	185
Xanthomonas oryzae pv. oryzicola BLS256	NC_017267.2	144907	+	161	CAGGCGCGGTCGCCCGATCGAGCGCGAGGCGCCAAAGCGCA	1.62	0.2	0.099	0.297	26
Xanthomonas oryzae pv. oryzicola BLS256	NC_017267.2	145339	-	173	AGGTGCGCACGCACATGCAGACCGCGTTCCAGCGCACGACC	1.79	0.245	0.147	0.351	25
Xanthomonas oryzae pv. oryzicola BLS256	NC_017267.2	145554	+	172	GCAGGGTGCCGCTCCAATCGAAGCCGTAGGCCAGGTGGTTT	1.8	0.261	0.157	0.356	16
Xanthomonas oryzae pv. oryzicola BLS256	NC_017267.2	145566	+	166	TCCAATCGAAGCCGTAGGCCAGGTGGTTTTGCTGGAAGCGG	1.68	0.269	0.156	0.393	16
Xanthomonas oryzae pv. oryzicola BLS256	NC_017267.2	145621	+	164	GTTGTCCACCGTGGCGCGCGAGGTGCTTGCCCGCAGCGCGC	2.61	0.772	0.643	0.891	143
Xanthomonas oryzae pv. oryzicola BLS256	NC_017267.2	145712	-	177	CAGCTCGTCGAGTTGGGGCAACTGCGCTGGAAGCGCGGGCT	1.63	0.515	0.37	0.639	113
Xanthomonas oryzae pv. oryzicola BLS256	NC_017267.2	145822	+	160	GGCCTGCGTATTACGGTCGGAGGCTTCGTGCTGGCGGAATG	4.78	0.998	0.983	0.998	207
Xanthomonas oryzae pv. oryzicola BLS256	NC_017267.2	145833	-	175	GTCTGGCTACACATTCCGCCAGCACGAAGCCTCCGACCGTA	1.51	0.04	0	0.106	30
Xanthomonas oryzae pv. oryzicola BLS256	NC_017267.2	145875	-	176	ACGCGTGGATTGGCAGCCGGAGGGTCCGCTCAGCGGGCACG	9.62	1	0.971	1	263
Xanthomonas oryzae pv. oryzicola BLS256	NC_017267.2	146090	+	163	CTGGCCGCACCCAGAAACGCAAACTCACCGTCATGCCCGAA	1.66	0.279	0.174	0.36	59
Xanthomonas oryzae pv. oryzicola BLS256	NC_017267.2	146226	+	162	GCAGGCCATCGGGGCGAGCAAAGCCGTTCGCGGTGACCAGA	1.53	0.072	0	0.152	18
Xanthomonas oryzae pv. oryzicola BLS256	NC_017267.2	146296	-	189	TCGACCGCATCGACGTGGTGAAGTCGTTGCTGCCGGAAAAC	1.64	0.432	0.26	0.609	56
Xanthomonas oryzae pv. oryzicola BLS256	NC_017267.2	146925	-	199	GCTACGACGGCGGTAATGCGAACGAATGGCCGCGTTTGCGA	2.37	0.75	0.627	0.878	119
Xanthomonas oryzae pv. oryzicola BLS256	NC_017267.2	147226	-	193	TGCCACGGACTTGCCCAGCGAAGTCGATCAGCACCACCGCG	1.88	0.431	0.324	0.542	92
Xanthomonas oryzae pv. oryzicola BLS256	NC_017267.2	147660	+	173	ATGTGGGCGAATTGGGGCGCATCTCGGCCATTACCGGCATG	1.62	0.246	0.141	0.309	6
Xanthomonas oryzae pv. oryzicola BLS256	NC_017267.2	147736	-	190	GCATGGTGTGCAGGTCCGGTAGCGCGTAGCCGTCGGCCGCC	1.71	0.186	0.11	0.256	69
Xanthomonas oryzae pv. oryzicola BLS256	NC_017267.2	147811	+	176	CGCGTGGCTGGATGCGGTGCAACCGACGGTGACGCTCGCGG	1.61	0.181	0.072	0.285	25
Xanthomonas oryzae pv. oryzicola BLS256	NC_017267.2	147953	-	193	AGCGCCGGACACGGCAACGCAACGCCACGTCGCGGCACCGG	1.69	0.34	0.238	0.464	25
Xanthomonas oryzae pv. oryzicola BLS256	NC_017267.2	148045	-	192	ACGTGCATGACGCATGCTAGAACAGCGTTTCCTTGAACGGC	1.68	0.166	0.085	0.238	21
Xanthomonas oryzae pv. oryzicola BLS256	NC_017267.2	148090	+	169	GCGCGCGCCACGCGGTGTGAAACGCATCGAAACCAGGCACA	1.63	0.397	0.252	0.504	97
Xanthomonas oryzae pv. oryzicola BLS256	NC_017267.2	148251	-	183	GCGATGGACGGTTGCGGAGGACCTATACGCATAAATGACCT	2.02	0.628	0.46	0.806	157
Xanthomonas oryzae pv. oryzicola BLS256	NC_017267.2	148254	-	187	TGAGCGATGGACGGTTGCGGAGGACCTATACGCATAAATGA	7.36	1	0.979	1	368
Xanthomonas oryzae pv. oryzicola BLS256	NC_017267.2	148336	-	182	TGGCGGGGTGTTGCCCTGCAAGTGCGGCACCTGCGTCGGGC	1.72	0.235	0.091	0.348	19
Xanthomonas oryzae pv. oryzicola BLS256	NC_017267.2	148390	+	164	CGCGTCGCCGCGCCGTCAGCATACCTCCGCTGGTGTCATTG	4.66	0.866	0.735	0.983	133
Xanthomonas oryzae pv. oryzicola BLS256	NC_017267.2	148395	-	184	TCGTTCAATGACACCAGCGGAGGTATGCTGACGGCGCGGCG	6.51	1	1	1	162
Xanthomonas oryzae pv. oryzicola BLS256	NC_017267.2	148400	-	185	CGCTGTCGTTCAATGACACCAGCGGAGGTATGCTGACGGCG	11.37	1	0.953	1	243
Xanthomonas oryzae pv. oryzicola BLS256	NC_017267.2	148864	+	170	CACGCACGCCGACGCGGCGCAAGTTGGAGCACGCCCCGCGC	1.63	0.1	0.019	0.201	69
Xanthomonas oryzae pv. oryzicola BLS256	NC_017267.2	148963	+	173	ACCATCGCCTGCTGGAAGGAAAGCAAGCGCTGTTGCGCAAT	1.45	0.538	0.288	0.791	83
Xanthomonas oryzae pv. oryzicola BLS256	NC_017267.2	148968	+	160	CGCCTGCTGGAAGGAAAGCAAGCGCTGTTGCGCAATCATCG	1.68	0.061	0	0.149	50
Xanthomonas oryzae pv. oryzicola BLS256	NC_017267.2	148976	-	181	GCGCTTTTCGATGATTGCGCAACAGCGCTTGCTTTCCTTCC	1.55	0.176	0.095	0.27	28
Xanthomonas oryzae pv. oryzicola BLS256	NC_017267.2	148989	+	172	GCGCTGTTGCGCAATCATCGAAAAGCGCTCGTGCACGACCA	1.51	0.112	0.042	0.196	29
Xanthomonas oryzae pv. oryzicola BLS256	NC_017267.2	148990	+	174	CGCTGTTGCGCAATCATCGAAAAGCGCTCGTGCACGACCAC	1.66	0.499	0.263	0.536	28
Xanthomonas oryzae pv. oryzicola BLS256	NC_017267.2	149267	-	178	TCACCAACGGCATTTCACGCAACTCCGCAAACGGAACCTGC	1.6	0.177	0.05	0.249	14
Xanthomonas oryzae pv. oryzicola BLS256	NC_017267.2	149282	-	180	CAGACGGGTTGCGGATCACCAACGGCATTTCACGCAACTCC	1.6	0.126	0.05	0.203	30
Xanthomonas oryzae pv. oryzicola BLS256	NC_017267.2	149426	-	174	GGCGCATCAGCAGCATCGCCACCGCCTCGCCGGTATTCTCC	1.64	0.319	0.196	0.441	51
Xanthomonas oryzae pv. oryzicola BLS256	NC_017267.2	149477	+	159	GCGCAATGCTGCAGCGATCAAGGTCTATGCCAAGTACTACA	2.46	0.647	0.493	0.789	18
Xanthomonas oryzae pv. oryzicola BLS256	NC_017267.2	149502	+	163	TATGCCAAGTACTACACCGGAGGCTTTGATCAATTTCTGTC	8.04	0.897	0.774	1	221
Xanthomonas oryzae pv. oryzicola BLS256	NC_017267.2	149517	-	179	TGCTTGTACAAATTGGACAGAAATTGATCAAAGCCTCCGGT	1.69	0.166	0.077	0.273	30
Xanthomonas oryzae pv. oryzicola BLS256	NC_017267.2	149657	-	177	TGCTCCGAAAGAAACCGCGCAAGTGCTCGTCGTTCAACATG	1.54	0.165	0.08	0.256	17
Xanthomonas oryzae pv. oryzicola BLS256	NC_017267.2	149693	+	165	GAGCAATGACGACGGCGCGGAGGGCCTCGCAGACACCGCAA	9.34	0.984	0.957	1	171
Xanthomonas oryzae pv. oryzicola BLS256	NC_017267.2	149759	+	167	GATGCGCCCGGTGATTGTGGAGGCAGTGGCCACCGACGACA	8.24	0.999	0.986	1	241
Xanthomonas oryzae pv. oryzicola BLS256	NC_017267.2	149791	+	168	CCGACGACAGCGATGCGGGTAAGGCCATGGCCATGGCGCGT	1.54	0.227	0.161	0.302	9
Xanthomonas oryzae pv. oryzicola BLS256	NC_017267.2	149879	+	163	GGTGAGCTACCGGTTTGAGGACTTTTCCGTGCCGCGCGCCA	1.68	0.274	0.163	0.422	31
Xanthomonas oryzae pv. oryzicola BLS256	NC_017267.2	149883	-	175	TGATTGGCGCGCGGCACGGAAAAGTCCTCAAACCGGTAGCT	1.79	0.095	0.018	0.168	17
Xanthomonas oryzae pv. oryzicola BLS256	NC_017267.2	149912	+	163	GCGCGCCAATCACGACAGGGACTACTACGTTTACCGCAACT	1.79	0.461	0.297	0.612	29
Xanthomonas oryzae pv. oryzicola BLS256	NC_017267.2	150230	+	179	AGCGGTTCGCGAAGGCAAACAACGCGATCACAGAGCAGACA	1.52	0.135	0.065	0.221	5
Xanthomonas oryzae pv. oryzicola BLS256	NC_017267.2	150313	+	176	CTCAAGCGTCTGGTTTGTTGACCGAAAAATACCGTGGTGCT	1.59	0.366	0.244	0.475	134
Xanthomonas oryzae pv. oryzicola BLS256	NC_017267.2	150649	-	173	ATGGCGCTGCGCCTACTGCAAAGACATCACGCACTTGCCTG	1.66	0.166	0.073	0.269	69
Xanthomonas oryzae pv. oryzicola BLS256	NC_017267.2	150846	-	168	CGCCTTGAGGGGGTCATGCGACTGAGAGGCGTGGCTGGTGC	2.33	0.569	0.436	0.7	39
Xanthomonas oryzae pv. oryzicola BLS256	NC_017267.2	150893	-	164	GGTGGCCGTGGAAGCAGAGGAGCGCCATGCGCTGACGTTGG	1.78	0.306	0.145	0.426	68
Xanthomonas oryzae pv. oryzicola BLS256	NC_017267.2	150981	-	166	TGCGCGGCGGCAGCGCACGCAACCTGCGCCGCGTGGCCGAG	1.65	0.229	0.12	0.346	77
Xanthomonas oryzae pv. oryzicola BLS256	NC_017267.2	151064	+	182	CGTCTTCGCGCACCACGCGCAGCAGTTGCCGCTCGATGGTG	1.51	0.482	0.411	0.51	43
Xanthomonas oryzae pv. oryzicola BLS256	NC_017267.2	151517	+	191	ACGGAATCGCTTGCGGCAGCAATGCTTCGATCAGATGCAGG	1.57	0.308	0.175	0.414	56
Xanthomonas oryzae pv. oryzicola BLS256	NC_017267.2	151622	+	191	CCGACACCGCGCGCTCGCGCAAGCCGATCATCTTGCGCAGG	1.54	0.089	0.025	0.171	44
Xanthomonas oryzae pv. oryzicola BLS256	NC_017267.2	151664	-	174	GCCGACGGTGCCACCGGTGCAGCGACGGACCGATATCGCCG	1.57	0.119	0.021	0.216	60
Xanthomonas oryzae pv. oryzicola BLS256	NC_017267.2	151731	-	172	CTGCGGATGCCGATAGCGCAAGCCATTCGCTGACAGCGCGC	1.55	0.222	0.204	0.245	14
Xanthomonas oryzae pv. oryzicola BLS256	NC_017267.2	152155	-	182	GCGAGTCAGCCACTGCAGCCAACACAAGACCCAGCAACGCC	1.5	0.134	0.052	0.229	7
Xanthomonas oryzae pv. oryzicola BLS256	NC_017267.2	152308	-	177	GATGCGACGTCGTCGTCGGCAAGCGAACGCGCGAGGCGGCC	1.61	0.121	0.013	0.231	55
Xanthomonas oryzae pv. oryzicola BLS256	NC_017267.2	152456	-	174	GCATGCGGTCGCAAGGTCGGAGGCGGCCGATGTGCACGAGC	9.83	0.92	0.834	1	171
Xanthomonas oryzae pv. oryzicola BLS256	NC_017267.2	152623	+	184	CCATCAGCCAGCACAGGCGCAGGCACATCCGCATGCCCGGC	1.57	0.255	0.148	0.343	63
Xanthomonas oryzae pv. oryzicola BLS256	NC_017267.2	152695	-	186	GGACGACGACCTCGCTCTGGACGTGCCTGCATGAGTGTGAG	1.59	0.492	0.363	0.606	106
Xanthomonas oryzae pv. oryzicola BLS256	NC_017267.2	152704	+	181	ATGCAGGCACGTCCAGAGCGAGGTCGTCGTCCACCTGCGTG	2.82	0.869	0.755	0.958	128
Xanthomonas oryzae pv. oryzicola BLS256	NC_017267.2	152779	+	180	ATGCCAGCACCGTGAGCGCCAACGACTTGGGCGAGTCGCCT	1.7	0.226	0.116	0.334	16
Xanthomonas oryzae pv. oryzicola BLS256	NC_017267.2	152947	+	187	TCAAGCCCACGCCACCGGGGAAGTTGTCGTACAGATACACC	1.59	0.232	0.113	0.341	20
Xanthomonas oryzae pv. oryzicola BLS256	NC_017267.2	153311	-	202	GGCGCGTGTCCGGCTATAAAAAGATTCGTTACTACACCCAT	1.68	0.124	0	0.279	69
Xanthomonas oryzae pv. oryzicola BLS256	NC_017267.2	153312	-	200	CGGCGCGTGTCCGGCTATAAAAAGATTCGTTACTACACCCA	1.65	0.065	0	0.148	26
Xanthomonas oryzae pv. oryzicola BLS256	NC_017267.2	153346	-	201	TGGCGACTCGCATCATGGCGAAGTGCATGTGGTGCGGCGCG	2.28	0.639	0.503	0.748	138
Xanthomonas oryzae pv. oryzicola BLS256	NC_017267.2	153394	-	195	CACCAAGTTGAAGGTGCTGGACCGCTTCGATGGCGGCGTGG	2.04	0.488	0.359	0.611	95
Xanthomonas oryzae pv. oryzicola BLS256	NC_017267.2	153400	+	190	CGCCATCGAAGCGGTCCAGCACCTTCAACTTGGTGTAGTCG	9.12	1	1	1	256
Xanthomonas oryzae pv. oryzicola BLS256	NC_017267.2	153410	-	198	CCGACAGCATCGACTACACCAAGTTGAAGGTGCTGGACCGC	11.88	0.966	0.885	0.994	251
Xanthomonas oryzae pv. oryzicola BLS256	NC_017267.2	153598	-	184	CAACTTCGTGGTGGTGGACAAGAGCGACGGCAAGCAGCAGA	1.6	0.257	0.128	0.333	33
Xanthomonas oryzae pv. oryzicola BLS256	NC_017267.2	153676	-	199	CCAGGAAGGCGATCGCTGGGAATGGATCGCCGACAGCTACC	1.74	0.319	0.208	0.446	8
Xanthomonas oryzae pv. oryzicola BLS256	NC_017267.2	153706	-	197	GGAAGCGCTGGCCGAAAGCGAAGTGATCCACCAGGAAGGCG	1.94	0.525	0.425	0.653	115
Xanthomonas oryzae pv. oryzicola BLS256	NC_017267.2	153718	+	189	GGATCACTTCGCTTTCGGCCAGCGCTTCCAGGAACACCACC	1.55	0.148	0.044	0.241	74
Xanthomonas oryzae pv. oryzicola BLS256	NC_017267.2	153731	+	189	TTCGGCCAGCGCTTCCAGGAACACCACCGGGTCGATCGGCC	1.57	0.262	0.092	0.439	36
Xanthomonas oryzae pv. oryzicola BLS256	NC_017267.2	153784	+	195	TGGCAATGAACGGCAATTCGAACGCGGCGCAGCGGATGTGA	1.52	1	0.795	1	5
Xanthomonas oryzae pv. oryzicola BLS256	NC_017267.2	153817	+	189	GGATGTGATCGAACAAAATCAGCGGTTGATCCGGCGCGGTG	1.63	0.136	0.053	0.233	40
Xanthomonas oryzae pv. oryzicola BLS256	NC_017267.2	153899	+	190	CCGCACCACGTATTGGTCCAAGGGTTGCGAGCTGGCTACCA	1.61	0.368	0.186	0.41	34
Xanthomonas oryzae pv. oryzicola BLS256	NC_017267.2	153937	-	192	CCGCGCCGGGCGCCGCCGGCAACCGGCATTGGGTGTGCTGG	1.53	0.131	0.053	0.217	42
Xanthomonas oryzae pv. oryzicola BLS256	NC_017267.2	154063	+	185	CCAGCGCCGAGGTGGAAACGATGCCGTCGATCGTGCCGGCA	1.64	0.318	0.14	0.435	4
Xanthomonas oryzae pv. oryzicola BLS256	NC_017267.2	154250	-	185	TTGCGCGCATCGCCATCAAGAGCGGCCTGAAGACGCTGGTG	1.58	0.277	0.179	0.371	35
Xanthomonas oryzae pv. oryzicola BLS256	NC_017267.2	154276	-	191	GTCGGCGCGTTCGCAGAGCAACCGCATTGCGCGCATCGCCA	1.77	0.543	0.398	0.648	88
Xanthomonas oryzae pv. oryzicola BLS256	NC_017267.2	154452	+	190	CCGATGGTGGCCGAGCACAGAATGAACTGCGGAGTGGCGCC	1.69	0.447	0.316	0.584	13
Xanthomonas oryzae pv. oryzicola BLS256	NC_017267.2	154552	-	185	GCGCTATGTGGTGATCGACGAGATTCACACCTATCGCGGTG	1.69	0.17	0.074	0.266	16
Xanthomonas oryzae pv. oryzicola BLS256	NC_017267.2	154711	+	192	GCGTGTCGCCATCGAAGGTGAAGGCTTTCACGCCCAGTTCT	1.62	0.459	0.304	0.63	45
Xanthomonas oryzae pv. oryzicola BLS256	NC_017267.2	155056	-	178	CCTGGAACGGCGCTACCACGACCGCATCACCGGCAGCTTCA	1.9	0.435	0.304	0.577	43
Xanthomonas oryzae pv. oryzicola BLS256	NC_017267.2	155172	+	195	CGGGCAGCGAGGGCAAACGGAGGCATACGGCAAAGGCTCCC	9.98	1	0.984	1	289
Xanthomonas oryzae pv. oryzicola BLS256	NC_017267.2	155207	+	196	GCTCCCAAAGAGGGAGATCAAACGAAAAGGATGTCTCAGGG	1.75	0.269	0.146	0.378	92
Xanthomonas oryzae pv. oryzicola BLS256	NC_017267.2	155217	+	192	AGGGAGATCAAACGAAAAGGATGTCTCAGGGTATGAGACCG	1.72	0.363	0.235	0.489	22
Xanthomonas oryzae pv. oryzicola BLS256	NC_017267.2	155469	-	179	TGGCGCGCGCGCGCCACACCAGCCAGGCGCCGCCAACGATG	1.72	0.02	0	0.056	8
Xanthomonas oryzae pv. oryzicola BLS256	NC_017267.2	155489	+	196	TGGTGTGGCGCGCGCGCGCCAGCCAGACCATGCTGCTGGCC	11.82	0.969	0.898	1	299
Xanthomonas oryzae pv. oryzicola BLS256	NC_017267.2	155499	-	183	AGATGCAGGTGGCCAGCAGCATGGTCTGGCTGGCGCGCGCG	7.81	1	0.998	1	207
Xanthomonas oryzae pv. oryzicola BLS256	NC_017267.2	155572	-	182	ATCGGTTGGCGCTGCGGCGGAGCGAAGTTGTAAGCCGCCGA	1.57	0.223	0.113	0.309	92
Xanthomonas oryzae pv. oryzicola BLS256	NC_017267.2	155658	-	186	AGGTGCCATCGAGCGCGACCAGGAAAAACGGCGTGTACGAG	1.66	0.39	0.049	0.479	11
Xanthomonas oryzae pv. oryzicola BLS256	NC_017267.2	155778	-	181	CCCAGCCCAGCAGTAAGTAGATCGCCACCCAGAAGCCCTTG	1.45	0.097	0	0.211	20
Xanthomonas oryzae pv. oryzicola BLS256	NC_017267.2	155780	-	169	CGCCCAGCCCAGCAGTAAGTAGATCGCCACCCAGAAGCCCT	1.64	0.207	0.096	0.309	59
Xanthomonas oryzae pv. oryzicola BLS256	NC_017267.2	155784	-	186	TGCCCGCCCAGCCCAGCAGTAAGTAGATCGCCACCCAGAAG	1.56	0.332	0.213	0.449	74
Xanthomonas oryzae pv. oryzicola BLS256	NC_017267.2	155816	+	194	GGGCGGGCATCGTGGTGATCAACCAGATGATCGCCGGGCTG	1.44	0.343	0.313	0.397	16
Xanthomonas oryzae pv. oryzicola BLS256	NC_017267.2	155916	-	181	AGATGGCGCGGTTGTAGATGAGGGATTTGCGCACATAGAAC	1.87	0.363	0.23	0.506	72
Xanthomonas oryzae pv. oryzicola BLS256	NC_017267.2	156093	+	196	CTGTCACTCCATGCGCACCGAACGTGTCACCACGCTCAAGC	1.75	0.213	0.122	0.31	25
Xanthomonas oryzae pv. oryzicola BLS256	NC_017267.2	156133	-	188	TTGTCGCGCTCTGTAGCTGCAAGAAGTTCGGTCGCCTGACG	1.49	0.14	0.043	0.252	25
Xanthomonas oryzae pv. oryzicola BLS256	NC_017267.2	156156	+	188	AGCTACAGAGCGCGACAAGGAGCCAATCCTGATCACACAGC	1.66	0.307	0.163	0.389	94
Xanthomonas oryzae pv. oryzicola BLS256	NC_017267.2	156168	-	187	TGGGTAAACCGTGCTGTGTGATCAGGATTGGCTCCTTGTCG	1.55	0.472	0.319	0.614	27
Xanthomonas oryzae pv. oryzicola BLS256	NC_017267.2	156249	+	196	GCAGCGCATGGTGATCCTCGAAGGAATCGCCCGTGGAGAAA	1.87	0.306	0.193	0.401	27
Xanthomonas oryzae pv. oryzicola BLS256	NC_017267.2	156531	-	175	ACGCGGTAGATCACGCGGCAAGGTGGTTCGACAATCTGGCG	1.9	0.353	0.227	0.494	33
Xanthomonas oryzae pv. oryzicola BLS256	NC_017267.2	156645	+	195	TGGAAGCGGCTAACAAAACGACGGCGCAGCCGCCCGGTGGG	2.27	0.395	0.284	0.495	62
Xanthomonas oryzae pv. oryzicola BLS256	NC_017267.2	156700	-	180	CGCATTCACAAGCGGAGTGGAGGCCTGGTCCATGCAGCATG	5.1	1	0.907	1	189
Xanthomonas oryzae pv. oryzicola BLS256	NC_017267.2	156897	+	186	CCAATGATCTGCGCTTCGGAAAAACGCTTCTTCACGTCCAA	1.56	0.464	0.431	0.493	33
Xanthomonas oryzae pv. oryzicola BLS256	NC_017267.2	156899	+	185	AATGATCTGCGCTTCGGAAAAACGCTTCTTCACGTCCAATC	1.52	0.138	0.051	0.232	43
Xanthomonas oryzae pv. oryzicola BLS256	NC_017267.2	156917	+	180	AAAACGCTTCTTCACGTCCAATCTCCTCGGGATAGGGAATT	1.49	0.398	0.224	0.559	25
Xanthomonas oryzae pv. oryzicola BLS256	NC_017267.2	156991	+	185	GAGACGTCGCAAAAACAGCAAAAAATACAAGCGCGTATAGA	1.68	0.179	0.037	0.332	34
Xanthomonas oryzae pv. oryzicola BLS256	NC_017267.2	157122	+	178	CATGGCCATGAATCGTGTGCAGTTCCAAGCCGGGCTGTCGT	1.78	0.095	0.014	0.19	14
Xanthomonas oryzae pv. oryzicola BLS256	NC_017267.2	157350	-	175	GCAGCCAGGTGCGTCGCGGCAGCTTGCTGTTGTCCATCACC	1.65	0.081	0.015	0.173	44
Xanthomonas oryzae pv. oryzicola BLS256	NC_017267.2	157695	+	180	CACCAAGGCGGCGCTGTCGGAATGGATCGGGCAACGCCTGC	1.9	0.442	0.317	0.596	111
Xanthomonas oryzae pv. oryzicola BLS256	NC_017267.2	157795	+	163	CACGCGCACACGGTGATCGAAGGCAGTGATCGAAGTCGCTG	1.55	0.219	0.126	0.313	47
Xanthomonas oryzae pv. oryzicola BLS256	NC_017267.2	157807	+	177	GTGATCGAAGGCAGTGATCGAAGTCGCTGCGAGGCAGAGAA	1.61	0.54	0.421	0.689	91
Xanthomonas oryzae pv. oryzicola BLS256	NC_017267.2	157868	-	186	GTGATAGGCACCGTCCAGCGAACGCTTTAGGTTGGACAACA	1.82	0.353	0.245	0.454	22
Xanthomonas oryzae pv. oryzicola BLS256	NC_017267.2	157893	-	190	GGGCGTATTTGGCGAATTTGAAGGCGTGATAGGCACCGTCC	1.8	0.279	0.169	0.39	10
Xanthomonas oryzae pv. oryzicola BLS256	NC_017267.2	158075	+	180	AAAGTGCGTGCTGATCAGTTAAAAAGTTGGGGTTGAGCTTG	1.58	0.197	0.092	0.298	75
Xanthomonas oryzae pv. oryzicola BLS256	NC_017267.2	158077	+	182	AGTGCGTGCTGATCAGTTAAAAAGTTGGGGTTGAGCTTGCG	1.56	0.283	0.169	0.399	46
Xanthomonas oryzae pv. oryzicola BLS256	NC_017267.2	158158	+	174	CGGGTCATTGGCGCGAGGCGAGCGACCCGGTCGCAGCGTAG	2.32	0.534	0.412	0.643	93
Xanthomonas oryzae pv. oryzicola BLS256	NC_017267.2	158168	-	185	GGTGAACTGGCTACGCTGCGACCGGGTCGCTCGCCTCGCGC	1.72	0.258	0.141	0.348	30
Xanthomonas oryzae pv. oryzicola BLS256	NC_017267.2	158505	+	184	TGGCGATCCAGCGCATGTTGAAGTCCTTGCCGCGCGCCCCG	2	0.564	0.419	0.686	35
Xanthomonas oryzae pv. oryzicola BLS256	NC_017267.2	158538	+	180	GCGCCCCGTCCTTGCCGGCCAGCAAGTCGCCCACATAGGCC	1.51	0.169	0.078	0.244	63
Xanthomonas oryzae pv. oryzicola BLS256	NC_017267.2	158820	+	173	TGCCCTTGGGTGCGCGCAGCACCGAGAAGATGGTGCCCACC	6.95	1	0.932	1	236
Xanthomonas oryzae pv. oryzicola BLS256	NC_017267.2	158830	-	178	TCAACGTCTCGGTGGGCACCATCTTCTCGGTGCTGCGCGCA	8.45	1	1	1	182
Xanthomonas oryzae pv. oryzicola BLS256	NC_017267.2	159025	-	184	ACGTGCAGGGCGAGGCGCAGAAAAAGCTCGATGTGCTCAGC	1.74	0.054	0	0.115	40
Xanthomonas oryzae pv. oryzicola BLS256	NC_017267.2	159078	+	182	CATCGCCGAGCACGCCGCCCAGGGCGCCCTTGCTCACAGCA	8.62	1	0.947	1	284
Xanthomonas oryzae pv. oryzicola BLS256	NC_017267.2	159087	-	180	CATTTCCATTGCTGTGAGCAAGGGCGCCCTGGGCGGCGTGC	1.64	0.265	0.208	0.327	15
Xanthomonas oryzae pv. oryzicola BLS256	NC_017267.2	159088	-	183	GCATTTCCATTGCTGTGAGCAAGGGCGCCCTGGGCGGCGTG	11.28	0.958	0.872	1	266
Xanthomonas oryzae pv. oryzicola BLS256	NC_017267.2	159111	-	168	TATCGTTTCGCGCGCCTGCAAGCGCATTTCCATTGCTGTGA	1.85	0.187	0.074	0.316	97
Xanthomonas oryzae pv. oryzicola BLS256	NC_017267.2	159141	-	179	TATCGATGCGGAATTGCGCCAGCTGATCACTATCGTTTCGC	1.81	0.246	0.146	0.338	6
Xanthomonas oryzae pv. oryzicola BLS256	NC_017267.2	159174	-	184	TCGCTTCCTGATCGAAGAGCAACACGCCGGCCGTATCGATG	1.5	0.087	0.014	0.174	34
Xanthomonas oryzae pv. oryzicola BLS256	NC_017267.2	159190	+	164	GTGTTGCTCTTCGATCAGGAAGCGAGTCAGCGAGGGACGCG	1.7	0.12	0.05	0.199	16
Xanthomonas oryzae pv. oryzicola BLS256	NC_017267.2	159198	+	177	CTTCGATCAGGAAGCGAGTCAGCGAGGGACGCGACATGGGA	1.56	0.498	0.332	0.527	24
Xanthomonas oryzae pv. oryzicola BLS256	NC_017267.2	159267	-	175	CATCAAGTGATCGAAATCTAACGGCGCAATGGCGACAATGG	1.74	0.156	0.08	0.24	28
Xanthomonas oryzae pv. oryzicola BLS256	NC_017267.2	159278	-	182	TGCAAAACGCGCATCAAGTGATCGAAATCTAACGGCGCAAT	1.53	0.382	0.205	0.555	6
Xanthomonas oryzae pv. oryzicola BLS256	NC_017267.2	159423	+	182	AGCGAGCACAAAAAACCGGGAGGCTTGCGCGCTCCCGGCTT	9.99	1	0.974	1	249
Xanthomonas oryzae pv. oryzicola BLS256	NC_017267.2	159588	+	178	TGCCGACGGCGTAAATCGCGAACTCGTCGCGCAGGCGGTCC	1.87	0.436	0.307	0.571	67
Xanthomonas oryzae pv. oryzicola BLS256	NC_017267.2	159663	+	175	TGCCGGCCTGGCGCTGGATGAACTCGAACTCCGGTGCGCCC	1.51	0.196	0.085	0.317	20
Xanthomonas oryzae pv. oryzicola BLS256	NC_017267.2	159693	+	171	CCGGTGCGCCCAGCGTGGCGAGTTTTTCCACCAGCCCCGCG	1.66	0.241	0.169	0.323	38
Xanthomonas oryzae pv. oryzicola BLS256	NC_017267.2	159697	-	176	TGCGCGCGGGGCTGGTGGAAAAACTCGCCACGCTGGGCGCA	1.55	0.023	0	0.07	19
Xanthomonas oryzae pv. oryzicola BLS256	NC_017267.2	159699	-	179	CCTGCGCGCGGGGCTGGTGGAAAAACTCGCCACGCTGGGCG	1.64	0.332	0.218	0.461	124
Xanthomonas oryzae pv. oryzicola BLS256	NC_017267.2	159745	-	174	ATGTGTGGGAGCAGGAGCTCACCGAAATGCGCGAGCGCATC	1.56	0.251	0.132	0.37	41
Xanthomonas oryzae pv. oryzicola BLS256	NC_017267.2	160047	+	180	TGTCGAAGCCCTGGTAGGCGATGTCGACGAACGGGAACAGG	1.62	0.258	0.17	0.371	20
Xanthomonas oryzae pv. oryzicola BLS256	NC_017267.2	160135	-	179	TGCTGCACGCCTGCTGCCACAACCCCACCGGCGCCGACCTG	1.53	1	1	1	4
Xanthomonas oryzae pv. oryzicola BLS256	NC_017267.2	160321	+	169	GTTGCTGATGGCGATGGTGGAGGTGGGCAGCAGCTTCTTGA	6.88	0.987	0.961	0.997	191
Xanthomonas oryzae pv. oryzicola BLS256	NC_017267.2	160672	-	186	ATGCCGTGTCCTTCTTTGCAAACGTAGAACAGGTTCCAGGC	1.54	0.139	0.052	0.242	36
Xanthomonas oryzae pv. oryzicola BLS256	NC_017267.2	160680	+	180	CCTGTTCTACGTTTGCAAAGAAGGACACGGCATGACTCGCT	1.85	0.292	0.183	0.402	30
Xanthomonas oryzae pv. oryzicola BLS256	NC_017267.2	160706	+	165	ACGGCATGACTCGCTGAAGGACGAAAGAGTGAGGGACTTCC	1.79	0.248	0.16	0.355	32
Xanthomonas oryzae pv. oryzicola BLS256	NC_017267.2	160713	+	177	GACTCGCTGAAGGACGAAAGAGTGAGGGACTTCCGGGGAAT	1.84	0.629	0.499	0.75	121
Xanthomonas oryzae pv. oryzicola BLS256	NC_017267.2	160897	+	177	GCCTGTTCGCCACGAGCGCCACACCGCCCGTGCTGGCCGCC	9.76	0.963	0.873	1	269
Xanthomonas oryzae pv. oryzicola BLS256	NC_017267.2	160907	-	187	GCGCAGGATCGGCGGCCAGCACGGGCGGTGTGGCGCTCGTG	7.86	1	0.985	1	299
Xanthomonas oryzae pv. oryzicola BLS256	NC_017267.2	161003	-	192	TGAACGAGGCCGGCAGATCGAAGTCGTCCACCCCGCGCACG	2.09	0.442	0.321	0.564	67
Xanthomonas oryzae pv. oryzicola BLS256	NC_017267.2	161302	-	178	GCCGGAGGAGTTGCCGTACAACGCCGAAAACGGCCCGCGCA	1.61	0.021	0	0.068	11
Xanthomonas oryzae pv. oryzicola BLS256	NC_017267.2	161317	-	184	CAGCTGCAGCACGCCGCCGGAGGAGTTGCCGTACAACGCCG	11.25	1	0.989	1	228
Xanthomonas oryzae pv. oryzicola BLS256	NC_017267.2	161336	-	182	GGGCGCCGTCGGCGCTCCACAGCTGCAGCACGCCGCCGGAG	1.54	0.378	0.165	0.4	11
Xanthomonas oryzae pv. oryzicola BLS256	NC_017267.2	161358	+	187	TGGAGCGCCGACGGCGCCCCAAACGACCCGTGGCGGCTGCG	1.72	0.233	0.134	0.331	10
Xanthomonas oryzae pv. oryzicola BLS256	NC_017267.2	161395	+	184	TGCGTGCCACCTATGGCAGCAACGCCACCGTCGACGTGGGC	1.64	0.204	0.118	0.282	61
Xanthomonas oryzae pv. oryzicola BLS256	NC_017267.2	161463	-	174	CCATCGGTTTCGAAATGATTAGCGGCCAGGTTGTAGTGCAC	1.76	0.25	0.148	0.362	10
Xanthomonas oryzae pv. oryzicola BLS256	NC_017267.2	161486	-	178	TGGCGCGGCTGTGGTCGCGGACGCCATCGGTTTCGAAATGA	1.6	0.214	0.106	0.316	47
Xanthomonas oryzae pv. oryzicola BLS256	NC_017267.2	161665	+	179	CGCACGCCACTTCCGTGGCGACCCAGTTCAATACCCGCAAG	1.6	0.352	0.227	0.464	6
Xanthomonas oryzae pv. oryzicola BLS256	NC_017267.2	161690	-	173	CGCCGGCCTGCGACTGGCGCACCGACTTGCGGGTATTGAAC	1.92	0.428	0.314	0.559	69
Xanthomonas oryzae pv. oryzicola BLS256	NC_017267.2	161815	+	186	TTCCGGTGGCGGTGCAGCGCAACCCGCTGCATTCGGGCGGG	1.6	0.105	0.024	0.186	50
Xanthomonas oryzae pv. oryzicola BLS256	NC_017267.2	162154	+	182	ACCACTACACCGTCGGCCGCAACCCCGACGACAGCGGCCAG	1.49	0.254	0.174	0.319	17
Xanthomonas oryzae pv. oryzicola BLS256	NC_017267.2	162180	-	175	ACCGGCGTGGTCGCCGAATAATCGCGCTGGCCGCTGTCGTC	1.49	0.527	0.343	0.672	103
Xanthomonas oryzae pv. oryzicola BLS256	NC_017267.2	162251	-	177	GCGTTTCGAAGCCGCGTCCGAGCGAAGCGTAAAAGCGCAGA	1.8	0.2	0.117	0.278	62
Xanthomonas oryzae pv. oryzicola BLS256	NC_017267.2	162736	-	184	ATTGACCACGGTGGCGCCGGAGGCCACCGATTCGGCGGCGA	10.01	0.997	0.962	1	338
Xanthomonas oryzae pv. oryzicola BLS256	NC_017267.2	162808	-	186	TGTGGTGGTCCAGCGCCGGGAGGCTTCCAGATTGACCAGCG	8.12	0.996	0.963	0.998	143
Xanthomonas oryzae pv. oryzicola BLS256	NC_017267.2	162862	+	190	GCACCTTCGCACGCGTCGACAACGTGTTGGACCGGCAGTAC	1.61	0.143	0.066	0.236	45
Xanthomonas oryzae pv. oryzicola BLS256	NC_017267.2	163121	-	185	GCCGGGGGGCGCTCCTACGAAAGCACATCTGCGGCGGCAGC	1.7	0.251	0.115	0.346	50
Xanthomonas oryzae pv. oryzicola BLS256	NC_017267.2	163230	-	184	CAGCGATCGCCCTCGCAGAGAAGGAACCAGTCGGCAGGGGC	1.57	0.207	0.108	0.304	13
Xanthomonas oryzae pv. oryzicola BLS256	NC_017267.2	163495	+	191	CGGCGGCCGGCTACTGCGCTACGCAAACGGTGATTGGCGGT	1.56	0.218	0.143	0.299	25
Xanthomonas oryzae pv. oryzicola BLS256	NC_017267.2	163665	+	190	ACGCATTGACGGCATGGAGCACGACGATGATGGTCTGGAAG	8.66	0.965	0.937	0.978	329
Xanthomonas oryzae pv. oryzicola BLS256	NC_017267.2	163675	-	185	TGAGCGTTCGCTTCCAGACCATCATCGTCGTGCTCCATGCC	9.85	1	1	1	212
Xanthomonas oryzae pv. oryzicola BLS256	NC_017267.2	163825	+	183	AATCCATGCGTGGTTGCAGCAGCAAGCCAGGCGGATGACGC	1.66	0.266	0.205	0.3	23
Xanthomonas oryzae pv. oryzicola BLS256	NC_017267.2	164221	+	186	AGTGGCGTTTGGTTCTTCGGAATTTCGCCATTTCTGGCGTT	1.44	0.2	0.087	0.357	30
Xanthomonas oryzae pv. oryzicola BLS256	NC_017267.2	164243	-	181	AAACCGGGGAATTCCCACGGAAAACGCCAGAAATGGCGAAA	1.6	0.233	0.106	0.355	62
Xanthomonas oryzae pv. oryzicola BLS256	NC_017267.2	164262	-	179	ATGGAGAGCGTGCGCCTATAAACCGGGGAATTCCCACGGAA	1.49	0.276	0.085	0.54	3
Xanthomonas oryzae pv. oryzicola BLS256	NC_017267.2	164305	-	176	GCTGTCAACCCTGTGGATGAAGCGAAAGCAGTGACTGCACG	1.64	0.276	0.149	0.421	31
Xanthomonas oryzae pv. oryzicola BLS256	NC_017267.2	164328	+	191	ATCCACAGGGTTGACAGCGCAAACAAGCTCAGCACGTGTGC	1.49	0.305	0.242	0.346	50
Xanthomonas oryzae pv. oryzicola BLS256	NC_017267.2	164455	-	183	TGCTCGGGAACAGCGTTGGGAACACGTCAAGGCCAGCGTGT	1.72	0.235	0.122	0.331	12
Xanthomonas oryzae pv. oryzicola BLS256	NC_017267.2	164620	+	197	GGTCTTCTTTGCCATGCAGCAAGGTGTGCGCCACCGTGACA	1.47	0.296	0.249	0.336	17
Xanthomonas oryzae pv. oryzicola BLS256	NC_017267.2	164793	+	188	CTCTTGGTCGAACTGGGCGCAGCGATCAGCCTCGCATCGAC	1.52	0.13	0	0.191	6
Xanthomonas oryzae pv. oryzicola BLS256	NC_017267.2	165151	-	179	TTTCCTGGCCGAGATGGAGCAGGTGGTTCCCTTGCAGCAAC	1.69	0.241	0.16	0.346	39
Xanthomonas oryzae pv. oryzicola BLS256	NC_017267.2	165278	-	177	AACGCGGTGTCGCCTTAGGGAGGCTCTGAACAACGCCCCAC	9.63	0.978	0.903	0.997	293
Xanthomonas oryzae pv. oryzicola BLS256	NC_017267.2	165678	-	178	CAAGGGCATCCTGGACCCGGAGGATGCACGCGATGCGGTGC	9.79	0.993	0.992	0.995	265
Xanthomonas oryzae pv. oryzicola BLS256	NC_017267.2	165786	+	182	AGTTGGCGCCCAGCCAGCCGATGTAATCCTGCAGCCCGGTG	1.9	0.521	0.393	0.699	10
Xanthomonas oryzae pv. oryzicola BLS256	NC_017267.2	165912	+	176	CCGCCTGCAGCATGCGACGCAGCGACGCGTTGGGCCCACTC	1.51	0.044	0	0.074	13
Xanthomonas oryzae pv. oryzicola BLS256	NC_017267.2	165922	-	179	ACTCGGGCATGAGTGGGCCCAACGCGTCGCTGCGTCGCATG	1.53	0.173	0.089	0.255	5
Xanthomonas oryzae pv. oryzicola BLS256	NC_017267.2	166082	-	178	GTGGCACCGGCGATCGAGCGACCGATGTGGTTCCAGCTCTA	2.18	0.494	0.389	0.601	41
Xanthomonas oryzae pv. oryzicola BLS256	NC_017267.2	166145	+	176	ACCGTGGACAGGGTGAAGGGAATGCCGCGCGCGGCCGCCGC	1.5	0.545	0.258	0.572	14
Xanthomonas oryzae pv. oryzicola BLS256	NC_017267.2	166254	+	179	GCATCGCCAAGGTTTCGCCGAACAGCTCGGTGCTCAGGCGC	1.5	0.077	0.007	0.159	51
Xanthomonas oryzae pv. oryzicola BLS256	NC_017267.2	166378	+	180	ATATGCGCCGCCATCGATGTAATGAAATAGGAATGGCGGCA	1.81	0.332	0.205	0.434	70
Xanthomonas oryzae pv. oryzicola BLS256	NC_017267.2	166444	-	178	CTGCCGTCCTGTCTTCGATGATCATTTCCGCCGCTTCCGAC	1.56	0.328	0.203	0.463	42
Xanthomonas oryzae pv. oryzicola BLS256	NC_017267.2	166510	+	177	GCGATCGGTGGGGCGGGTGGAGCGCCAAGCCCGCTGAGCCG	1.67	0.147	0.066	0.223	8
Xanthomonas oryzae pv. oryzicola BLS256	NC_017267.2	166538	+	179	GCCCGCTGAGCCGGCTGGCGAGATCGCCGTCATTCGTGAGA	2.08	0.33	0.219	0.446	47
Xanthomonas oryzae pv. oryzicola BLS256	NC_017267.2	166614	+	179	TCACCACACCAACGGCAGCAAGCGCCGGCTCTGCGCCGCAT	9.96	1	0.964	1	317
Xanthomonas oryzae pv. oryzicola BLS256	NC_017267.2	166623	-	184	ACCCGGCGTATGCGGCGCAGAGCCGGCGCTTGCTGCCGTTG	10.85	0.894	0.81	0.973	324
Xanthomonas oryzae pv. oryzicola BLS256	NC_017267.2	166982	+	179	AGCCCTGCGGCCAATGCGCCAGGCCGCTACAGGCCAGCACC	1.49	1	0.842	1	16
Xanthomonas oryzae pv. oryzicola BLS256	NC_017267.2	167048	+	181	GCACCCGCCAAAGGTGCTTAAAGCTGCCTTGATCGTGCGCG	1.68	0.39	0.31	0.442	57
Xanthomonas oryzae pv. oryzicola BLS256	NC_017267.2	167141	+	184	AGACCAGATTGAGCGCACCAAACAGACTGGAAGCAGACATG	1.61	0.111	0.027	0.204	5
Xanthomonas oryzae pv. oryzicola BLS256	NC_017267.2	167461	-	190	GCAATAGCGCAGCTGCCTGGAGGATGTGCTGCGCGACCCCA	11.97	1	0.982	1	345
Xanthomonas oryzae pv. oryzicola BLS256	NC_017267.2	167508	+	171	CTTCGAAGCGCAGCCCGGGCATCGCTGCCGGCACGCGGATG	1.69	0.269	0.2	0.345	60
Xanthomonas oryzae pv. oryzicola BLS256	NC_017267.2	167607	+	172	TGAGCGCGACGATGTCCGGCAATGCATCGATCAGGCGCGGA	1.69	0.207	0.088	0.32	36
Xanthomonas oryzae pv. oryzicola BLS256	NC_017267.2	167630	+	170	GCATCGATCAGGCGCGGATAAAAATCGCTGCGGGTCAGCAT	1.6	0.257	0.136	0.391	97
Xanthomonas oryzae pv. oryzicola BLS256	NC_017267.2	167661	+	167	GGGTCAGCATCAGCACGGCCACGTGCGCGCTGCTGCACAGC	7.42	0.819	0.702	0.925	140
Xanthomonas oryzae pv. oryzicola BLS256	NC_017267.2	167671	-	189	CCTTGCAGGCGCTGTGCAGCAGCGCGCACGTGGCCGTGCTG	10.02	0.97	0.896	1	302
Xanthomonas oryzae pv. oryzicola BLS256	NC_017267.2	168157	-	191	TCTTCGGCCGCAGCCATGCGATTGCGCAGGTGCTGGGCGCG	2.48	0.564	0.437	0.685	49
Xanthomonas oryzae pv. oryzicola BLS256	NC_017267.2	168174	+	168	CAATCGCATGGCTGCGGCCGAAGAACACGTCTGCATGCGCC	1.51	1	0.699	1	11
Xanthomonas oryzae pv. oryzicola BLS256	NC_017267.2	168268	+	176	ACCCAGGACCGCACGGCGGTAATCGTGCGCCAACACCACCT	1.54	0.325	0.11	0.354	32
Xanthomonas oryzae pv. oryzicola BLS256	NC_017267.2	168328	-	191	ACAGCCGACAGCCGCGCTGTATCGAAACCATCCGCAAGCGC	1.62	0.299	0.158	0.377	26
Xanthomonas oryzae pv. oryzicola BLS256	NC_017267.2	168435	+	177	CGTGCCACACCTCGATCAACAACTGCTCGGCGCTGATGACC	1.66	0.258	0.144	0.395	5
Xanthomonas oryzae pv. oryzicola BLS256	NC_017267.2	168546	-	191	GCCATTGCTGGTGGAGCCGGAGAGGCTGACGCTGATCGACG	1.66	0.637	0.485	0.767	69
Xanthomonas oryzae pv. oryzicola BLS256	NC_017267.2	168618	+	173	GCGTGACGCGCTCGCGTCGAAGAGACATCGCTGAGATACCG	1.47	0.245	0.144	0.381	78
Xanthomonas oryzae pv. oryzicola BLS256	NC_017267.2	168694	+	178	CAGGCGCGACCAAGCACGGCAGAAAAATAGCACAGCTCGCT	1.68	0.598	0	1	6
Xanthomonas oryzae pv. oryzicola BLS256	NC_017267.2	168768	+	185	CTGCGTGCGCACGGCGCAGCAAGGTGTGCTCGGTATACGCG	1.61	0.329	0.239	0.443	45
Xanthomonas oryzae pv. oryzicola BLS256	NC_017267.2	168838	+	184	CGGCAAGCGTGCTTCGGCGGAGGCGTGCTAATCGGAAGCGA	10.1	0.976	0.885	1	284
Xanthomonas oryzae pv. oryzicola BLS256	NC_017267.2	169063	-	193	GCGTGTCGGCTTGACGAAGAAAAGTTCAGCATCGTGACGTT	1.53	0.385	0.348	0.426	65
Xanthomonas oryzae pv. oryzicola BLS256	NC_017267.2	169111	-	193	GAATCCATGCCCTGGCGAGCAGCGAAAAAATGATGCCTCGA	1.53	0.111	0.036	0.188	55
Xanthomonas oryzae pv. oryzicola BLS256	NC_017267.2	169164	+	181	TGATGGCGCCCCATCATTTGAATGAGGAGAAATAAAGTGCG	2.09	0.569	0.447	0.682	119
Xanthomonas oryzae pv. oryzicola BLS256	NC_017267.2	169168	+	178	GGCGCCCCATCATTTGAATGAGGAGAAATAAAGTGCGTCGA	1.69	0.304	0.181	0.407	106
Xanthomonas oryzae pv. oryzicola BLS256	NC_017267.2	169234	-	196	CCTCGAAGTTTTCTCCGAGGAGGTCCTCAACAGCGTTGCGA	8.63	1	1	1	328
Xanthomonas oryzae pv. oryzicola BLS256	NC_017267.2	169245	+	184	TTGAGGACCTCCTCGGAGAAAACTTCGAGGGGCGTTTTGAA	1.58	0.069	0	0.153	7
Xanthomonas oryzae pv. oryzicola BLS256	NC_017267.2	169474	+	181	CAATGAGCCGATGGTCGGCGAACTCCTTGCCGTTGTCGGCG	1.82	0.394	0.242	0.512	58
Xanthomonas oryzae pv. oryzicola BLS256	NC_017267.2	169900	-	182	GATCGAGGACCTGCTGAGGGAGGACTTCAGTCCCGAACAGA	10.83	1	0.966	1	290
Xanthomonas oryzae pv. oryzicola BLS256	NC_017267.2	170153	+	180	CGACAGGTCCAGGCGGCTGGAGGACATAGGCAACTCCACTT	8.39	1	1	1	265
Xanthomonas oryzae pv. oryzicola BLS256	NC_017267.2	170167	-	182	GCGACTTCATTGCCAAGTGGAGTTGCCTATGTCCTCCAGCC	1.76	0.254	0.153	0.364	4
Xanthomonas oryzae pv. oryzicola BLS256	NC_017267.2	170188	-	177	GGTCCAGGCGACCTGACCTGAGCGACTTCATTGCCAAGTGG	1.7	0.185	0.095	0.261	16
Xanthomonas oryzae pv. oryzicola BLS256	NC_017267.2	170464	-	184	TCGTGGCAGACGAGCATTAGAGCCATCCACCACAACGCTCC	1.65	0.095	0.031	0.177	33
Xanthomonas oryzae pv. oryzicola BLS256	NC_017267.2	170466	-	190	AGTCGTGGCAGACGAGCATTAGAGCCATCCACCACAACGCT	1.57	0.16	0.074	0.263	76
Xanthomonas oryzae pv. oryzicola BLS256	NC_017267.2	170469	-	189	CGCAGTCGTGGCAGACGAGCATTAGAGCCATCCACCACAAC	1.69	0.189	0.113	0.268	48
Xanthomonas oryzae pv. oryzicola BLS256	NC_017267.2	170519	-	191	GCCTGGACGAGGTATTGGGGAGGCCCGGTGCTGCCGAAAAA	5.93	0.996	0.965	1	225
Xanthomonas oryzae pv. oryzicola BLS256	NC_017267.2	170703	+	185	GCGTCCGCAATGACGGCCCCAAGAAAGTACTGGTGATCGGC	1.63	0.117	0.026	0.22	18
Xanthomonas oryzae pv. oryzicola BLS256	NC_017267.2	170707	+	184	CCGCAATGACGGCCCCAAGAAAGTACTGGTGATCGGCGCGT	1.78	0.426	0.281	0.56	14
Xanthomonas oryzae pv. oryzicola BLS256	NC_017267.2	170895	+	183	AGGCCGCCGGTCTGTATAGCAAGTCGATCAATGGCGATGCG	1.76	0.332	0.177	0.428	20
Xanthomonas oryzae pv. oryzicola BLS256	NC_017267.2	170958	+	178	AGGTCATCGAGCTGATCAAGACCGAAATGGGCGGGCAGGTC	1.94	0.41	0.304	0.534	116
Xanthomonas oryzae pv. oryzicola BLS256	NC_017267.2	170998	-	198	GCTTGCGCACCGGCGAGGCCAGCGAATACACCACCAGGTCG	1.87	0.407	0.289	0.517	48
Xanthomonas oryzae pv. oryzicola BLS256	NC_017267.2	171045	-	200	CCCGATCGGCTTGAGCGCCGAGCGCTTCACTTCGCCGCTGC	1.82	0.219	0.135	0.308	62
Xanthomonas oryzae pv. oryzicola BLS256	NC_017267.2	171205	-	198	CAAGCACACCGGCGCCTTCCAGCGCATCGATCCACAGTTCC	1.69	0.091	0.032	0.164	66
Xanthomonas oryzae pv. oryzicola BLS256	NC_017267.2	171378	+	181	CCAAGCACGGTGGCGGCGCCAATGTGGCGGTGCTCAAGTCG	11.26	1	0.912	1	308
Xanthomonas oryzae pv. oryzicola BLS256	NC_017267.2	171388	-	201	GGGTGACCACCGACTTGAGCACCGCCACATTGGCGCCGCCA	8.06	1	1	1	276
Xanthomonas oryzae pv. oryzicola BLS256	NC_017267.2	171400	-	196	CCGCGCTGGCCTGGGTGACCACCGACTTGAGCACCGCCACA	1.61	0.209	0.119	0.282	14
Xanthomonas oryzae pv. oryzicola BLS256	NC_017267.2	171556	+	185	CCAAGACGGCCAGCCGGCCGAGGTGGACGAGCAAAACCGCC	1.91	0.359	0.258	0.488	11
Xanthomonas oryzae pv. oryzicola BLS256	NC_017267.2	171565	+	182	CCAGCCGGCCGAGGTGGACGAGCAAAACCGCCTGCGCCTGG	1.55	0.102	0.051	0.156	69
Xanthomonas oryzae pv. oryzicola BLS256	NC_017267.2	171843	+	169	CAGGAGCGGCGGACTGCTGCATCGCTGATATTCAGCAGATC	1.58	0.412	0.337	0.478	64
Xanthomonas oryzae pv. oryzicola BLS256	NC_017267.2	171963	+	172	ATCTCCGCCCCCAAGGGACAAACTCATCGCCCATCTCGTCC	1.58	0.188	0.081	0.288	21
Xanthomonas oryzae pv. oryzicola BLS256	NC_017267.2	172136	-	187	GGAAAAACGACGCAATCAACAGCGCGTTTTGCCACGGCGGT	1.53	0.088	0.026	0.158	36
Xanthomonas oryzae pv. oryzicola BLS256	NC_017267.2	172141	+	170	CGTGGCAAAACGCGCTGTTGATTGCGTCGTTTTTCCGCGTG	1.6	0.159	0.037	0.289	16
Xanthomonas oryzae pv. oryzicola BLS256	NC_017267.2	172147	-	194	TGCAGGCACGCGGAAAAACGACGCAATCAACAGCGCGTTTT	2.27	0.577	0.415	0.714	121
Xanthomonas oryzae pv. oryzicola BLS256	NC_017267.2	172251	+	163	ATACCGGCTTGAAACCCATAAGCGCTGCGAACAACACTGGC	1.68	0.095	0.015	0.178	29
Xanthomonas oryzae pv. oryzicola BLS256	NC_017267.2	172509	+	177	ATTGAAATCGCCCGGAATCGAATGCTTCAAACAGCCGGCGG	2.35	0.678	0.547	0.805	141
Xanthomonas oryzae pv. oryzicola BLS256	NC_017267.2	172511	-	189	GGCCGCCGGCTGTTTGAAGCATTCGATTCCGGGCGATTTCA	1.59	0.223	0.157	0.285	43
Xanthomonas oryzae pv. oryzicola BLS256	NC_017267.2	172515	-	192	GCCTGGCCGCCGGCTGTTTGAAGCATTCGATTCCGGGCGAT	1.57	0.225	0.123	0.297	52
Xanthomonas oryzae pv. oryzicola BLS256	NC_017267.2	172622	-	194	AGAACTCACCCCCATCATCGACCGCATTGGCGGCGGCGACG	1.63	0.267	0.125	0.374	6
Xanthomonas oryzae pv. oryzicola BLS256	NC_017267.2	172643	-	196	GGTGGCGCGTGCACCCAGCGAAGAACTCACCCCCATCATCG	1.66	0.121	0.051	0.217	51
Xanthomonas oryzae pv. oryzicola BLS256	NC_017267.2	173141	-	192	TGCCATCCATCGCCCCAGCGAAGTGATCTACGACCGCGCCG	1.93	0.585	0.456	0.726	109
Xanthomonas oryzae pv. oryzicola BLS256	NC_017267.2	173171	+	168	GATGGATGGCACCTGTGGTCAAAAAATACAGGCCCATGCGG	1.52	0.283	0.094	0.385	74
Xanthomonas oryzae pv. oryzicola BLS256	NC_017267.2	173268	-	191	TGGTCAGCACGGTGGCGGACAACCCACTGGGTGCGGCGGTG	1.63	0.193	0.098	0.304	16
Xanthomonas oryzae pv. oryzicola BLS256	NC_017267.2	173315	+	164	CTTCGTGGCCGAAATGCGCCAGCGATACGCCGACGTTGGCT	1.56	0.146	0.049	0.241	32
Xanthomonas oryzae pv. oryzicola BLS256	NC_017267.2	173378	+	168	CCAGCCGAGGCTGCTGCAGCAGCAGCTCGTGACCAGGCGCC	1.51	0.476	0.375	0.502	49
Xanthomonas oryzae pv. oryzicola BLS256	NC_017267.2	173461	-	181	CGTGACGCACCACACAACTGAAGTAATTGCCGCATGAGCCG	2.21	0.701	0.564	0.853	146
Xanthomonas oryzae pv. oryzicola BLS256	NC_017267.2	173465	-	171	ATCCCGTGACGCACCACACAACTGAAGTAATTGCCGCATGA	1.54	0.297	0.154	0.397	48
Xanthomonas oryzae pv. oryzicola BLS256	NC_017267.2	173488	+	167	TGTGGTGCGTCACGGGATGGAGGAACCGCTGCGCGTTAGGA	5.82	0.751	0.62	0.844	223
Xanthomonas oryzae pv. oryzicola BLS256	NC_017267.2	173614	-	178	AACATCTTGCAGCGCAACAGAAAACGTCACCAAATTTGCCC	1.76	0.02	0	0.066	7
Xanthomonas oryzae pv. oryzicola BLS256	NC_017267.2	173725	+	155	AGTGTTCATGGACCCTTGGGAGGGGAGGACATGCAATTTCG	7.13	0.826	0.714	0.961	200
Xanthomonas oryzae pv. oryzicola BLS256	NC_017267.2	173730	+	153	TCATGGACCCTTGGGAGGGGAGGACATGCAATTTCGGACCA	9.34	0.901	0.751	1	290
Xanthomonas oryzae pv. oryzicola BLS256	NC_017267.2	174119	+	152	CCGTGCGGATCATCTTCGGCAGGCCGCCACTGTGTGCCAAC	1.72	0.248	0.04	0.317	4
Xanthomonas oryzae pv. oryzicola BLS256	NC_017267.2	174197	+	154	CACGCTCCACGTCGATGGCGACCGCTTCGTGGGTTGCATCG	2.41	0.727	0.607	0.863	112
Xanthomonas oryzae pv. oryzicola BLS256	NC_017267.2	174485	+	161	GATGGCGATGCGCCAACGCAAGGATGCGCTCGCGCAACTCA	10.29	1	0.948	1	271
Xanthomonas oryzae pv. oryzicola BLS256	NC_017267.2	174494	-	171	CCGCAACGTTGAGTTGCGCGAGCGCATCCTTGCGTTGGCGC	8.45	1	0.953	1	293
Xanthomonas oryzae pv. oryzicola BLS256	NC_017267.2	174602	-	179	GCGTCGTGCGCTGGTGCGCGAGTGGATCGACGGTGGCGCCA	2.02	0.852	0.696	0.976	115
Xanthomonas oryzae pv. oryzicola BLS256	NC_017267.2	174645	-	178	CTGATCAAGGATGCGCTGCAAAAAAAATGGTGAGCGCACCG	1.9	0.211	0.061	0.3	29
Xanthomonas oryzae pv. oryzicola BLS256	NC_017267.2	174646	-	179	CCTGATCAAGGATGCGCTGCAAAAAAAATGGTGAGCGCACC	1.6	0.203	0.118	0.296	75
Xanthomonas oryzae pv. oryzicola BLS256	NC_017267.2	174697	-	164	CGAGAACACGCGACTGAAGAAGTTGCTGGCCGAGCAGGTGT	1.67	0.297	0.127	0.378	18
Xanthomonas oryzae pv. oryzicola BLS256	NC_017267.2	174698	-	177	CCGAGAACACGCGACTGAAGAAGTTGCTGGCCGAGCAGGTG	1.65	0.239	0.119	0.336	42
Xanthomonas oryzae pv. oryzicola BLS256	NC_017267.2	174701	-	179	AGGCCGAGAACACGCGACTGAAGAAGTTGCTGGCCGAGCAG	1.73	0.104	0.033	0.18	41
Xanthomonas oryzae pv. oryzicola BLS256	NC_017267.2	174705	-	175	CTGGAGGCCGAGAACACGCGACTGAAGAAGTTGCTGGCCGA	1.8	0.627	0.482	0.761	40
Xanthomonas oryzae pv. oryzicola BLS256	NC_017267.2	174721	-	177	CAAGCGGCTCAAGGACCTGGAGGCCGAGAACACGCGACTGA	8.69	0.995	0.96	1	278
Xanthomonas oryzae pv. oryzicola BLS256	NC_017267.2	175298	+	166	GCGTGGTGGCGGAGAGTCCGAAGTACTCTCGTTCAACGCCA	2.09	0.593	0.454	0.78	84
Xanthomonas oryzae pv. oryzicola BLS256	NC_017267.2	175444	+	167	CCACGTCGTCGATCAACTGCAACCCCACCGATGCCGCCAAC	1.59	0.286	0.181	0.382	8
Xanthomonas oryzae pv. oryzicola BLS256	NC_017267.2	175711	+	167	AGCCGCGCTGGCCGTCACCCAGCACGGGCAGGCTGGGCGGT	2.17	0.04	0.015	0.065	26
Xanthomonas oryzae pv. oryzicola BLS256	NC_017267.2	175714	+	169	CGCGCTGGCCGTCACCCAGCACGGGCAGGCTGGGCGGTGGT	8.64	0.875	0.771	0.934	289
Xanthomonas oryzae pv. oryzicola BLS256	NC_017267.2	175724	-	172	CCGCACTTGCACCACCGCCCAGCCTGCCCGTGCTGGGTGAC	14.94	1	0.938	1	347
Xanthomonas oryzae pv. oryzicola BLS256	NC_017267.2	175756	+	171	CAAGTGCGGGCGCGGGCGTCAACACGGCTTGCAATGCAATA	1.65	0.274	0.161	0.397	86
Xanthomonas oryzae pv. oryzicola BLS256	NC_017267.2	175945	+	165	GCACGTGCTGCCGGTCGGCGAAGTGCGTGCGCAATACACCC	2.05	0.405	0.282	0.538	16
Xanthomonas oryzae pv. oryzicola BLS256	NC_017267.2	176205	+	158	CACTGTCCGCGTCACCGCGGAGGCAGCAATGCCTCATACGC	4.21	1	1	1	244
Xanthomonas oryzae pv. oryzicola BLS256	NC_017267.2	176608	+	173	GCGCGGTTTCCGGGTCGTGCAGCGATTCGCCTTCGGCACGG	1.87	0.206	0.081	0.317	64
Xanthomonas oryzae pv. oryzicola BLS256	NC_017267.2	176653	+	169	TATCGGCGATGGAGCGCAGCATCACCGTGGTGGTCACCGGC	6.18	1	1	1	224
Xanthomonas oryzae pv. oryzicola BLS256	NC_017267.2	176663	-	172	TGGTGGAGCTGCCGGTGACCACCACGGTGATGCTGCGCTCC	7.27	1	0.985	1	211
Xanthomonas oryzae pv. oryzicola BLS256	NC_017267.2	176666	-	175	TGATGGTGGAGCTGCCGGTGACCACCACGGTGATGCTGCGC	1.99	0.37	0.24	0.511	46
Xanthomonas oryzae pv. oryzicola BLS256	NC_017267.2	176912	-	173	GCGTGGCAGCGCAACTGGCCAACGCGCTGGGTGCCCCCATC	1.59	0.179	0.051	0.315	65
Xanthomonas oryzae pv. oryzicola BLS256	NC_017267.2	177126	+	182	CTGCAGCGCACTTGGCTGTTAAAATTGGGGATCATCGGCGT	1.55	0.253	0.158	0.342	56
Xanthomonas oryzae pv. oryzicola BLS256	NC_017267.2	177153	+	171	GGGATCATCGGCGTCCAAGCAGCTTCGGCGTCCAAGCAGCG	1.6	0.104	0.037	0.173	67
Xanthomonas oryzae pv. oryzicola BLS256	NC_017267.2	177166	+	171	TCCAAGCAGCTTCGGCGTCCAAGCAGCGATTGCTCACCAGA	10.23	0.857	0.759	0.945	294
Xanthomonas oryzae pv. oryzicola BLS256	NC_017267.2	177176	-	173	TCGCAATTCATCTGGTGAGCAATCGCTGCTTGGACGCCGAA	11.82	0.911	0.822	1	206
Xanthomonas oryzae pv. oryzicola BLS256	NC_017267.2	177490	-	174	CGCGGTAGCCGGACTGCACGAAATCGATCTGCGTGCCCTGG	1.57	0.161	0.074	0.272	9
Xanthomonas oryzae pv. oryzicola BLS256	NC_017267.2	177526	+	168	CCGCGATTCGCCGTGCAAGGAGGCCTGCGCGCGCGGCTGGC	10.38	1	0.984	1	222
Xanthomonas oryzae pv. oryzicola BLS256	NC_017267.2	177690	+	169	GATGAGTGTTGGCGTCGTTCAACGCACTGGTTCGATCGCCG	1.54	0.287	0.26	0.334	25
Xanthomonas oryzae pv. oryzicola BLS256	NC_017267.2	177805	+	160	AGCTACTACGCAAACTGCCAAGCGGCCGCTCGCGACCGTCT	8.2	0.876	0.755	1	246
Xanthomonas oryzae pv. oryzicola BLS256	NC_017267.2	177814	-	178	AGGGCTAACAGACGGTCGCGAGCGGCCGCTTGGCAGTTTGC	4.99	0.882	0.753	0.984	212
Xanthomonas oryzae pv. oryzicola BLS256	NC_017267.2	178121	-	177	GCCGCCGGCGGTGGCCAGCGATGCCGAAGCGCGCGCACTGT	1.66	0.154	0.067	0.231	10
Xanthomonas oryzae pv. oryzicola BLS256	NC_017267.2	178193	+	173	GCACGAACAGCATCGTCAGCAAGCCGATCGCCGCTGCACCC	1.57	0.132	0.039	0.207	5
Xanthomonas oryzae pv. oryzicola BLS256	NC_017267.2	179396	+	168	ATTGCACTGGATGACACCGGAGGCATTCCCGGACGGCCGCG	8.04	1	0.954	1	254
Xanthomonas oryzae pv. oryzicola BLS256	NC_017267.2	179685	-	160	GTCAGCCTCGCCAGGATAGGAGGGCATGCGCGTTATCGCTA	7.53	1	0.985	1	243
Xanthomonas oryzae pv. oryzicola BLS256	NC_017267.2	179799	+	168	TGTGCGCGCCGTCCGCATCCACCTGCCAACTGCTCGCTACG	5.65	0.907	0.774	1	144
Xanthomonas oryzae pv. oryzicola BLS256	NC_017267.2	179809	-	160	GCTTCCGAATCGTAGCGAGCAGTTGGCAGGTGGATGCGGAC	7.27	1	1	1	228
Xanthomonas oryzae pv. oryzicola BLS256	NC_017267.2	179869	-	158	CATTGCGCTTGGATAAATGCATTGCTTCGTATCGCTGCGCG	2.01	0.55	0.384	0.753	69
Xanthomonas oryzae pv. oryzicola BLS256	NC_017267.2	180004	+	163	GTTCCTGGCCATCGCGCAGCAGGATGATCGTGGGCCACAAC	13.59	1	0.97	1	256
Xanthomonas oryzae pv. oryzicola BLS256	NC_017267.2	180014	-	159	TTCGCGTCACGTTGTGGCCCACGATCATCCTGCTGCGCGAT	9.67	0.982	0.974	0.99	250
Xanthomonas oryzae pv. oryzicola BLS256	NC_017267.2	180583	-	160	GTTGGTTTACCAACACCGGCAACCAATCCAGGGTGGTCCTG	1.5	0.499	0.475	0.539	11
Xanthomonas oryzae pv. oryzicola BLS256	NC_017267.2	180735	-	151	TGACGCCGACTACGCGCAAAACTGACATCTTCTCGCCTAGG	1.68	0.252	0.125	0.382	14
Xanthomonas oryzae pv. oryzicola BLS256	NC_017267.2	180852	+	176	GGAGCGCCTGCTGGCTTTCGAGCAGCGTCTTGGTGAGGTGG	14.41	0.998	0.943	0.999	307
Xanthomonas oryzae pv. oryzicola BLS256	NC_017267.2	180861	-	157	ACATGCCTTCCACCTCACCAAGACGCTGCTCGAAAGCCAGC	11.87	0.906	0.8	1	266
Xanthomonas oryzae pv. oryzicola BLS256	NC_017267.2	181055	+	185	CGATATATACCCAACGTCCGACCGCCATGGTGCGCTGGGCG	2.26	0.434	0.314	0.538	76
Xanthomonas oryzae pv. oryzicola BLS256	NC_017267.2	181351	-	153	CAAGGCGCTGGTGTTCAACAAGCGCGCCGAACGCGACACCC	1.57	0.063	0	0.15	15
Xanthomonas oryzae pv. oryzicola BLS256	NC_017267.2	181693	-	151	GGGGACCGCGCGCCCGGTGAATCGAATCGTACGGCCGGGAT	1.79	0.494	0.393	0.597	120
Xanthomonas oryzae pv. oryzicola BLS256	NC_017267.2	181815	+	189	GATCGCCGCAGCGCCGCTGTAACGCCGTCATTCCCGCGTGG	1.48	0.241	0.137	0.33	90
Xanthomonas oryzae pv. oryzicola BLS256	NC_017267.2	181937	-	163	CGCCGAGCTCTGCGAACCGGAGGTGCTGCTGGAACTCGGCT	6.26	0.869	0.739	1	164
Xanthomonas oryzae pv. oryzicola BLS256	NC_017267.2	182093	-	159	GGAGGCCACCGTGGTGCGCGAGGTGCTCGAAGAAACCGGCC	1.9	0.441	0.299	0.561	21
Xanthomonas oryzae pv. oryzicola BLS256	NC_017267.2	182111	-	161	GGACTGGATGGAAACCGTGGAGGCCACCGTGGTGCGCGAGG	7.42	1	0.949	1	212
Xanthomonas oryzae pv. oryzicola BLS256	NC_017267.2	182161	-	151	CGCGGACGTGCGCCCGAGCAAGGCCATTGGGGGCTGCCCGG	1.55	0.345	0.212	0.471	25
Xanthomonas oryzae pv. oryzicola BLS256	NC_017267.2	182253	+	190	AACACGCGGGCGTAACTCGGAAGACATCGGCATCACCACTT	1.82	0.234	0.125	0.361	15
Xanthomonas oryzae pv. oryzicola BLS256	NC_017267.2	182584	+	183	GCACTGTCGCAGCTGGAATGAACGCAGCACCCCGCGCGACC	1.65	0.225	0.112	0.327	45
Xanthomonas oryzae pv. oryzicola BLS256	NC_017267.2	182686	+	179	GCGAGCACCGCCCATTGTGGAGGTCGCTGATGTCCGCGTTC	9.14	0.999	0.998	0.999	317
Xanthomonas oryzae pv. oryzicola BLS256	NC_017267.2	182922	-	163	GTGCCGTGCTGGGCATCGTAAATGCGCCGCTGCACCGCCGT	1.74	0.346	0.229	0.415	29
Xanthomonas oryzae pv. oryzicola BLS256	NC_017267.2	183023	-	158	AGAACGCGTGGGTGGCGCCCAGGTAATCGTAGGCGTCCGTC	2.66	0.593	0.464	0.718	70
Xanthomonas oryzae pv. oryzicola BLS256	NC_017267.2	183064	+	176	TTCAGAGTGTGTACGGACGCAATTCGATCGATGCCAAGGGC	1.49	0.236	0.164	0.308	38
Xanthomonas oryzae pv. oryzicola BLS256	NC_017267.2	183296	-	142	GTAAGCCGAACACGTCCGAAACCGCTTCGTTCGATGCACCG	1.67	0.031	0	0.116	5
Xanthomonas oryzae pv. oryzicola BLS256	NC_017267.2	183532	-	162	CGCGTGATTGGGAATGCCGGAGGTGTAATGCACGCCGCCAT	4.56	0.999	0.988	1	163
Xanthomonas oryzae pv. oryzicola BLS256	NC_017267.2	183540	-	164	CGATAGAACGCGTGATTGGGAATGCCGGAGGTGTAATGCAC	1.58	0.282	0.166	0.394	98
Xanthomonas oryzae pv. oryzicola BLS256	NC_017267.2	183701	+	160	CAATGTGGCCAGCGCCGACGACGGCGCCAACAGCAGCGAAA	1.84	0.318	0.214	0.433	44
Xanthomonas oryzae pv. oryzicola BLS256	NC_017267.2	184003	+	160	GCATCGTGTGGGACGGCGCCAGCGAGCCGCTGCGCATCCCC	1.53	0.097	0.049	0.148	45
Xanthomonas oryzae pv. oryzicola BLS256	NC_017267.2	184628	-	174	CACCAATTTCGCCAATGGCGAGCGACATGCGTTCGGCGGCA	1.83	0.353	0.25	0.478	50
Xanthomonas oryzae pv. oryzicola BLS256	NC_017267.2	184748	+	148	TTGCCGCCGCATCGGCGTGGAGGAAGGCGCGATAGATCCGC	12.44	1	0.965	1	296
Xanthomonas oryzae pv. oryzicola BLS256	NC_017267.2	185170	+	142	GGTGCCGTCGTGCTCGCCGGAGGCATCTGGTGGCTGCTGGC	6.63	0.998	0.92	1	169
Xanthomonas oryzae pv. oryzicola BLS256	NC_017267.2	185310	+	146	GCCAGCCGCGCCGCTGCAGCAGCAATCAACCCAGCCCACCG	1.52	0.419	0.41	0.44	39
Xanthomonas oryzae pv. oryzicola BLS256	NC_017267.2	185567	-	182	GGCGGCGATGCCGCGGCCGGAGGCGTCCGGGTCGTTCACCG	8.46	1	0.94	1	291
Xanthomonas oryzae pv. oryzicola BLS256	NC_017267.2	185639	+	152	ACCTGCTGCGCATCGCCAATAGCGCGCTCTACCGCCCGCGA	1.79	0.138	0.048	0.231	56
Xanthomonas oryzae pv. oryzicola BLS256	NC_017267.2	185906	+	142	TGCTGCAGGGCCTGGGCGCGATCGTGATCCTGCGCGTCTTG	1.74	0.195	0.07	0.312	4
Xanthomonas oryzae pv. oryzicola BLS256	NC_017267.2	185970	+	149	CGGCGTGCCCTACAACCTGGAGGTAGCCGCCGCCCTGGTCG	7.59	0.983	0.901	0.998	211
Xanthomonas oryzae pv. oryzicola BLS256	NC_017267.2	186081	+	152	GCTTGACGAACAGGGCCCCGAACACGACACCACCCGGCTCG	1.53	0.095	0	0.173	29
Xanthomonas oryzae pv. oryzicola BLS256	NC_017267.2	186197	+	152	AACACGAAGACCACGCACTCAGCATCCTGGCCACCCTGGAG	1.55	0.073	0.015	0.149	8
Xanthomonas oryzae pv. oryzicola BLS256	NC_017267.2	186273	+	155	GCTGGTGGCTGCGAGCGTGGAGTGAGGTACGGTGACGCAAC	1.87	0.341	0.188	0.48	8
Xanthomonas oryzae pv. oryzicola BLS256	NC_017267.2	186292	+	144	GAGTGAGGTACGGTGACGCAACGGCGATTGCTTTACAGCAG	1.8	0.074	0.018	0.144	65
Xanthomonas oryzae pv. oryzicola BLS256	NC_017267.2	186339	-	179	TCAAGCGCACCCAGTGGACAAGGTCATCGGCTGCGTGACGC	2.44	0.543	0.413	0.674	99
Xanthomonas oryzae pv. oryzicola BLS256	NC_017267.2	186528	+	157	GAGAAACATCCATGGATAAGAACCGCATCGACGGTGCCGCC	1.54	0.284	0.211	0.34	17
Xanthomonas oryzae pv. oryzicola BLS256	NC_017267.2	186564	-	190	GCCGATGGCTTCCTTGACCGAGCCCTTGACCTGCTTGGCGG	1.67	0.18	0.105	0.272	5
Xanthomonas oryzae pv. oryzicola BLS256	NC_017267.2	186628	+	153	CGAACTGGAAGGCGCTGCTGAAAAAAATGTGGGCAAGGTGC	1.53	0.167	0.051	0.269	41
Xanthomonas oryzae pv. oryzicola BLS256	NC_017267.2	186718	-	185	CAGGCATCCGCCTGCTTGCGATGCAACCAACTTACTTGGTC	1.54	0.095	0.022	0.161	20
Xanthomonas oryzae pv. oryzicola BLS256	NC_017267.2	186935	+	159	AAGGGCGCTGACGCAGCAGCAAGAGCTGGCGCGTGGAATGA	1.65	0.179	0.076	0.281	97
Xanthomonas oryzae pv. oryzicola BLS256	NC_017267.2	187040	+	158	AGAGCTCGATGACGACCTGCATTGCATCACCTCACACCCCC	2.12	0.497	0.354	0.653	53
Xanthomonas oryzae pv. oryzicola BLS256	NC_017267.2	187173	+	161	ACTCCCGCGCGGAGCCTAGAAACTCCACACAGACAGCGGCA	1.89	0.334	0.216	0.45	97
Xanthomonas oryzae pv. oryzicola BLS256	NC_017267.2	187179	+	157	GCGCGGAGCCTAGAAACTCCACACAGACAGCGGCACCCACC	1.58	0.166	0.067	0.29	21
Xanthomonas oryzae pv. oryzicola BLS256	NC_017267.2	187200	-	180	AAAACCCACCAAATTCTCGGAGGTGGGTGCCGCTGTCTGTG	9.39	1	1	1	217
Xanthomonas oryzae pv. oryzicola BLS256	NC_017267.2	187269	+	157	CTCGGCGTTCTTGCGCCGGGAGGGCGGCGAATACAACACCC	8.73	1	0.985	1	188
Xanthomonas oryzae pv. oryzicola BLS256	NC_017267.2	187331	-	171	CAACGCAGCGGGATGCCGGGAGGCTAGAAACCGCAGACAGC	11.29	0.881	0.792	0.961	222
Xanthomonas oryzae pv. oryzicola BLS256	NC_017267.2	187391	+	149	TGGCAAGGAGAGCGGCATGCACAACGAACCCGGCTACTGGA	1.57	0.6	0.552	0.637	7
Xanthomonas oryzae pv. oryzicola BLS256	NC_017267.2	187694	+	156	CCTGATCCGCCCGCGCGTGCAGCGCGTGGGCTAGGATCAGT	1.58	0.144	0.078	0.216	5
Xanthomonas oryzae pv. oryzicola BLS256	NC_017267.2	188374	+	162	GGTCCAGGCGACCTGACCTGAGCGACTTCATTGCCAAGTGG	1.9	0.345	0.206	0.453	47
Xanthomonas oryzae pv. oryzicola BLS256	NC_017267.2	188378	+	162	CAGGCGACCTGACCTGAGCGACTTCATTGCCAAGTGGAGTT	1.57	0.438	0.301	0.608	26
Xanthomonas oryzae pv. oryzicola BLS256	NC_017267.2	188409	-	175	CGACAGGTCCAGGCGGCTGGAGGACATAGGCAACTCCACTT	8.03	1	1	1	240
Xanthomonas oryzae pv. oryzicola BLS256	NC_017267.2	188572	+	156	GTACCGGCCCGATCACGCGCAGCGCATCAGCGAGCATCGGC	1.7	0.19	0.085	0.284	8
Xanthomonas oryzae pv. oryzicola BLS256	NC_017267.2	188662	+	159	GATCGAGGACCTGCTGAGGGAGGACTTCAGTCCCGAACAGA	9.3	1	0.939	1	247
Xanthomonas oryzae pv. oryzicola BLS256	NC_017267.2	188668	-	188	CGGCAATCTGTTCGGGACTGAAGTCCTCCCTCAGCAGGTCC	1.92	0.433	0.317	0.569	19
Xanthomonas oryzae pv. oryzicola BLS256	NC_017267.2	188770	+	161	CGGTGGTCAGTTGTTCATGCATCTACGCAAACGCCGCCGCA	1.57	0.26	0.05	0.447	15
Xanthomonas oryzae pv. oryzicola BLS256	NC_017267.2	189123	+	160	TCATTGCCGCCTGCTTGCAGAGCGATTTCTATTTCGCAGAT	1.71	0.172	0.081	0.272	70
Xanthomonas oryzae pv. oryzicola BLS256	NC_017267.2	189301	+	171	GCGCAAGATACTTGGATTCAAAACGCCCCTCGAAGTCTTCT	1.59	0.134	0.04	0.24	8
Xanthomonas oryzae pv. oryzicola BLS256	NC_017267.2	189328	+	164	CCTCGAAGTCTTCTCCGAGGAGGTCCTCAACAGCGTTGCGA	9.93	0.99	0.987	0.994	275
Xanthomonas oryzae pv. oryzicola BLS256	NC_017267.2	189465	-	197	ACAACCGTTGTGCGCGCTCCAACCAGACACCGATGCGCTCA	1.56	0.136	0.059	0.223	56
Xanthomonas oryzae pv. oryzicola BLS256	NC_017267.2	189507	+	166	GACACAGCGTCCCAAGGACAAACAAAAACTCTACGCCTTGC	1.62	0.284	0.166	0.397	157
Xanthomonas oryzae pv. oryzicola BLS256	NC_017267.2	189774	+	169	GTATCGCGGGCGCGACGTGGAGGGTGTGCAGATCCTGCATC	8.6	1	0.959	1	245
Xanthomonas oryzae pv. oryzicola BLS256	NC_017267.2	190061	+	168	CAAGCATCATGTGGCCACCAAACATGGCATTTGGTGTTTGA	1.58	0.212	0.134	0.295	16
Xanthomonas oryzae pv. oryzicola BLS256	NC_017267.2	190122	-	181	TGGGCAGGAATCGGCGCAGCAGGCCGTTGGTGTTCTCGTTA	1.77	0.125	0.044	0.216	24
Xanthomonas oryzae pv. oryzicola BLS256	NC_017267.2	190232	+	171	CTCGTCAGACGCTCGGATGGAAGACACCAAGCGAGGCGATG	1.56	0.16	0.073	0.259	20
Xanthomonas oryzae pv. oryzicola BLS256	NC_017267.2	190254	+	168	GACACCAAGCGAGGCGATGGAGGAAGACATCGCAGCACTCA	15.97	0.984	0.98	0.988	308
Xanthomonas oryzae pv. oryzicola BLS256	NC_017267.2	190257	+	173	ACCAAGCGAGGCGATGGAGGAAGACATCGCAGCACTCAAAT	1.73	0.278	0.217	0.347	38
Xanthomonas oryzae pv. oryzicola BLS256	NC_017267.2	190285	-	191	CAGTCTCAAGATTCAAGTGCAACACGTGATTTGAGTGCTGC	1.51	0.262	0.167	0.378	38
Xanthomonas oryzae pv. oryzicola BLS256	NC_017267.2	190378	+	166	TGGGATATTGCGGACGGTGAAAGAAGGCATGTGGCCCTCCC	1.73	0.191	0.072	0.283	36
Xanthomonas oryzae pv. oryzicola BLS256	NC_017267.2	190395	-	187	AGCAACCTGATGTCACCGGGAGGGCCACATGCCTTCTTTCA	8.51	1	0.944	1	256
Xanthomonas oryzae pv. oryzicola BLS256	NC_017267.2	190412	-	188	CACTTCTCGAAAGTGCAAGCAACCTGATGTCACCGGGAGGG	1.53	0.165	0.081	0.251	3
Xanthomonas oryzae pv. oryzicola BLS256	NC_017267.2	190422	-	190	TGACTGCTTGCACTTCTCGAAAGTGCAAGCAACCTGATGTC	1.79	0.269	0.161	0.377	36
Xanthomonas oryzae pv. oryzicola BLS256	NC_017267.2	190446	+	169	AGAAGTGCAAGCAGTCAGGCAACGCCAACACGCCCGGTATC	1.61	0.231	0.142	0.345	21
Xanthomonas oryzae pv. oryzicola BLS256	NC_017267.2	190475	-	196	CCTTCCCTAATGCGGGAACGACTGCATTCGATACCGGGCGT	1.85	0.571	0.431	0.7	79
Xanthomonas oryzae pv. oryzicola BLS256	NC_017267.2	190518	-	196	ATGCAAGAAGCTGGAATTTTAGAGGTTTGATGGGTTGTTCA	2.01	0.307	0.216	0.41	27
Xanthomonas oryzae pv. oryzicola BLS256	NC_017267.2	190580	+	171	GAGTCGGGTGCGATTTTTGCAACGTTCTGGCGGTTTTGGCT	1.52	0.226	0.101	0.313	20
Xanthomonas oryzae pv. oryzicola BLS256	NC_017267.2	191317	+	166	TCCAAGCCGCCGAGCTGGGCAAAACGCCGCAGGGTCGGGAT	1.52	0.157	0.101	0.222	49
Xanthomonas oryzae pv. oryzicola BLS256	NC_017267.2	191318	+	165	CCAAGCCGCCGAGCTGGGCAAAACGCCGCAGGGTCGGGATC	1.57	0.392	0.191	0.461	95
Xanthomonas oryzae pv. oryzicola BLS256	NC_017267.2	191370	-	182	TGCAGCAGTGGTATGCGTTGAGCGATCCGGCGATGGAAGAG	1.52	0.109	0.044	0.192	42
Xanthomonas oryzae pv. oryzicola BLS256	NC_017267.2	191440	-	186	CACTATCCGGTGTCAGGACGACCGGGTCGGCAGCCGTACGC	1.82	0.307	0.201	0.406	33
Xanthomonas oryzae pv. oryzicola BLS256	NC_017267.2	191476	+	169	TAGTGCGGCTCGATCAGGGCAAGCAGTCGCTTCCACGGCAC	1.57	0.156	0.035	0.324	80
Xanthomonas oryzae pv. oryzicola BLS256	NC_017267.2	191504	-	184	GATCTTCCTTGCGGAGATGGAGCGCATCGTGCCGTGGAAGC	1.93	0.329	0.203	0.421	58
Xanthomonas oryzae pv. oryzicola BLS256	NC_017267.2	191516	+	163	CGATGCGCTCCATCTCCGCAAGGAAGATCTCGCGCCGGGTC	13.46	0.978	0.885	1	289
Xanthomonas oryzae pv. oryzicola BLS256	NC_017267.2	191525	-	187	GCGCAAGCAGACCCGGCGCGAGATCTTCCTTGCGGAGATGG	6.38	1	1	1	257
Xanthomonas oryzae pv. oryzicola BLS256	NC_017267.2	191591	-	184	ACTATTTGTTCGGAATGAGGAGGCATCCATGCAACTGACGT	6.62	1	0.983	1	322
Xanthomonas oryzae pv. oryzicola BLS256	NC_017267.2	191643	-	194	ATTCCACTTACCTGCTAAGGAACCTCTGAACAACGCACCAC	1.51	0.208	0.11	0.332	46
Xanthomonas oryzae pv. oryzicola BLS256	NC_017267.2	191648	+	164	GCGTTGTTCAGAGGTTCCTTAGCAGGTAAGTGGAATCCGGG	1.58	0.015	0	0.036	56
Xanthomonas oryzae pv. oryzicola BLS256	NC_017267.2	191651	+	163	TTGTTCAGAGGTTCCTTAGCAGGTAAGTGGAATCCGGGCCC	1.93	0.132	0.055	0.249	19
Xanthomonas oryzae pv. oryzicola BLS256	NC_017267.2	191690	+	168	CCGACCTAGCCCCACCACTCACCGATACGGCCCCGGCCCAC	1.57	0.206	0.063	0.313	5
Xanthomonas oryzae pv. oryzicola BLS256	NC_017267.2	191740	-	190	CGAAGTCATCAACATGATGGAGGTCTACCGCCAGGGCGAAC	5.56	0.991	0.972	0.995	222
Xanthomonas oryzae pv. oryzicola BLS256	NC_017267.2	191758	-	196	GTCCATCGGCGACGCCCGCGAAGTCATCAACATGATGGAGG	2.27	0.643	0.516	0.767	95
Xanthomonas oryzae pv. oryzicola BLS256	NC_017267.2	191780	-	195	CGCCGGATTCGCCCGAGCTGAAGTCCATCGGCGACGCCCGC	2.07	0.706	0.599	0.824	251
Xanthomonas oryzae pv. oryzicola BLS256	NC_017267.2	192209	-	195	ACCCGGTGCCGCCGCAGGGCAACACCGCGCCGGGCAGCCTG	1.53	0.258	0.16	0.372	53
Xanthomonas oryzae pv. oryzicola BLS256	NC_017267.2	192367	-	189	CGGTGGACGCATCAAGGTGGATTTCGTCGGCGACACCTCGC	1.58	0.171	0.061	0.292	5
Xanthomonas oryzae pv. oryzicola BLS256	NC_017267.2	192425	+	171	CGGGGTCATGGTGGGCGTGGAGGCCGACAGCAGGATCAGCA	8.42	0.893	0.779	0.98	302
Xanthomonas oryzae pv. oryzicola BLS256	NC_017267.2	192502	-	182	ACGGACCGAGCCGCTGATCGAACGCATCGAACCGTGGATTG	1.51	0.22	0.127	0.321	34
Xanthomonas oryzae pv. oryzicola BLS256	NC_017267.2	192654	+	173	GGCACGCGGCCAGCGCGGCCACGGCCGGGTTGCTCGGCCAG	7.34	1	0.956	1	263
Xanthomonas oryzae pv. oryzicola BLS256	NC_017267.2	192664	-	179	CACCCGCACCCTGGCCGAGCAACCCGGCCGTGGCCGCGCTG	13.17	0.894	0.812	0.975	225
Xanthomonas oryzae pv. oryzicola BLS256	NC_017267.2	192977	-	179	TGCCATGTCCGCCATCAAGCAAGACGCCCATACGCTGATCG	1.68	0.156	0.058	0.249	59
Xanthomonas oryzae pv. oryzicola BLS256	NC_017267.2	193079	-	173	ACTCGCCGCCTGCCCGGTGAACACCGCAAGCGCACGCCAGC	1.6	0.704	0.495	0.836	39
Xanthomonas oryzae pv. oryzicola BLS256	NC_017267.2	193224	-	176	GAAGCGACCCGCGCAGAATGAAACCAGCCATGGGCACGAAC	1.86	0.158	0.063	0.265	90
Xanthomonas oryzae pv. oryzicola BLS256	NC_017267.2	193228	-	178	GAGTGAAGCGACCCGCGCAGAATGAAACCAGCCATGGGCAC	1.71	0.171	0.073	0.256	92
Xanthomonas oryzae pv. oryzicola BLS256	NC_017267.2	193256	+	172	GGTCGCTTCACTCATTCGCAAAGGACTCGCCATGCCCGCCG	1.6	0.275	0.193	0.35	47
Xanthomonas oryzae pv. oryzicola BLS256	NC_017267.2	193448	-	183	TGCCGAGCCGCACCTGCGGCAACCCGTAGACCGCGAACGCC	1.53	0.171	0.112	0.247	60
Xanthomonas oryzae pv. oryzicola BLS256	NC_017267.2	193548	+	158	GCCGAATGGACCGATGGCCAAGGTTGGTACACGCCCAATCG	1.53	0.122	0.014	0.215	5
Xanthomonas oryzae pv. oryzicola BLS256	NC_017267.2	193744	+	165	ACCTGGGCGGACTGTGGTGGAGGTTGCGTCAGTTGCGCCTG	4.4	0.851	0.741	0.986	192
Xanthomonas oryzae pv. oryzicola BLS256	NC_017267.2	193850	-	179	GCGCGCACTGCCGCTGCGGCAGAATCTGGGCGAGAAGCTGG	1.43	1	0.869	1	19
Xanthomonas oryzae pv. oryzicola BLS256	NC_017267.2	194048	-	177	GCCCACCATGCTGCATACCAAGTTGTTGATCATCGATGGCT	2.03	0.413	0.252	0.554	12
Xanthomonas oryzae pv. oryzicola BLS256	NC_017267.2	194243	+	165	GATCAACGCATCGGGAACGCAAGACGCAGCCGCCAGGTCGA	1.54	0.79	0.468	1	37
Xanthomonas oryzae pv. oryzicola BLS256	NC_017267.2	194404	+	171	CGTCGTCGGTGCCATTGAGCACGCGGCCGGTGGTCTTGATC	6.57	0.958	0.864	0.994	211
Xanthomonas oryzae pv. oryzicola BLS256	NC_017267.2	194414	-	177	ACGACAACTGGATCAAGACCACCGGCCGCGTGCTCAATGGC	4.41	0.929	0.827	1	253
Xanthomonas oryzae pv. oryzicola BLS256	NC_017267.2	194445	-	175	CCGGTGGTGGCGCAGGGGAAAACCGCCTTCAACGACAACTG	1.48	0.264	0.095	0.351	78
Xanthomonas oryzae pv. oryzicola BLS256	NC_017267.2	194667	-	176	CCACAGGCAACAGCGCAAACAACCCGCTCGCACCGGCAGGC	1.6	0.171	0.07	0.264	46
Xanthomonas oryzae pv. oryzicola BLS256	NC_017267.2	194679	-	178	GATTGCTCGCCGCCACAGGCAACAGCGCAAACAACCCGCTC	1.56	0.231	0.161	0.271	76
Xanthomonas oryzae pv. oryzicola BLS256	NC_017267.2	194982	-	170	TTTGCCGCCGGAAACAACCCAGAAGATTCGATCGCGCCGCG	1.57	0.021	0	0.094	16
Xanthomonas oryzae pv. oryzicola BLS256	NC_017267.2	194986	-	154	CGTTTTTGCCGCCGGAAACAACCCAGAAGATTCGATCGCGC	1.62	0.177	0.047	0.317	36
Xanthomonas oryzae pv. oryzicola BLS256	NC_017267.2	194987	-	170	GCGTTTTTGCCGCCGGAAACAACCCAGAAGATTCGATCGCG	1.66	0.254	0.057	0.37	22
Xanthomonas oryzae pv. oryzicola BLS256	NC_017267.2	195049	-	170	CGCGGCGCTTGCCCGCAGCCAACATGTCGCACGCGGTGGCG	1.62	0.153	0.049	0.246	6
Xanthomonas oryzae pv. oryzicola BLS256	NC_017267.2	195109	-	151	CTTTCGGCGTTGGTGCCGCAAGCGAATTGCTGCACATGCCG	2.6	0.715	0.593	0.831	150
Xanthomonas oryzae pv. oryzicola BLS256	NC_017267.2	195119	+	167	AGCAATTCGCTTGCGGCACCAACGCCGAAAGCGGGTTGAAG	1.58	0.224	0.11	0.292	40
Xanthomonas oryzae pv. oryzicola BLS256	NC_017267.2	195231	+	160	CTATACTTCGGGGCTGTTCAACCGAAGAGGTTCTGACCGCA	1.96	0.466	0.348	0.581	113
Xanthomonas oryzae pv. oryzicola BLS256	NC_017267.2	195402	-	165	TGGAAAAGAACTGCGATTCGAAGTACGTGGCGAACACCGAA	2.62	0.587	0.446	0.721	85
Xanthomonas oryzae pv. oryzicola BLS256	NC_017267.2	195476	-	166	CGCACCGATCGGCCGCATCAAAAACGTCATCGCAAAGATCG	1.51	0.205	0.07	0.346	54
Xanthomonas oryzae pv. oryzicola BLS256	NC_017267.2	195508	-	161	CCGTAGCGGTCGGCGAAACGACCGAAATACCACGCACCGAT	2.12	0.509	0.387	0.624	117
Xanthomonas oryzae pv. oryzicola BLS256	NC_017267.2	195555	-	163	AGCACAGCGCCATCATCGACACCGAAATGGTCAACGCCAGG	1.59	0.214	0.093	0.292	36
Xanthomonas oryzae pv. oryzicola BLS256	NC_017267.2	196046	+	167	TGATCACTGCGGGCGGCACGATCGCGTTCTACACCTATTCG	1.56	0.265	0.187	0.358	63
Xanthomonas oryzae pv. oryzicola BLS256	NC_017267.2	196356	-	154	GGAACAATTCCGCCTTCACCAGCGCATTGATCGAGGTGTAG	1.68	0.104	0.033	0.177	6
Xanthomonas oryzae pv. oryzicola BLS256	NC_017267.2	196402	-	155	GCCAGCGCGTAGCCAAGACCAACGCCTAGCGCGCGCACGTG	1.53	0.181	0.042	0.274	16
Xanthomonas oryzae pv. oryzicola BLS256	NC_017267.2	196434	-	153	GCAACGGCGCGGTTCCGCCGAACGCCGAATTCGCCAGCGCG	1.62	0.135	0.046	0.227	100
Xanthomonas oryzae pv. oryzicola BLS256	NC_017267.2	196538	-	151	GTTGGTCAGGAAGACCATGTAGACCACCAACGACACCGTAA	1.61	0.099	0.021	0.182	13
Xanthomonas oryzae pv. oryzicola BLS256	NC_017267.2	196934	+	173	AACGCAGGCGGCTGTTCCGTAACGCCATGCTTTTTTGCTGG	1.53	0.189	0.08	0.29	12
Xanthomonas oryzae pv. oryzicola BLS256	NC_017267.2	196990	+	172	GCTGTAACGCAGCCCGATCAAACCCAACAACGCGTCGTCGC	1.49	0.344	0.195	0.478	69
Xanthomonas oryzae pv. oryzicola BLS256	NC_017267.2	197258	-	148	ACCGCGTGCTCGGCACTTTGAGCGACCTGGTCTCGGTGGAT	1.92	0.318	0.188	0.43	24
Xanthomonas oryzae pv. oryzicola BLS256	NC_017267.2	197453	-	153	GACACAACGGCTGCGCGATGAACGCCTTCCTGCGCGATCGC	1.66	0.2	0.101	0.293	49
Xanthomonas oryzae pv. oryzicola BLS256	NC_017267.2	197476	-	146	GGGATGCCGCTGCCGGGCGCAGCGACACAACGGCTGCGCGA	1.63	0.163	0.077	0.254	28
Xanthomonas oryzae pv. oryzicola BLS256	NC_017267.2	197836	+	167	GCGGGCATGCGCGCCACTGGAGGCCACCTGCAGCTCATGGT	6.38	1	0.987	1	194
Xanthomonas oryzae pv. oryzicola BLS256	NC_017267.2	198081	-	140	TGTTTTTCCTTACCCGTTGGATGCAATCGTGAAAACGCTGA	1.68	0.292	0.169	0.415	17
Xanthomonas oryzae pv. oryzicola BLS256	NC_017267.2	198131	+	168	GCAGCGCGATGCACAAGGCCAGGTTGAACAGCGCCGGGTGC	1.71	0.202	0.1	0.304	8
Xanthomonas oryzae pv. oryzicola BLS256	NC_017267.2	198462	-	141	CCTGGATGTGTTGCGTGCGGAGGTGTTCGGCACGCTCAGCG	11.72	0.983	0.96	1	149
Xanthomonas oryzae pv. oryzicola BLS256	NC_017267.2	198800	+	171	TAACTGCGCTGAGCGCGTGGAGGGAGGGAGAGGTTCGCCAT	6.5	1	1	1	316
Xanthomonas oryzae pv. oryzicola BLS256	NC_017267.2	198804	+	173	TGCGCTGAGCGCGTGGAGGGAGGGAGAGGTTCGCCATAACA	7.92	1	1	1	176
Xanthomonas oryzae pv. oryzicola BLS256	NC_017267.2	198808	+	171	CTGAGCGCGTGGAGGGAGGGAGAGGTTCGCCATAACAGATA	2.03	0.445	0.321	0.564	49
Xanthomonas oryzae pv. oryzicola BLS256	NC_017267.2	198846	-	132	TCAGCAACTACTGATTCATCAGTGAATTGATAGCACCCTAT	2.52	0.682	0.539	0.857	85
Xanthomonas oryzae pv. oryzicola BLS256	NC_017267.2	198918	+	173	CAGCCGGTCAGTCCTCAGGTAACATGCTCGCCCCCCTTGGG	1.65	0.26	0.185	0.348	24
Xanthomonas oryzae pv. oryzicola BLS256	NC_017267.2	198975	-	134	GGCCTGGGTCTGGGTCACGGAGGAATCGGGCTGGTCGGACT	8.52	1	1	1	162
Xanthomonas oryzae pv. oryzicola BLS256	NC_017267.2	199018	-	134	GATCTTCGCCCGCCCAGCGCAACAAGATGCGCACGGCGTCT	1.75	0.222	0.119	0.347	15
Xanthomonas oryzae pv. oryzicola BLS256	NC_017267.2	199099	-	137	GTTCTTCGCGGTAGCCGCTGAACCAGTCGCCATAGGCTTCG	1.72	0.178	0.056	0.312	85
Xanthomonas oryzae pv. oryzicola BLS256	NC_017267.2	199117	+	167	GTTCAGCGGCTACCGCGAAGAACCGCGCGAATACCTGGAAC	1.64	0.133	0.056	0.212	24
Xanthomonas oryzae pv. oryzicola BLS256	NC_017267.2	199267	+	153	GGGCTATCTGCCGCGCTGCAAGGTGGTCGGCATCAGCAAGC	2.3	0.506	0.389	0.656	4
Xanthomonas oryzae pv. oryzicola BLS256	NC_017267.2	199303	+	170	CAAGCTGGCCCGCGTGGTGGAAAGCTACGCGCGCCGCTTCC	1.66	0.232	0.11	0.356	6
Xanthomonas oryzae pv. oryzicola BLS256	NC_017267.2	199467	-	136	GAAGCTGCCCAGCATCTTGGAGGTCACCATGCTGACGCCGC	6.63	1	0.895	1	165
Xanthomonas oryzae pv. oryzicola BLS256	NC_017267.2	199550	+	170	GAAGTGGGTGGCAAGCGCTGAGGTCGAGCTTGGCGTTGATG	5.08	0.919	0.785	1	188
Xanthomonas oryzae pv. oryzicola BLS256	NC_017267.2	199559	-	137	TCTACCAGCCATCAACGCCAAGCTCGACCTCAGCGCTTGCC	15.06	1	0.918	1	211
Xanthomonas oryzae pv. oryzicola BLS256	NC_017267.2	199560	-	140	ATCTACCAGCCATCAACGCCAAGCTCGACCTCAGCGCTTGC	2.03	0.142	0.061	0.207	18
Xanthomonas oryzae pv. oryzicola BLS256	NC_017267.2	199566	-	143	GCATCAATCTACCAGCCATCAACGCCAAGCTCGACCTCAGC	1.67	0.325	0.195	0.442	55
Xanthomonas oryzae pv. oryzicola BLS256	NC_017267.2	199614	+	172	GCTGGCGGGGCACCGTCGCTAAGGAATCGCATGCAGATTGA	2.49	0.454	0.352	0.577	51
Xanthomonas oryzae pv. oryzicola BLS256	NC_017267.2	199820	+	168	AAAGCGCGGCGGTTATAGGGAAGTCGCAAGCAGACACGCGT	1.84	0.553	0.433	0.678	100
Xanthomonas oryzae pv. oryzicola BLS256	NC_017267.2	199964	-	136	TTGATGGCTGCTCCAGCAAGAAAATGATGCGCCCATGCATT	1.63	0.206	0.098	0.297	50
Xanthomonas oryzae pv. oryzicola BLS256	NC_017267.2	200256	+	161	CTTGTCTGCCAAGAGCTGGAAAGTTGGTACATCGCCGATCT	1.64	0.138	0.046	0.236	8
Xanthomonas oryzae pv. oryzicola BLS256	NC_017267.2	200862	-	149	CTGCTCCAGACCATCGGCAAAGCGAATCGCCTGTATCGCCT	1.79	0.182	0.074	0.285	55
Xanthomonas oryzae pv. oryzicola BLS256	NC_017267.2	200902	+	158	GGCGCGTGGTGCCGCGACCGAGAGCCGGCTTGCGCTGGTGA	9.2	1	0.967	1	188
Xanthomonas oryzae pv. oryzicola BLS256	NC_017267.2	200911	-	153	ACTGCTGCATCACCAGCGCAAGCCGGCTCTCGGTCGCGGCA	11.37	0.897	0.804	0.982	248
Xanthomonas oryzae pv. oryzicola BLS256	NC_017267.2	201052	-	160	CCAGCGCGCGTTTGCCATCCAACGAGGCGACCTTGCCGGCA	1.72	0.215	0.112	0.316	10
Xanthomonas oryzae pv. oryzicola BLS256	NC_017267.2	201142	-	161	ACTGGCGATTGAGCTGCTCGAAATCGTCGCGTACCCGGCGA	1.83	0.2	0.076	0.277	34
Xanthomonas oryzae pv. oryzicola BLS256	NC_017267.2	201155	-	156	ATGCGCTCACGGAACTGGCGATTGAGCTGCTCGAAATCGTC	1.82	0.387	0.247	0.52	18
Xanthomonas oryzae pv. oryzicola BLS256	NC_017267.2	201232	+	166	GCGGCTGTTCGAGGGCGTGGACGTGATCGGCGACAGCGAGG	2.08	0.434	0.299	0.551	17
Xanthomonas oryzae pv. oryzicola BLS256	NC_017267.2	201696	-	162	ATCGCCGACGCTGTCCAGCGAGATCGCCGCTGCGTCGTTGC	2.15	0.347	0.227	0.47	28
Xanthomonas oryzae pv. oryzicola BLS256	NC_017267.2	201742	-	168	GATCACGGCGCAGGCTGCGGAAGTCGATTTCCGACTGCGCG	1.57	0.314	0.197	0.424	94
Xanthomonas oryzae pv. oryzicola BLS256	NC_017267.2	201798	+	164	GCGAACACGCACAGCTGTCCATCGCGCAGGTGCTGGCGCAA	6.98	1	1	1	248
Xanthomonas oryzae pv. oryzicola BLS256	NC_017267.2	201808	-	169	CTGCCTGCCGTTGCGCCAGCACCTGCGCGATGGACAGCTGT	7.23	0.948	0.853	0.994	268
Xanthomonas oryzae pv. oryzicola BLS256	NC_017267.2	201979	+	173	AGTGTGGTTCAGCCAGGAGAAACGCAATGAATTGGCAGGCT	1.66	0.416	0.238	0.564	155
Xanthomonas oryzae pv. oryzicola BLS256	NC_017267.2	202253	+	168	CTTCCTGGAATTGGTGCTCGACCGCGACGCCGGCGTCGCCT	1.48	0.148	0.047	0.267	10
Xanthomonas oryzae pv. oryzicola BLS256	NC_017267.2	202379	-	160	CCCGCGCATCGGCTTCGGCCAGTTGCTGACGCAGATGCAGC	1.57	0.195	0.076	0.306	34
Xanthomonas oryzae pv. oryzicola BLS256	NC_017267.2	202513	+	170	GGGTTGGCAACGCCATTCAGAAGATGAAGGACAACCACGTG	1.76	0.174	0.074	0.291	30
Xanthomonas oryzae pv. oryzicola BLS256	NC_017267.2	202579	+	172	ACCGCTACGAGGTTTCGCCCACGCTCAAGCTGCTGTTCTCG	8.84	0.991	0.99	0.993	293
Xanthomonas oryzae pv. oryzicola BLS256	NC_017267.2	202589	-	155	CATCCTCGGCCGAGAACAGCAGCTTGAGCGTGGGCGAAACC	12.8	0.933	0.854	1	185
Xanthomonas oryzae pv. oryzicola BLS256	NC_017267.2	202846	-	153	ATCGTCGGCAAACAGGCTGGAGGAAGAAGATTTCATTGCGT	11.55	1	0.913	1	279
Xanthomonas oryzae pv. oryzicola BLS256	NC_017267.2	203081	+	162	TGCCGCCGCGCGCGAGGCCGAGCGCACTGGCCGCGATCGCA	1.61	0.112	0.035	0.177	8
Xanthomonas oryzae pv. oryzicola BLS256	NC_017267.2	203152	-	163	TTGCGTGGCGATTTCGCCGGAGGCGCTGTCCTGCTGGTCGG	8.63	1	0.945	1	168
Xanthomonas oryzae pv. oryzicola BLS256	NC_017267.2	203162	-	156	TGCGCAGATATTGCGTGGCGATTTCGCCGGAGGCGCTGTCC	1.51	0.373	0.221	0.505	40
Xanthomonas oryzae pv. oryzicola BLS256	NC_017267.2	203399	-	161	AGAAATTGTCGAAGTGGGCGATGTCGTCGCCCAGACGCGCC	1.84	0.33	0.213	0.437	20
Xanthomonas oryzae pv. oryzicola BLS256	NC_017267.2	203507	+	152	CAAAACCCAGTCCGCGAAGAATCTCGGCGATCTCAATGTGT	1.61	0.315	0.163	0.487	40
Xanthomonas oryzae pv. oryzicola BLS256	NC_017267.2	203763	-	158	AGGCGCGCATCCAGCAACGCAAGCCGGCGTTGCTCGCGATA	1.5	0.303	0.266	0.356	42
Xanthomonas oryzae pv. oryzicola BLS256	NC_017267.2	203825	+	173	CCAGGGCCTGGCCGGCGAGGAGGGCCAACGCCGCGCTGCAG	7.24	1	0.927	1	322
Xanthomonas oryzae pv. oryzicola BLS256	NC_017267.2	203879	+	176	ACAACGCTTGTCCGATCTGGAGGCCCAGCGCCGCAGCCAGG	6.95	0.95	0.86	0.995	289
Xanthomonas oryzae pv. oryzicola BLS256	NC_017267.2	204107	+	164	GCTGGCCGCCGAACAGGACGAGGCGATCGTCGAGCGTATCG	1.67	0.132	0.055	0.204	3
Xanthomonas oryzae pv. oryzicola BLS256	NC_017267.2	204199	-	156	CATCGGCGCAGCAATGTTGGAGGGATTGCGGGTGAGCGCCT	5.4	1	0.918	1	168
Xanthomonas oryzae pv. oryzicola BLS256	NC_017267.2	204331	+	168	ATGCCGCCTGGCGCGGTGCCATCGAGCGCGTGCTGCATGGG	5.77	1	1	1	222
Xanthomonas oryzae pv. oryzicola BLS256	NC_017267.2	204341	-	149	ATTGCGCAAACCCATGCAGCACGCGCTCGATGGCACCGCGC	5.96	0.873	0.762	0.971	208
Xanthomonas oryzae pv. oryzicola BLS256	NC_017267.2	204569	-	150	TCTCCAGGCAGTCGTAGTCAAAACGCTTGCCCAGTTCGCGC	1.69	0.176	0.034	0.264	27
Xanthomonas oryzae pv. oryzicola BLS256	NC_017267.2	204656	+	159	CCAGGTCAAGCATCCCGGCGAACGCTATGAAAAGGACGACC	2.37	0.582	0.434	0.727	60
Xanthomonas oryzae pv. oryzicola BLS256	NC_017267.2	204671	+	158	CGGCGAACGCTATGAAAAGGACGACCGTCATGCGGTCGGCG	1.53	0.132	0.04	0.231	14
Xanthomonas oryzae pv. oryzicola BLS256	NC_017267.2	204746	+	158	CGACAAGCTGGCACTGTACGAGCGCGAAGCCATTGAACTGG	1.65	0.158	0.086	0.243	54
Xanthomonas oryzae pv. oryzicola BLS256	NC_017267.2	204875	+	152	CCTGGCCAACCTGGCCTGGGAGGAAATCGACGTCGCCGCAC	12.74	0.995	0.968	0.996	162
Xanthomonas oryzae pv. oryzicola BLS256	NC_017267.2	204878	+	164	GGCCAACCTGGCCTGGGAGGAAATCGACGTCGCCGCACAGC	1.61	0.261	0.173	0.352	57
Xanthomonas oryzae pv. oryzicola BLS256	NC_017267.2	205004	+	162	GCGCACGCGCGGCGACCTGGAACAGGCCAAGCGCACGTTCG	1.75	0.176	0.063	0.274	15
Xanthomonas oryzae pv. oryzicola BLS256	NC_017267.2	205040	+	162	GTTCGACGGTGTGCGCGAGGAACGGATCGCGCTGGGGGTCG	2.09	0.525	0.368	0.653	112
Xanthomonas oryzae pv. oryzicola BLS256	NC_017267.2	205077	+	162	GTCGAGCGCACGCGCCTGGAAAAGCAACGCCTGCACTGCGC	1.61	0.191	0.061	0.317	72
Xanthomonas oryzae pv. oryzicola BLS256	NC_017267.2	205145	+	159	GCTGCAGCGCGAGGGGCTGGAGGAGCGCCTGGCCAACCTGG	11.04	0.988	0.947	1	277
Xanthomonas oryzae pv. oryzicola BLS256	NC_017267.2	205352	+	153	CATCAGCCTGGCCGGCGCCGAGGATTTTCTTGCCCGCCTGC	9.87	1	0.927	1	342
Xanthomonas oryzae pv. oryzicola BLS256	NC_017267.2	205355	+	147	CAGCCTGGCCGGCGCCGAGGATTTTCTTGCCCGCCTGCTGC	1.51	0.543	0.37	0.706	34
Xanthomonas oryzae pv. oryzicola BLS256	NC_017267.2	205361	-	149	CCAGACGCAGCAGGCGGGCAAGAAAATCCTCGGCGCCGGCC	15.39	0.995	0.938	1	221
Xanthomonas oryzae pv. oryzicola BLS256	NC_017267.2	205362	-	155	TCCAGACGCAGCAGGCGGGCAAGAAAATCCTCGGCGCCGGC	2.41	0.261	0.151	0.323	27
Xanthomonas oryzae pv. oryzicola BLS256	NC_017267.2	205427	-	159	TGTTCTTGCTCTGGCTCTGCAACAGCTCGAAAAAGCGCGCT	1.6	0.124	0.03	0.238	59
Xanthomonas oryzae pv. oryzicola BLS256	NC_017267.2	205592	+	158	CAGCGATCGGCGTTTGCCGGAGGTGATCGACTTCCATCAAC	10.57	0.992	0.853	0.996	179
Xanthomonas oryzae pv. oryzicola BLS256	NC_017267.2	205597	+	154	ATCGGCGTTTGCCGGAGGTGATCGACTTCCATCAACGTCTG	1.55	0.911	0.898	0.929	73
Xanthomonas oryzae pv. oryzicola BLS256	NC_017267.2	205604	-	152	CATCGCGCAGACGTTGATGGAAGTCGATCACCTCCGGCAAA	2.05	0.405	0.277	0.528	12
Xanthomonas oryzae pv. oryzicola BLS256	NC_017267.2	206051	-	157	TAAACGGCTCCAGCGTCATCACCGACTTGAGCGGCGTGGCC	1.75	0.459	0.3	0.624	14
Xanthomonas oryzae pv. oryzicola BLS256	NC_017267.2	206087	-	156	GACGGCCGCTGATTTCGACAAAGCAGGCACCGCCGATAAAC	1.53	0.234	0.114	0.336	49
Xanthomonas oryzae pv. oryzicola BLS256	NC_017267.2	206252	-	156	GCGGTGCGCGAGGTCAGTGCAGTTCATCGACGCTCGCTCCG	1.6	0.137	0	0.271	28
Xanthomonas oryzae pv. oryzicola BLS256	NC_017267.2	206520	-	164	ACTCCTGCAACCACGCACCGAAGGCATCGAACCGGGCGATG	1.58	0.123	0.04	0.203	27
Xanthomonas oryzae pv. oryzicola BLS256	NC_017267.2	206694	+	171	GCGTTGGGCGCGTGCCCGCCAACGCAGCGCGGCCTTGCAGG	1.51	0.135	0.053	0.221	16
Xanthomonas oryzae pv. oryzicola BLS256	NC_017267.2	206739	-	159	GACGGCGTAGCCGCGCCGCCAGCGCGACCGCCTGCGGCCAG	1.62	0.119	0.035	0.199	50
Xanthomonas oryzae pv. oryzicola BLS256	NC_017267.2	206787	+	163	TCTGCTGGCCGACTGGCCGGAGGCCGAGTTCGCACGCTTGG	6.35	0.848	0.738	0.951	193
Xanthomonas oryzae pv. oryzicola BLS256	NC_017267.2	206835	+	166	GGTGGAGTGGCTGCACCAGCATCGCGACAGTGGACTGTTCC	9.45	1	0.955	1	255
Xanthomonas oryzae pv. oryzicola BLS256	NC_017267.2	206845	-	160	AGCTGGCGCAGGAACAGTCCACTGTCGCGATGCTGGTGCAG	9.04	1	1	1	181
Xanthomonas oryzae pv. oryzicola BLS256	NC_017267.2	206928	-	148	CGATGCCACGCAGGCCGGCAAGCCAGTCGGCGATGACGCCG	1.55	0.316	0	0.435	9
Xanthomonas oryzae pv. oryzicola BLS256	NC_017267.2	207054	+	166	CCACCACCTCGGCGGCCTGGAGGACATCACCGCACCGATCG	12.73	1	1	1	208
Xanthomonas oryzae pv. oryzicola BLS256	NC_017267.2	207123	+	169	GCGCCGCGTGCTGATCGTGGAAAACCGCGAAACCGGTCTGG	1.51	0.176	0.066	0.283	90
Xanthomonas oryzae pv. oryzicola BLS256	NC_017267.2	207189	+	166	GGTGCTGATGGCGCGCGGGTACGCCATCGAATACGTGAGCA	1.56	0.34	0.149	0.455	25
Xanthomonas oryzae pv. oryzicola BLS256	NC_017267.2	207483	+	170	TTCGCCGCGCCTGGAGCAGGAACGTATCGCCTGGGACTATG	1.66	0.349	0.246	0.464	109
Xanthomonas oryzae pv. oryzicola BLS256	NC_017267.2	207658	+	170	GCAGCGCGCAGGGTCAGTGCAGCAAATCCCAGCCCATCTTG	1.61	0.361	0.07	0.493	47
Xanthomonas oryzae pv. oryzicola BLS256	NC_017267.2	207707	+	169	CACCACCACCAGTACCAGGAACAATTTGCGGATCAAGGGCA	1.55	0.519	0.466	0.56	89
Xanthomonas oryzae pv. oryzicola BLS256	NC_017267.2	207739	+	176	TCAAGGGCATGCCGCCACGTAACGCCATCCGCGTGCTGGCC	1.5	0.109	0.02	0.222	42
Xanthomonas oryzae pv. oryzicola BLS256	NC_017267.2	207928	+	162	AAAAGCGGATGAACAGAAAGATCAGAAAGCTGCCCGTGCCC	1.56	0.357	0.298	0.421	41
Xanthomonas oryzae pv. oryzicola BLS256	NC_017267.2	208001	-	170	TCGGCCGACGCGAACTGGCGACCGCATTGGCGATGGGCGCG	1.77	0.404	0.255	0.555	20
Xanthomonas oryzae pv. oryzicola BLS256	NC_017267.2	208048	+	175	GTGGCCGATGCAGCGCGCCGAAGTCCTTTTTGATCAATGTA	1.59	0.288	0.171	0.423	36
Xanthomonas oryzae pv. oryzicola BLS256	NC_017267.2	208058	-	168	TGCTGATCTATACATTGATCAAAAAGGACTTCGGCGCGCTG	1.55	0.187	0.108	0.261	59
Xanthomonas oryzae pv. oryzicola BLS256	NC_017267.2	208312	+	171	CCTGTTGCGGCAGCGTGGCAAACAAGCCTGGCAACTGGATC	1.55	0.109	0.033	0.178	17
Xanthomonas oryzae pv. oryzicola BLS256	NC_017267.2	208325	+	169	CGTGGCAAACAAGCCTGGCAACTGGATCAACCCACCGCCGC	1.72	0.447	0.289	0.563	21
Xanthomonas oryzae pv. oryzicola BLS256	NC_017267.2	208424	+	170	GGTGGGAATCAATTCCAGCAAGGCCACGCTCCGCACGACGG	3.62	0.403	0.309	0.493	76
Xanthomonas oryzae pv. oryzicola BLS256	NC_017267.2	208433	-	161	CTGTCGCCCCCGTCGTGCGGAGCGTGGCCTTGCTGGAATTG	11.81	0.992	0.967	0.998	217
Xanthomonas oryzae pv. oryzicola BLS256	NC_017267.2	208571	+	162	CGCACAATCTCCGCATGCCGACGTCCATACCTAACGATCCC	2.03	0.58	0.41	0.76	12
Xanthomonas oryzae pv. oryzicola BLS256	NC_017267.2	208969	+	176	CGCTGAGTCCCACGCCGACCAAGCGTTACCTCGATTGGCAG	2.31	0.142	0.06	0.213	107
Xanthomonas oryzae pv. oryzicola BLS256	NC_017267.2	208970	+	167	GCTGAGTCCCACGCCGACCAAGCGTTACCTCGATTGGCAGC	15.75	0.937	0.835	1	269
Xanthomonas oryzae pv. oryzicola BLS256	NC_017267.2	209547	-	147	GGCATGCAGGATGGCGATGGAGGATGCGTATTAGGTGCTGC	9.23	0.969	0.897	1	181
Xanthomonas oryzae pv. oryzicola BLS256	NC_017267.2	209636	-	144	GATGGCCGGCAGCTGGGCGGAGGTCATGCGGTGGAGTGCTC	5.44	1	0.887	1	198
Xanthomonas oryzae pv. oryzicola BLS256	NC_017267.2	210146	+	185	CGCCTTGCTCAGCCTGCTGCAACGAGGCGATCTGGCTGCGG	1.48	0.221	0.113	0.296	9
Xanthomonas oryzae pv. oryzicola BLS256	NC_017267.2	210301	-	149	GACCAGATAGTTGGCGGTGGAGGCCAGTGCGTCGGGAATGC	10.28	0.995	0.949	1	213
Xanthomonas oryzae pv. oryzicola BLS256	NC_017267.2	210959	-	156	CGGTGGTGTCGGACATGGGGAATGCCTTATGCACGATGGGG	1.9	0.608	0.446	0.749	75
Xanthomonas oryzae pv. oryzicola BLS256	NC_017267.2	211079	-	157	CCTGCCCGCCCTTGGGCACGAACGACACGAGTTGCCCGCCG	1.72	0.304	0.18	0.445	13
Xanthomonas oryzae pv. oryzicola BLS256	NC_017267.2	211126	+	176	TGTGGCTGTCGCCGCTCGCCAAGCAGCCGCCCATCCCGATC	1.5	0.149	0.075	0.24	29
Xanthomonas oryzae pv. oryzicola BLS256	NC_017267.2	211241	+	185	CGTCCGCACCGTGGTCTGGCAACTCACCGAAAGCCGCCGCG	1.76	0.141	0.049	0.236	4
Xanthomonas oryzae pv. oryzicola BLS256	NC_017267.2	211244	-	152	CTTCGCGGCGGCTTTCGGTGAGTTGCCAGACCACGGTGCGG	1.54	0.224	0.092	0.389	24
Xanthomonas oryzae pv. oryzicola BLS256	NC_017267.2	211313	-	156	TCATGCGCAGGCGCAACGCCAGGTCGTCCAAGCGCGGCGGG	2.11	0.411	0.308	0.555	24
Xanthomonas oryzae pv. oryzicola BLS256	NC_017267.2	211453	+	184	TCGGCGACGCGCTGAAGGTCAGCGCGCAGGGCCTGGATGGC	1.56	0.178	0.128	0.24	9
Xanthomonas oryzae pv. oryzicola BLS256	NC_017267.2	211833	-	154	GTCCCGCTTGTCGCGGCGGGAGGTGGCCGTTACTCGACACT	9.96	0.987	0.985	0.989	95
Xanthomonas oryzae pv. oryzicola BLS256	NC_017267.2	211902	-	149	CACCTTCTCCCCCATGAAGGAGGACAATCTCCCGAAGGCAG	10.85	1	1	1	217
Xanthomonas oryzae pv. oryzicola BLS256	NC_017267.2	211940	+	185	GTGCCCCGCAGGGGCGGATGAGGGGACCGGGGCAGCCTCGT	1.89	0.555	0.427	0.667	115
Xanthomonas oryzae pv. oryzicola BLS256	NC_017267.2	212161	-	158	GTTAACTTCCCCCGTGAAGGAGGGCAATGTGCCGGTGGAAG	9.13	1	0.966	1	220
Xanthomonas oryzae pv. oryzicola BLS256	NC_017267.2	212281	+	172	ATCTCTCCTATCAGCATCCAAGCTCCAACTCCGTCACGTTG	13.27	1	1	1	189
Xanthomonas oryzae pv. oryzicola BLS256	NC_017267.2	212290	-	162	AGGCAGGCTCAACGTGACGGAGTTGGAGCTTGGATGCTGAT	6.48	0.99	0.987	0.993	237
Xanthomonas oryzae pv. oryzicola BLS256	NC_017267.2	213015	-	150	GCAGCAGCTTAAGCGCGCCAAGTGGATTGGCATGCGACCAA	1.99	0.432	0.275	0.551	33
Xanthomonas oryzae pv. oryzicola BLS256	NC_017267.2	213107	+	166	TGGCGCACTACGTGTACCCCAGCATCTTCGTGCTGTTCGCC	18.71	1	0.972	1	139
Xanthomonas oryzae pv. oryzicola BLS256	NC_017267.2	213117	-	165	ATTGGTAGCCGGCGAACAGCACGAAGATGCTGGGGTACACG	8.96	0.983	0.969	1	217
Xanthomonas oryzae pv. oryzicola BLS256	NC_017267.2	213157	+	165	TATCACTGGGGCCCGCGCGAAGTGAGTTGGGTACTGGCCTG	1.9	0.406	0.245	0.577	50
Xanthomonas oryzae pv. oryzicola BLS256	NC_017267.2	213243	+	171	CCTGGTGCGCTGGCTCGGCGAACGCCGCGCCTTGCTGCTGG	1.52	0.219	0.145	0.294	19
Xanthomonas oryzae pv. oryzicola BLS256	NC_017267.2	213744	-	168	CGGAACTGCCAGGGCGTCGGAAGACATTAAGAGCTCAAGGC	1.61	0.203	0.1	0.307	4
Xanthomonas oryzae pv. oryzicola BLS256	NC_017267.2	213813	-	159	GAGCGGGACTGCCTCGACCAAGCGATGGGCGTCCTGAGTGG	1.62	0.261	0.135	0.393	30
Xanthomonas oryzae pv. oryzicola BLS256	NC_017267.2	214899	+	167	AGCGCGCCAGCCCGAGCTGGAGGCGTACCTGGGCCTGCATT	9.52	0.999	0.985	1	287
Xanthomonas oryzae pv. oryzicola BLS256	NC_017267.2	214908	-	149	TGGCCGGGTAATGCAGGCCCAGGTACGCCTCCAGCTCGGGC	1.63	0.294	0.179	0.412	4
Xanthomonas oryzae pv. oryzicola BLS256	NC_017267.2	215997	-	132	CGGCCACCTCGGTCTGACTGAGGTCGGCGAACGCCGGGTTG	1.88	0.48	0.345	0.626	52
Xanthomonas oryzae pv. oryzicola BLS256	NC_017267.2	216266	-	133	CCGACGCCCGCCTGGGGATGAGCGAAGTCGTTTTATCGGCT	1.59	0.22	0.118	0.325	22
Xanthomonas oryzae pv. oryzicola BLS256	NC_017267.2	216445	+	190	CCTTCCCAGCGTCAGCCCGGAGGCGGTGACCAGAAAGGTGA	8.68	1	0.973	1	223
Xanthomonas oryzae pv. oryzicola BLS256	NC_017267.2	216573	+	192	CCATGACCAACTCACGTGGGAGGGCTGTAAACACCGCCGCT	8.78	0.997	0.982	0.999	272
Xanthomonas oryzae pv. oryzicola BLS256	NC_017267.2	216795	+	191	CGATCGTTGGTGAGATCGGTACCGCGTAGCCGGATGCCCGG	1.74	0.434	0.311	0.543	49
Xanthomonas oryzae pv. oryzicola BLS256	NC_017267.2	216864	+	193	AAGCCATGGTCACCACCAACAACGGAATCGCCAGACCGAAC	1.6	0.249	0.087	0.296	31
Xanthomonas oryzae pv. oryzicola BLS256	NC_017267.2	217086	+	189	CCAGCACGACCGGGCTTTGCATCGCCACGAAGATGTCCACA	1.64	0.28	0.234	0.328	18
Xanthomonas oryzae pv. oryzicola BLS256	NC_017267.2	217145	+	200	CCGGCCAACATTCCCGAGGCAAGAGAAACCGGAATGCGCCG	1.58	0.264	0.173	0.365	35
Xanthomonas oryzae pv. oryzicola BLS256	NC_017267.2	217225	+	194	TCTCAATACCGCAGCCACCAAAAAAGCACCGATGGCCTCGC	1.54	0.21	0.118	0.313	82
Xanthomonas oryzae pv. oryzicola BLS256	NC_017267.2	217227	+	194	TCAATACCGCAGCCACCAAAAAAGCACCGATGGCCTCGCGC	1.46	0.186	0.104	0.267	20
Xanthomonas oryzae pv. oryzicola BLS256	NC_017267.2	217242	-	124	GGCCGGGATGCCGTTGCGCGAGGCCATCGGTGCTTTTTTGG	1.91	0.531	0.383	0.673	56
Xanthomonas oryzae pv. oryzicola BLS256	NC_017267.2	217390	-	127	TTGGCGCCGATCAGGCGGAGATTGCGTCGTGGATGTGGGCG	1.64	0.281	0.182	0.432	23
Xanthomonas oryzae pv. oryzicola BLS256	NC_017267.2	217502	+	190	GCAATCGCAGGCAGGGACAGATCGCCGAGCAGCGTGCGGGA	1.51	0.218	0.069	0.332	5
Xanthomonas oryzae pv. oryzicola BLS256	NC_017267.2	217726	-	137	AGTTTATCGAGCCTGAGCAGAAGTGCAAGCACTTTTTGACA	1.81	0.432	0.287	0.573	20
Xanthomonas oryzae pv. oryzicola BLS256	NC_017267.2	217801	+	189	AGCATCGCAACACCGAACGGAGCGAATCGAAAACATCACAA	2.9	0.431	0.294	0.547	14
Xanthomonas oryzae pv. oryzicola BLS256	NC_017267.2	217833	+	193	ACATCACAAGGTGTTGACGAAATGTAAAAGTCGGCTATGAT	1.49	0.48	0.444	0.518	57
Xanthomonas oryzae pv. oryzicola BLS256	NC_017267.2	218218	+	178	AACATATTAATTGCTTTGCAAGCGATAAGTTGTCAGTGGTT	1.62	0.238	0.108	0.348	44
Xanthomonas oryzae pv. oryzicola BLS256	NC_017267.2	218254	+	186	TGGTTGAACTTCTGCAGCTAAAGTATTTGTCTTCGGACATG	1.56	0.329	0.192	0.458	31
Xanthomonas oryzae pv. oryzicola BLS256	NC_017267.2	218283	+	176	TCTTCGGACATGTCATTTTAAGTGAAGAGTTTGATCCTGGC	2.39	0.44	0.325	0.571	35
Xanthomonas oryzae pv. oryzicola BLS256	NC_017267.2	218293	-	133	TTCACTCTGAGCCAGGATCAAACTCTTCACTTAAAATGACA	1.56	0.194	0.049	0.337	18
Xanthomonas oryzae pv. oryzicola BLS256	NC_017267.2	218484	+	173	CGACCTACGGGTGAAAGCGGAGGACCTTCGGGCTTCGCGCG	9.63	1	1	1	242
Xanthomonas oryzae pv. oryzicola BLS256	NC_017267.2	218631	+	183	ACGGTCCAGACTCCTACGGGAGGCAGCAGTGGGGAATATTG	5.76	0.999	0.981	1	220
Xanthomonas oryzae pv. oryzicola BLS256	NC_017267.2	218994	+	185	TGAAATGCGTAGAGATCGGGAGGAACATCCGTGGCGAAGGC	11.6	0.998	0.994	1	243
Xanthomonas oryzae pv. oryzicola BLS256	NC_017267.2	219022	-	129	CTCAGTGTCAGTGTTGGTCCAGGTAGCCGCCTTCGCCACGG	1.78	0.204	0.075	0.319	4
Xanthomonas oryzae pv. oryzicola BLS256	NC_017267.2	219063	+	190	GCACGAAAGCGTGGGGAGCAAACAGGATTAGATACCCTGGT	1.57	0.233	0.17	0.305	15
Xanthomonas oryzae pv. oryzicola BLS256	NC_017267.2	219197	+	186	GGTCGCAAGACTGAAACTCAAAGGAATTGACGGGGGCCCGC	1.87	0.231	0.121	0.334	49
Xanthomonas oryzae pv. oryzicola BLS256	NC_017267.2	219244	-	133	AGGTTCTTCGCGTTGCATCGAATTAAACCACATACTCCACC	1.66	0.215	0.12	0.325	24
Xanthomonas oryzae pv. oryzicola BLS256	NC_017267.2	219264	-	119	GTGGATGTCAAGACCAGGTAAGGTTCTTCGCGTTGCATCGA	1.64	0.227	0.085	0.374	26
Xanthomonas oryzae pv. oryzicola BLS256	NC_017267.2	219409	-	131	TCCCACCATTACGTGCTGGCAACTAAGGACAAGGGTTGCGC	1.58	0.265	0.131	0.404	9
Xanthomonas oryzae pv. oryzicola BLS256	NC_017267.2	219460	+	186	GACCGCCGGTGACAAACCGGAGGAAGGTGGGGATGACGTCA	10.18	1	0.941	1	276
Xanthomonas oryzae pv. oryzicola BLS256	NC_017267.2	219559	+	175	GCTGCAAACCCGCGAGGGCAAGCCAATCCCAGAAACCCTAT	1.63	0.18	0.109	0.255	12
Xanthomonas oryzae pv. oryzicola BLS256	NC_017267.2	219585	-	133	AGTTGCAGACTCCAATCCGGACTGAGATAGGGTTTCTGGGA	1.82	0.54	0.387	0.688	32
Xanthomonas oryzae pv. oryzicola BLS256	NC_017267.2	219602	+	186	CAGTCCGGATTGGAGTCTGCAACTCGACTCCATGAAGTCGG	1.56	0.19	0.076	0.287	12
Xanthomonas oryzae pv. oryzicola BLS256	NC_017267.2	219741	+	183	CAGGTAGCTTAACCTTCGGGAGGGCGCTTGCCACGGTGTGG	7.39	0.998	0.933	1	284
Xanthomonas oryzae pv. oryzicola BLS256	NC_017267.2	219777	+	188	TGTGGCCGATGACTGGGGTGAAGTCGTAACAAGGTAGCCGT	1.61	0.31	0.184	0.439	32
Xanthomonas oryzae pv. oryzicola BLS256	NC_017267.2	219822	-	140	ATGACGTCATGCTCAAAAGGAGGTGATCCAGCCGCACCTTC	11.42	0.988	0.984	0.993	204
Xanthomonas oryzae pv. oryzicola BLS256	NC_017267.2	220160	+	182	GCTGAGACATGTTCTTTTATAACTTGTGACGTAGCGAGCGT	1.87	0.284	0.169	0.395	25
Xanthomonas oryzae pv. oryzicola BLS256	NC_017267.2	220241	+	173	GGACTTCGAGTCCCTAAATAATTGAGTCGTATGTTCGCGTT	1.91	0.377	0.185	0.549	12
Xanthomonas oryzae pv. oryzicola BLS256	NC_017267.2	220410	+	180	AAAAGTGTCGGGGAGCTGGCAACAAGCTTTGATCCGGCAAT	1.86	0.194	0.106	0.285	63
Xanthomonas oryzae pv. oryzicola BLS256	NC_017267.2	220470	+	174	CTGCTTCGGCAGTATCCTGCAGTGAATTCATAGCTGCTGGA	1.65	0.294	0.177	0.446	28
Xanthomonas oryzae pv. oryzicola BLS256	NC_017267.2	220527	+	179	TGAAATATCTAAGTAACCGGAGGAAAAGAAATCAACCGAGA	11.31	1	0.946	1	277
Xanthomonas oryzae pv. oryzicola BLS256	NC_017267.2	220724	-	158	TCAGGAGTATTTAGCCTTGGAGGATGGTCCCCCCATATTCA	12.12	0.976	0.89	0.999	231
Xanthomonas oryzae pv. oryzicola BLS256	NC_017267.2	220922	+	165	CAAGCTTAACCGTATAGGGGAGGCGAAGGGAAACCGAGTCT	9.49	0.88	0.788	0.967	244
Xanthomonas oryzae pv. oryzicola BLS256	NC_017267.2	221028	+	167	GGTGCCGTAACAGGTACTGGAGGCCCGAACCCACGTCTGTT	8.07	0.985	0.982	0.992	246
Xanthomonas oryzae pv. oryzicola BLS256	NC_017267.2	221078	+	164	GGGGATGAGCTGTGATTAGGAGTGAAAAGCTAATCGAACCC	2.18	0.483	0.375	0.615	67
Xanthomonas oryzae pv. oryzicola BLS256	NC_017267.2	221179	+	162	GGTAGAGCACTGTTATGGCTAGGGGGTCATCGCGACTTACC	2.02	0.36	0.244	0.472	56
Xanthomonas oryzae pv. oryzicola BLS256	NC_017267.2	221357	+	159	GAAAGGCATAGACAGCCAGGAGGTTGGCTTAGAAGCAGCCA	9.97	0.997	0.991	1	226
Xanthomonas oryzae pv. oryzicola BLS256	NC_017267.2	221541	+	155	TGGATTGAGAAGTCTGCTGGAGGTATCGGAAGTGCGAATGC	4.28	1	0.965	1	154
Xanthomonas oryzae pv. oryzicola BLS256	NC_017267.2	221653	-	173	CTTTCGCCCTCGCCTTAGGGACCGACTAACCCTGCGTCGAT	2.07	0.498	0.375	0.668	59
Xanthomonas oryzae pv. oryzicola BLS256	NC_017267.2	221728	+	146	ACCTCGCGTGAGTGCGATGGAGGGACGGAGAAGGTTAGGTG	7.57	1	0.886	1	248
Xanthomonas oryzae pv. oryzicola BLS256	NC_017267.2	221872	+	155	ACTGATACCACGCTTCCAGGAAAAGCTCCTAAGCTTCAGCT	1.56	0.16	0.054	0.279	30
Xanthomonas oryzae pv. oryzicola BLS256	NC_017267.2	222171	+	150	AATTGATGGGGTCAGCCGCAAGGCGAAGCTCTTGATCGAAG	7.35	0.808	0.7	0.921	178
Xanthomonas oryzae pv. oryzicola BLS256	NC_017267.2	222180	-	169	TTACTGGGGCTTCGATCAAGAGCTTCGCCTTGCGGCTGACC	12.6	0.984	0.913	1	227
Xanthomonas oryzae pv. oryzicola BLS256	NC_017267.2	222232	+	157	AACTATAACGGTCCTAAGGTAGCGAAATTCCTTGTCGGGTA	2.1	0.241	0.158	0.361	58
Xanthomonas oryzae pv. oryzicola BLS256	NC_017267.2	222263	-	165	TGTCGTTACGCCATTCGTGCAGGTCGGAACTTACCCGACAA	1.58	0.164	0.08	0.247	28
Xanthomonas oryzae pv. oryzicola BLS256	NC_017267.2	222319	+	158	CCCGAGACTCAGTGAAATTGAAATCGCTGTGAAGATGCAGC	1.52	0.366	0.176	0.434	22
Xanthomonas oryzae pv. oryzicola BLS256	NC_017267.2	222426	+	154	GTCTGTGTAGGATAGGTGGGAGGCTATGAAACTGTGGCGCT	7.06	0.997	0.941	0.999	249
Xanthomonas oryzae pv. oryzicola BLS256	NC_017267.2	222562	-	163	CTCCTCCGTTACTCTTTAGGAGGAGACCGCCCCAGTCAAAC	10.11	0.876	0.767	0.979	173
Xanthomonas oryzae pv. oryzicola BLS256	NC_017267.2	222578	+	159	CTCCTCCTAAAGAGTAACGGAGGAGCACGAAGGTACGCTCA	11.36	1	0.985	1	233
Xanthomonas oryzae pv. oryzicola BLS256	NC_017267.2	222734	+	160	GGCCATCGCTCAACGGATAAAAGGTACTCCGGGGATAACAG	1.86	0.339	0.198	0.42	25
Xanthomonas oryzae pv. oryzicola BLS256	NC_017267.2	222841	+	165	CTGGGGCTGTAGTCGGTCCCAAGGGTATGGCTGTTCGCCAT	1.49	0.121	0	0.225	4
Xanthomonas oryzae pv. oryzicola BLS256	NC_017267.2	222982	-	160	CGTGACAACCGGAACACCAGAGGTTCGTCCACTCCGGTCCT	1.94	0.164	0.078	0.26	33
Xanthomonas oryzae pv. oryzicola BLS256	NC_017267.2	223270	-	161	GGCGCTCGTCTCGCATAGTTAACTTGTGACGTAGCTTGCAT	1.5	0.181	0.019	0.307	32
Xanthomonas oryzae pv. oryzicola BLS256	NC_017267.2	223345	+	156	GTGTGCAGACTTTTGAAGAGAAGCAAAAACTGGCGACGCTC	1.77	0.33	0.25	0.368	9
Xanthomonas oryzae pv. oryzicola BLS256	NC_017267.2	223476	+	155	GGCTCAAGCCATGCGAGAGTAGGTCATCGCCAGGGGCTTTA	2.05	0.426	0.305	0.553	55
Xanthomonas oryzae pv. oryzicola BLS256	NC_017267.2	223533	-	174	GCTCAAATGGCAGTTAAAAGAAGAAACCCTCTATCAATTGT	1.52	0.296	0.229	0.371	37
Xanthomonas oryzae pv. oryzicola BLS256	NC_017267.2	223537	-	174	TTTTGCTCAAATGGCAGTTAAAAGAAGAAACCCTCTATCAA	1.5	0.278	0.161	0.341	39
Xanthomonas oryzae pv. oryzicola BLS256	NC_017267.2	223584	+	154	GTAGTGTGCTGCCTCGTCGTAGATAGTCGCCCCGACGTCCC	2.12	0.397	0.271	0.553	10
Xanthomonas oryzae pv. oryzicola BLS256	NC_017267.2	223920	-	169	CCGCACGGACAATGGCAAGGAGTTCTGTGGCAAGGCCATGG	1.71	0.305	0.212	0.419	34
Xanthomonas oryzae pv. oryzicola BLS256	NC_017267.2	223924	-	176	TGATCCGCACGGACAATGGCAAGGAGTTCTGTGGCAAGGCC	1.63	0.164	0.068	0.248	5
Xanthomonas oryzae pv. oryzicola BLS256	NC_017267.2	224031	+	157	CACGCTCCACGTCGATGGCGACCGCTTCGTGGGTTGCGTCG	1.81	0.422	0.289	0.556	6
Xanthomonas oryzae pv. oryzicola BLS256	NC_017267.2	224324	-	175	GCGTCGTGCGCTGGTGCGCGAGTGGATCGAAGGTGGCGCCA	2.36	0.824	0.72	0.947	177
Xanthomonas oryzae pv. oryzicola BLS256	NC_017267.2	224427	-	171	CTGGAGGCCGAGAACACGCGACTGAAGAAGTTGCTGGCCGA	1.84	0.771	0.617	0.917	72
Xanthomonas oryzae pv. oryzicola BLS256	NC_017267.2	224443	-	168	CAAGCGGCTCAAGGACCTGGAGGCCGAGAACACGCGACTGA	7.23	0.988	0.974	1	323
Xanthomonas oryzae pv. oryzicola BLS256	NC_017267.2	224631	+	169	ACGTCCAATCTCCTCGGGGTAGGGAATTGGACTCCAAACTG	1.53	0.157	0.061	0.238	14
Xanthomonas oryzae pv. oryzicola BLS256	NC_017267.2	224652	+	165	GGGAATTGGACTCCAAACTGAGGTGCTACTCAAACTTGGGG	1.78	0.354	0.234	0.489	23
Xanthomonas oryzae pv. oryzicola BLS256	NC_017267.2	224684	-	172	AAAACCCACCGGTTTGACGGAGGTCGACGTCCCCCCAAGTT	5.98	0.986	0.902	0.997	275
Xanthomonas oryzae pv. oryzicola BLS256	NC_017267.2	224737	-	172	GCCGCCCTCCCGACGCAGGCATTGCGTCGGTTTGCACCTGC	1.73	0.22	0.136	0.329	4
Xanthomonas oryzae pv. oryzicola BLS256	NC_017267.2	224750	+	168	GACGCAATGCCTGCGTCGGGAGGGCGGCTAATACAACACCC	8.12	1	0.965	1	211
Xanthomonas oryzae pv. oryzicola BLS256	NC_017267.2	224812	-	174	AACGGCGACGGGATGTCGGGAGGTTAGAAACCGCACGTAGC	9.61	0.997	0.982	0.997	188
Xanthomonas oryzae pv. oryzicola BLS256	NC_017267.2	224850	+	166	GTTGGCGGCGGTTCTCGTGCACCGAGGAGGTTTTGCCATGC	1.58	0.256	0.117	0.376	25
Xanthomonas oryzae pv. oryzicola BLS256	NC_017267.2	224857	+	163	GCGGTTCTCGTGCACCGAGGAGGTTTTGCCATGCGTCAATC	6.28	0.956	0.843	1	263
Xanthomonas oryzae pv. oryzicola BLS256	NC_017267.2	225304	+	163	CAGTTGGTTTGACAGACGCCAGTGTAAAAGTGCTGCACTTG	8.59	1	0.984	1	218
Xanthomonas oryzae pv. oryzicola BLS256	NC_017267.2	225314	-	166	ACTCAAGTTCCAAGTGCAGCACTTTTACACTGGCGTCTGTC	7.84	0.994	0.988	1	251
Xanthomonas oryzae pv. oryzicola BLS256	NC_017267.2	225393	-	169	GATATATGTCATTAGAAATGAAGGGCCAATGAAGATATTAA	3.42	0.605	0.475	0.716	107
Xanthomonas oryzae pv. oryzicola BLS256	NC_017267.2	225446	-	166	GGGGTTTTTCAGGGGCGACTAGGTAATTTTATACTTTCGTT	2.35	0.538	0.407	0.666	21
Xanthomonas oryzae pv. oryzicola BLS256	NC_017267.2	226081	+	155	CACCGACAGCCGTTTGCTGGAGGTGGCGCGCAAGAAGCTGG	3.42	0.907	0.767	0.994	102
Xanthomonas oryzae pv. oryzicola BLS256	NC_017267.2	226132	-	163	GCCTCACATAGGTCTGCCGCAAGACGATGCCGTGGCGCTTG	1.75	0.251	0.157	0.335	7
Xanthomonas oryzae pv. oryzicola BLS256	NC_017267.2	226367	+	133	ACACAGCGTCCCAAGGACAAACAAAAACTCTACGCCTTGCA	1.64	0.254	0.147	0.386	131
Xanthomonas oryzae pv. oryzicola BLS256	NC_017267.2	226633	+	141	GTATCGCGGGCGCGACGTGGAGGGTGTGCAGATCCTGCATC	9.13	1	0.978	1	240
Xanthomonas oryzae pv. oryzicola BLS256	NC_017267.2	226970	-	157	TGAGATTGGTTGATGGAAGAAAGATAGGTAGTCGCCCCTGA	1.57	0.204	0.073	0.347	51
Xanthomonas oryzae pv. oryzicola BLS256	NC_017267.2	227040	+	138	TCCAGCGAACTTGCCCTACAACGAAAACTTCCGGTAATTCC	1.95	0.213	0.13	0.332	32
Xanthomonas oryzae pv. oryzicola BLS256	NC_017267.2	227120	-	152	CCAACTCTCGTTTCATTTTTAGCGAAAATGAAAAGCCAGAG	1.76	0.127	0.034	0.23	3
Xanthomonas oryzae pv. oryzicola BLS256	NC_017267.2	227124	+	144	GGCTTTTCATTTTCGCTAAAAATGAAACGAGAGTTGGATTT	1.51	0.393	0.146	0.693	17
Xanthomonas oryzae pv. oryzicola BLS256	NC_017267.2	227147	-	152	AAATGATATTTGGAAATTTTAAAAAATCCAACTCTCGTTTC	1.79	0.227	0.08	0.356	61
Xanthomonas oryzae pv. oryzicola BLS256	NC_017267.2	227191	-	150	GTCAATATTAGATGAGATGGAGGAAATTTATCATTCTGAGG	18.33	0.966	0.957	0.979	263
Xanthomonas oryzae pv. oryzicola BLS256	NC_017267.2	227317	-	150	AAATCCGGCAGGGGGGCTAAAAAAATTTACATCATGAAAGA	1.55	0.253	0.162	0.362	42
Xanthomonas oryzae pv. oryzicola BLS256	NC_017267.2	227341	-	152	TCAGTTAGATGTGGCTTTAAAATCAAATCCGGCAGGGGGGC	1.63	0.15	0.033	0.251	10
Xanthomonas oryzae pv. oryzicola BLS256	NC_017267.2	227414	-	158	CGATTACAGAAAAAGTGAAGAAGCAAGCAGATGTGATCGTC	1.53	0.177	0.066	0.309	43
Xanthomonas oryzae pv. oryzicola BLS256	NC_017267.2	227425	-	157	TGCAATAAAGACGATTACAGAAAAAGTGAAGAAGCAAGCAG	1.53	0.149	0.06	0.251	3
Xanthomonas oryzae pv. oryzicola BLS256	NC_017267.2	227533	+	140	GGTCCAGGCGACCTGACCTGAGCGACTTCATTGCCAAGTGG	1.82	0.316	0.21	0.428	50
Xanthomonas oryzae pv. oryzicola BLS256	NC_017267.2	227568	-	152	CGACAGGTCCAGGCGGCTGGAGGACATAGGCAACTCCACTT	8.51	1	0.975	1	194
Xanthomonas oryzae pv. oryzicola BLS256	NC_017267.2	227731	+	142	GTACCGGCCCGATCACGCGCAGCGCATCAGCGAGCATCGGC	1.79	0.217	0.092	0.329	27
Xanthomonas oryzae pv. oryzicola BLS256	NC_017267.2	227812	-	167	GACTGAAGTCCTCCCTCAGCAGGTCCTCGATCTGGCCGATA	1.9	0.398	0.272	0.531	69
Xanthomonas oryzae pv. oryzicola BLS256	NC_017267.2	227821	+	143	GATCGAGGACCTGCTGAGGGAGGACTTCAGTCCCGAACAGA	10.5	1	1	1	202
Xanthomonas oryzae pv. oryzicola BLS256	NC_017267.2	228247	-	163	CAATGAGCCGATGATCGGCGAACTCCTTGCCGTTGTCGGCG	1.59	0.289	0.145	0.416	5
Xanthomonas oryzae pv. oryzicola BLS256	NC_017267.2	228487	+	152	CCTCGAAGTCTTCTCCGAGGAGGTCCTCAACAGCGTTGCGA	10.39	0.984	0.972	0.997	224
Xanthomonas oryzae pv. oryzicola BLS256	NC_017267.2	228586	-	174	TTGAACAACTTCCAAACGATAAAAAAAATCAGGCGAACCCG	1.51	0.022	0	0.07	90
Xanthomonas oryzae pv. oryzicola BLS256	NC_017267.2	228588	-	171	TGTTGAACAACTTCCAAACGATAAAAAAAATCAGGCGAACC	1.66	0.242	0.208	0.286	8
Xanthomonas oryzae pv. oryzicola BLS256	NC_017267.2	228669	-	174	GACTAATGCGCCGGCAGACCAGGTGCGTTCAATTGATCGCC	1.9	0.233	0.136	0.323	55
Xanthomonas oryzae pv. oryzicola BLS256	NC_017267.2	229014	-	178	GTATCGCGGGCGCGACGTGGAGGGTGTGCAGATCCTGCATC	9.98	1	0.927	1	293
Xanthomonas oryzae pv. oryzicola BLS256	NC_017267.2	229281	-	172	GACACAGCGTCCCAAGGACAAACAAAAACTCTACGCCTTGC	1.52	0.201	0.094	0.294	116
Xanthomonas oryzae pv. oryzicola BLS256	NC_017267.2	229341	-	171	GCTGGAACCGTCGGTGCGTGAGCGCATCGGTGTCTGGTTGG	1.58	0.194	0.131	0.253	10
Xanthomonas oryzae pv. oryzicola BLS256	NC_017267.2	229566	-	180	CACCGACAGCCGTTTGCTGGAGGTGGCGCGCAAGAAGCTGG	4.68	0.993	0.957	0.994	218
Xanthomonas oryzae pv. oryzicola BLS256	NC_017267.2	229956	+	163	GCGGCGACAGCACCTGCTCCAACGCACTCCACGGCAGCCGA	1.63	0.159	0.061	0.238	14
Xanthomonas oryzae pv. oryzicola BLS256	NC_017267.2	230440	-	184	GTATCGCGGGCGCGACGTGGAGGGTGTGCAGATCCTGCATC	7.93	0.98	0.875	1	285
Xanthomonas oryzae pv. oryzicola BLS256	NC_017267.2	230561	-	188	GCGCGCGCAGTTTCCCGGGTAACCCGTACGACGGCGACACG	1.6	0.165	0.08	0.25	15
Xanthomonas oryzae pv. oryzicola BLS256	NC_017267.2	230597	-	184	GCATTGCGGTGAGTGCGCGCAAGGGCTTGATCGTGGGCGCG	1.49	0.098	0.021	0.178	10
Xanthomonas oryzae pv. oryzicola BLS256	NC_017267.2	230623	-	177	CCCGTACGAATTTGGCGTCAAGGTCGGCATTGCGGTGAGTG	1.58	0.216	0.108	0.328	16
Xanthomonas oryzae pv. oryzicola BLS256	NC_017267.2	230701	-	185	GCGTCCCAAGGACAAACAAAAACTCTACGCCTTGCACGCGC	1.61	0.152	0.058	0.253	38
Xanthomonas oryzae pv. oryzicola BLS256	NC_017267.2	230702	-	184	AGCGTCCCAAGGACAAACAAAAACTCTACGCCTTGCACGCG	1.51	0.015	0	0.07	67
Xanthomonas oryzae pv. oryzicola BLS256	NC_017267.2	230707	-	186	GACACAGCGTCCCAAGGACAAACAAAAACTCTACGCCTTGC	1.57	0.172	0.109	0.254	86
Xanthomonas oryzae pv. oryzicola BLS256	NC_017267.2	230767	-	185	GCTGGAACCGTCGGTGCGTGAGCGCATCGGTGTCTGGTTGG	1.74	0.226	0.142	0.307	20
Xanthomonas oryzae pv. oryzicola BLS256	NC_017267.2	230850	-	187	TTCAAGCGCATGCGCAAGGTACTGCGACGCCAACGCACGAT	1.93	0.203	0.098	0.29	15
Xanthomonas oryzae pv. oryzicola BLS256	NC_017267.2	230908	+	162	AGCGCCCGGCCTTGCGGCGCAACCCCGGACCTTGCCTCACA	1.68	0.216	0.115	0.328	37
Xanthomonas oryzae pv. oryzicola BLS256	NC_017267.2	230992	-	191	CACCGACAGCCGTTTGCTGGAGGTGGCGCGCAAGAAGCTGG	4.77	0.992	0.977	0.994	209
Xanthomonas oryzae pv. oryzicola BLS256	NC_017267.2	231030	-	195	GTGGATACCACCGTGCAGGAAAAAGCGATCGCCCATCCCAC	1.47	0.067	0.015	0.136	98
Xanthomonas oryzae pv. oryzicola BLS256	NC_017267.2	231256	+	166	TTTCCAGCCAACGTTCGCAGACCGCCTCGTCGGACAGGTCG	1.56	0.379	0.257	0.497	101
Xanthomonas oryzae pv. oryzicola BLS256	NC_017267.2	231262	-	198	CGCCTACGACCTGTCCGACGAGGCGGTCTGCGAACGTTGGC	1.99	0.106	0.04	0.177	18
Xanthomonas oryzae pv. oryzicola BLS256	NC_017267.2	231359	+	158	TGTGCTGGTGGTGGCCGGCAACCGCGGCGACAGCACCTGCT	1.57	0.158	0.055	0.275	5
Xanthomonas oryzae pv. oryzicola BLS256	NC_017267.2	231516	+	156	CGGCGTGTACGCATGGGCGAAAACTGCCAGAAACCAGTACG	1.63	0.065	0.008	0.141	87
Xanthomonas oryzae pv. oryzicola BLS256	NC_017267.2	231544	+	153	AGAAACCAGTACGTAGAGTAATGAAAACTGGCAGTTCCAGC	1.96	0.804	0.621	0.871	101
Xanthomonas oryzae pv. oryzicola BLS256	NC_017267.2	231655	+	154	TAATGAAAACTGGCAGTTCCAGCACGCCAAAACCGCAGGTG	1.48	0.04	0	0.097	9
Xanthomonas oryzae pv. oryzicola BLS256	NC_017267.2	231696	-	189	CGCCCCTGAAAAACCCCCAGACCGCATCCATTGCAAGGCCT	1.63	0.202	0.076	0.315	46
Xanthomonas oryzae pv. oryzicola BLS256	NC_017267.2	231706	-	191	CCTAATGCGTCGCCCCTGAAAAACCCCCAGACCGCATCCAT	1.5	0.033	0	0.101	11
Xanthomonas oryzae pv. oryzicola BLS256	NC_017267.2	231773	+	160	GCGAGACACTATTTGTTCGGAATGAGGAGGCATCCATGCAA	1.66	0.339	0.217	0.449	32
Xanthomonas oryzae pv. oryzicola BLS256	NC_017267.2	231780	+	157	ACTATTTGTTCGGAATGAGGAGGCATCCATGCAACTGACGT	6.41	0.992	0.984	1	242
Xanthomonas oryzae pv. oryzicola BLS256	NC_017267.2	231846	+	157	GCGCAAGCAGACCCGGCGCGAGATCTTCCTTGCGGAGATGG	5.44	1	0.965	1	189
Xanthomonas oryzae pv. oryzicola BLS256	NC_017267.2	231855	-	181	CGATGCGCTCCATCTCCGCAAGGAAGATCTCGCGCCGGGTC	11.05	1	0.937	1	255
Xanthomonas oryzae pv. oryzicola BLS256	NC_017267.2	231867	+	155	GATCTTCCTTGCGGAGATGGAGCGCATCGTGCCGTGGAAGC	1.81	0.254	0.155	0.383	27
Xanthomonas oryzae pv. oryzicola BLS256	NC_017267.2	231931	+	161	CACTATCCGGTGTCAGGACGACCGGGTCGGCAGCCGTACGC	1.94	0.45	0.334	0.586	45
Xanthomonas oryzae pv. oryzicola BLS256	NC_017267.2	232853	+	168	ATGCAAGAAGCTGGAATTTTAGAGGTTTGATGGGTTGTTCA	1.85	0.249	0.143	0.384	20
Xanthomonas oryzae pv. oryzicola BLS256	NC_017267.2	232904	-	170	CACCGTACCAACGGATTCGGATTTAGTAACGCAGTAGAACT	1.66	0.316	0.176	0.448	11
Xanthomonas oryzae pv. oryzicola BLS256	NC_017267.2	232951	+	163	CGCAACACGGGCAGTGTGGGAGGCTTCTGGCGATCAGCCTA	8.44	0.978	0.886	0.997	206
Xanthomonas oryzae pv. oryzicola BLS256	NC_017267.2	232996	+	160	GTCCGAAGGCCAGCGTGGCAATCGAGTTGGGATGGTGACGT	1.52	0.816	0.747	0.835	26
Xanthomonas oryzae pv. oryzicola BLS256	NC_017267.2	233078	+	171	CTGCAGGCATCTTGAATGCGACGGAGTTTTTTTTACTGCGC	2.42	0.189	0.112	0.274	49
Xanthomonas oryzae pv. oryzicola BLS256	NC_017267.2	233082	+	167	AGGCATCTTGAATGCGACGGAGTTTTTTTTACTGCGCAGGC	1.66	0.145	0.047	0.233	84
Xanthomonas oryzae pv. oryzicola BLS256	NC_017267.2	233088	-	168	GCGAGCGCCTGCGCAGTAAAAAAAACTCCGTCGCATTCAAG	1.76	0.141	0.04	0.246	41
Xanthomonas oryzae pv. oryzicola BLS256	NC_017267.2	233090	-	169	GCGCGAGCGCCTGCGCAGTAAAAAAAACTCCGTCGCATTCA	1.86	0.453	0.303	0.606	101
Xanthomonas oryzae pv. oryzicola BLS256	NC_017267.2	233111	+	169	TACTGCGCAGGCGCTCGCGCATCAAGAACCCGTATGCGGCG	1.61	0.363	0.186	0.44	20
Xanthomonas oryzae pv. oryzicola BLS256	NC_017267.2	233205	-	175	AACGCGATTATCAGGAGCTGAAGTCGGAGTTGGGCCTGCAT	1.67	0.434	0.295	0.579	59
Xanthomonas oryzae pv. oryzicola BLS256	NC_017267.2	233225	-	176	ACAAGGCCGATGGCGGATTGAACGCGATTATCAGGAGCTGA	1.63	0.177	0.073	0.275	60
Xanthomonas oryzae pv. oryzicola BLS256	NC_017267.2	233762	+	180	CCAGCGCTGTCTTGGTCTGAAACACGACCTGATCCGGAACG	1.56	0.159	0.039	0.292	38
Xanthomonas oryzae pv. oryzicola BLS256	NC_017267.2	234166	-	170	AAGGGGTTGCTACTGCCTGGAGGGCGCAAGAGCGTGGAGCC	5.78	1	0.91	1	273
Xanthomonas oryzae pv. oryzicola BLS256	NC_017267.2	234179	+	179	TGCGCCCTCCAGGCAGTAGCAACCCCTTCAGGTACCAGTGT	1.59	0.26	0.166	0.345	7
Xanthomonas oryzae pv. oryzicola BLS256	NC_017267.2	234368	-	161	TGGCAATTTGCTTGTGGCTAAGATAATTAGTTCCACTGTGT	1.69	0.192	0.085	0.328	20
Xanthomonas oryzae pv. oryzicola BLS256	NC_017267.2	234408	+	175	ATGCTGCAAAGTGAGCTAGCATCGTGTTCAGTGACCGGGGG	1.6	0.147	0.065	0.238	13
Xanthomonas oryzae pv. oryzicola BLS256	NC_017267.2	234440	-	168	GAGCAACGTACTTCTGCACGACCTCGTCGCATCCCCCGGTC	1.74	0.316	0.2	0.445	10
Xanthomonas oryzae pv. oryzicola BLS256	NC_017267.2	234467	+	177	GAAGTACGTTGCTCTCTCGAAAAGTAACGACCTTGCTCTAC	1.62	0.276	0.155	0.357	97
Xanthomonas oryzae pv. oryzicola BLS256	NC_017267.2	234479	-	158	AACAGGTCTGCTGTAGAGCAAGGTCGTTACTTTTCGAGAGA	3.18	0.675	0.548	0.796	78
Xanthomonas oryzae pv. oryzicola BLS256	NC_017267.2	234522	-	159	TCGCGCACACCTTGCTGACAAGCGCTTCCCGACGGGTCCTG	1.66	0.132	0.044	0.23	9
Xanthomonas oryzae pv. oryzicola BLS256	NC_017267.2	234578	+	172	TGGTGATCAGTCTTGGAAGAACTATGCTTTTTTAACTGGTG	1.56	0.608	0.443	0.642	43
Xanthomonas oryzae pv. oryzicola BLS256	NC_017267.2	234590	-	172	CAGTTGTAGGAGCACCAGTTAAAAAAGCATAGTTCTTCCAA	1.72	0.234	0.13	0.34	67
Xanthomonas oryzae pv. oryzicola BLS256	NC_017267.2	234691	+	172	CGCCCCTGAAAAACCCCCAGACCGCATCCATTGCAAGGCCT	1.7	0.202	0.095	0.291	41
Xanthomonas oryzae pv. oryzicola BLS256	NC_017267.2	234732	-	168	TAATGAAAACTGGCAGTTCCAGCACGCCAAAACCGCAGGTG	1.64	0.07	0.015	0.138	13
Xanthomonas oryzae pv. oryzicola BLS256	NC_017267.2	235071	+	163	GCTGGAAAATCCATACTGGCAGTTCTTCACCGGCGAGGTGG	1.54	0.284	0.136	0.36	23
Xanthomonas oryzae pv. oryzicola BLS256	NC_017267.2	235302	+	168	CACCGACAGCCGTTTGCTGGAGGTGGCGCGCAAGAAGCTGG	5.51	0.988	0.985	0.992	185
Xanthomonas oryzae pv. oryzicola BLS256	NC_017267.2	235375	+	163	CGGCAGACCTATGTGAGGCAAGGTCCGGGGTTGAGCCGCAA	1.72	0.155	0.066	0.25	3
Xanthomonas oryzae pv. oryzicola BLS256	NC_017267.2	235386	-	160	AGCGCCCGGCCTTGCGGCTCAACCCCGGACCTTGCCTCACA	1.51	0.134	0.043	0.246	3
Xanthomonas oryzae pv. oryzicola BLS256	NC_017267.2	235444	+	172	TTCAAGCGCATGCGCAAAGTACTGCGACGCCAACGCACGAT	2.24	0.381	0.282	0.526	10
Xanthomonas oryzae pv. oryzicola BLS256	NC_017267.2	235496	+	170	TATTACGGGATCTGCAACGCAAGCTGGCCCAGCAGGAACCG	1.54	0.347	0.292	0.403	19
Xanthomonas oryzae pv. oryzicola BLS256	NC_017267.2	235587	+	170	GACACAGCGTCCCAAGGACAAACAAAAACTCTACGCCTTGC	1.74	0.294	0.172	0.407	201
Xanthomonas oryzae pv. oryzicola BLS256	NC_017267.2	235623	+	168	CTTGCACGCGCCGGAAGTGGAATGCATCAGCAAGGGCAAGG	1.58	0.245	0.138	0.333	36
Xanthomonas oryzae pv. oryzicola BLS256	NC_017267.2	235645	+	170	TGCATCAGCAAGGGCAAGGCAAGCAGCCCGTACGAATTTGG	1.58	0.355	0.208	0.405	59
Xanthomonas oryzae pv. oryzicola BLS256	NC_017267.2	235729	-	157	TCGCCGTCGTACGGATTGCCAGGAAAACTGCGCGCGCCCAA	1.92	0.376	0.224	0.394	56
Xanthomonas oryzae pv. oryzicola BLS256	NC_017267.2	235854	+	170	GTATCGCGGGCGCGACGTGGAGGGTGTGCAGATCCTGCATC	8.61	0.982	0.927	1	230
Xanthomonas oryzae pv. oryzicola BLS256	NC_017267.2	236088	-	164	GGCGCGCCCGCGCCACCTGCAACCAGGCACGCAAACAGGCG	1.64	0.184	0.076	0.304	7
Xanthomonas oryzae pv. oryzicola BLS256	NC_017267.2	236151	-	166	AAAAACCCTCTCAAACACCAAATGCCATGTTTGCTGGCCAC	1.52	0.292	0.136	0.442	31
Xanthomonas oryzae pv. oryzicola BLS256	NC_017267.2	236194	-	163	AAACAAAATGTATTCCTATGAGTTTTTTAAAGAGTCGCCCC	1.94	0.221	0.127	0.325	23
Xanthomonas oryzae pv. oryzicola BLS256	NC_017267.2	236213	-	167	AGGGTCGGGGCTAATCAGGAAACAAAATGTATTCCTATGAG	1.51	0.194	0.123	0.264	53
Xanthomonas oryzae pv. oryzicola BLS256	NC_017267.2	236268	-	165	TGGAAAACATCGGTCAAACGAAGCTATTTGCAGGACTGCAA	1.58	0.132	0.062	0.215	15
Xanthomonas oryzae pv. oryzicola BLS256	NC_017267.2	236285	-	170	CCAAGAGTCAGACGTCATGGAAAACATCGGTCAAACGAAGC	1.65	0.3	0.186	0.422	15
Xanthomonas oryzae pv. oryzicola BLS256	NC_017267.2	236339	-	167	CGCCATGGGGTCTTGGCTGAAAGAACTTCGCACCGTCTCCT	1.62	0.411	0.297	0.482	65
Xanthomonas oryzae pv. oryzicola BLS256	NC_017267.2	236394	+	168	GGGTTTCGCGATAAGCTGGGAGGTGCTGCAGCTGAAGGTCA	5.56	0.996	0.954	0.997	194
Xanthomonas oryzae pv. oryzicola BLS256	NC_017267.2	236433	-	162	CCTTGACTTGCTGTGCCAAAAACAAAACCTGATTAGCCCTG	1.59	0.189	0.089	0.27	59
Xanthomonas oryzae pv. oryzicola BLS256	NC_017267.2	236652	+	179	CGTCCCTGCTTGGCGCACGAAGTGATACGGGGCGCGCATCG	1.66	0.268	0.168	0.406	11
Xanthomonas oryzae pv. oryzicola BLS256	NC_017267.2	236883	-	157	TTCATGTGTCGGTGGAATTGACGAAAATCAAACAAGCGCGG	2.1	0.163	0.064	0.271	56
Xanthomonas oryzae pv. oryzicola BLS256	NC_017267.2	237143	+	187	CGCGCCGTTGTTTGCTGAGGAGGCGCCATGCGGATCTGTGT	7.37	0.857	0.754	0.953	249
Xanthomonas oryzae pv. oryzicola BLS256	NC_017267.2	237549	+	188	CCGCGTTGGTGGAGTGGTGGAGCGCACGCTTGTTGGAATGG	7.88	0.958	0.869	0.999	284
Xanthomonas oryzae pv. oryzicola BLS256	NC_017267.2	237558	-	158	TTGGCCAACCCATTCCAACAAGCGTGCGCTCCACCACTCCA	11.46	0.979	0.899	1	293
Xanthomonas oryzae pv. oryzicola BLS256	NC_017267.2	237596	-	157	ACCTGCTGCGGCTGCAACAGACGGAAACCACCGACACCTTG	1.99	0.155	0.08	0.254	37
Xanthomonas oryzae pv. oryzicola BLS256	NC_017267.2	237637	+	183	GCCTGTGCAGCGCTGGCGCGAGTTGATCGCACGCGTGCATG	1.54	0.493	0.339	0.594	8
Xanthomonas oryzae pv. oryzicola BLS256	NC_017267.2	237709	+	182	GACGCCAGGGTTGGGGCTGGAGGCCTTGCAGCAGCTGGCCG	6.54	1	0.915	1	227
Xanthomonas oryzae pv. oryzicola BLS256	NC_017267.2	238140	-	158	GGCCTCGGCATCGCCGAGCAATCGCAAAAGGTCAGACGCAG	1.62	0.603	0.476	0.641	107
Xanthomonas oryzae pv. oryzicola BLS256	NC_017267.2	238204	+	182	CCTGTCCGGCACCATGCTGGAGGCGCTGGAGCCGGGTGAGG	8.37	0.939	0.839	0.996	290
Xanthomonas oryzae pv. oryzicola BLS256	NC_017267.2	238423	+	178	CGCGTTTTGCGATGGACACGACCGCATTGCGGTGGCGGTGC	1.7	0.33	0.201	0.436	10
Xanthomonas oryzae pv. oryzicola BLS256	NC_017267.2	238522	-	164	TACCGATGCGCTCCAACGGGAACTCGGTGCGCCAGCGGTCG	1.56	0.3	0.209	0.377	31
Xanthomonas oryzae pv. oryzicola BLS256	NC_017267.2	238531	+	182	GCGCACCGAGTTCCCGTTGGAGCGCATCGGTACCTATGAAT	2.01	0.32	0.239	0.398	36
Xanthomonas oryzae pv. oryzicola BLS256	NC_017267.2	238660	-	164	GTGCCTGCGCGGCCTGCACGACGGCGACCGCTTCCTGCACG	1.76	0.35	0.232	0.462	50
Xanthomonas oryzae pv. oryzicola BLS256	NC_017267.2	238740	+	180	TCACCCGCATCGGTGCGCAGAGCGAAGCCTTGCAGCAGCTG	9.5	0.96	0.877	1	242
Xanthomonas oryzae pv. oryzicola BLS256	NC_017267.2	238749	-	155	CACGATGGCCAGCTGCTGCAAGGCTTCGCTCTGCGCACCGA	6.53	0.884	0.781	0.989	204
Xanthomonas oryzae pv. oryzicola BLS256	NC_017267.2	238750	-	159	GCACGATGGCCAGCTGCTGCAAGGCTTCGCTCTGCGCACCG	1.65	0.135	0.042	0.238	11
Xanthomonas oryzae pv. oryzicola BLS256	NC_017267.2	238876	-	157	ACAGTTCGTACCAGCTGGCGAAGTGCGCCGCGCGGCGTTCC	1.6	0.223	0.1	0.328	25
Xanthomonas oryzae pv. oryzicola BLS256	NC_017267.2	238984	-	158	GCGGCATGTACAACACATCGAAGTGCATCGCGCGGATATGC	1.61	0.318	0.183	0.435	4
Xanthomonas oryzae pv. oryzicola BLS256	NC_017267.2	239043	+	181	TGAACAACCGCAAGGGCCGCAACAACGCGGTCACGGCGGTG	1.59	0.226	0.131	0.299	38
Xanthomonas oryzae pv. oryzicola BLS256	NC_017267.2	239065	+	179	CAACGCGGTCACGGCGGTGGAGGGTGAGCCCGGCAGCCCAT	10.03	0.977	0.965	0.99	300
Xanthomonas oryzae pv. oryzicola BLS256	NC_017267.2	239119	+	185	AACCGACGGTGGGCATACCGAAGTGCACGCCGAACTCGGTG	1.81	0.246	0.15	0.358	22
Xanthomonas oryzae pv. oryzicola BLS256	NC_017267.2	239191	+	183	AGCACGCGCGCAGGGACTGGAGGTGGCGCTGGATTTTGCGA	4.78	0.977	0.929	0.984	206
Xanthomonas oryzae pv. oryzicola BLS256	NC_017267.2	239680	-	155	GATTGATGTCCGGCGTGTTGACGAAAAAATGCGGGCGGAAA	2.43	0.267	0.169	0.359	110
Xanthomonas oryzae pv. oryzicola BLS256	NC_017267.2	239856	-	144	GGGCCAGGCGCGCAGCTGGAATTTTTCCGAGTCCAGATACT	1.5	0.384	0.251	0.434	57
Xanthomonas oryzae pv. oryzicola BLS256	NC_017267.2	240048	+	176	ACCTGTCGCGGAGCCGCAGCATGGTGCTGGTGGCGATCAAT	8.69	0.986	0.908	1	242
Xanthomonas oryzae pv. oryzicola BLS256	NC_017267.2	240058	-	153	GCGGGTCGAGATTGATCGCCACCAGCACCATGCTGCGGCTC	7.81	0.921	0.811	1	181
Xanthomonas oryzae pv. oryzicola BLS256	NC_017267.2	240369	-	152	CATCGTCGTTGGAGTCGAAGAACGACTTGACGTGCACTTGG	1.79	0.126	0.026	0.212	11
Xanthomonas oryzae pv. oryzicola BLS256	NC_017267.2	240525	-	153	TGCTGCCGTAATCCGGATGCACCGCCATGTATTCGGCAATG	1.53	0.396	0.323	0.47	33
Xanthomonas oryzae pv. oryzicola BLS256	NC_017267.2	240936	+	177	TGCAGTGCCGTATCTGATCGAACGCGCCGGCACCTCCAACG	1.57	0.205	0.111	0.293	59
Xanthomonas oryzae pv. oryzicola BLS256	NC_017267.2	240950	-	159	TTCCGGCAGATTTTCGTTGGAGGTGCCGGCGCGTTCGATCA	5.33	1	0.968	1	199
Xanthomonas oryzae pv. oryzicola BLS256	NC_017267.2	240953	+	179	TCGAACGCGCCGGCACCTCCAACGAAAATCTGCCGGAAACC	1.57	0.128	0.054	0.208	47
Xanthomonas oryzae pv. oryzicola BLS256	NC_017267.2	241440	+	166	GCCGGTGCTGTATTACGGCGACGAAATCGGGATGGGCGACA	1.86	0.243	0.133	0.354	21
Xanthomonas oryzae pv. oryzicola BLS256	NC_017267.2	241505	-	159	GCCGTTGCGGTCGATCGACCACTGCATCGGCGTACGCACGC	1.6	0.248	0.12	0.375	25
Xanthomonas oryzae pv. oryzicola BLS256	NC_017267.2	241929	-	176	TGCCTTCGCTCACCAGCTGGAACGCATAAAAGCCGAACGGC	1.73	0.239	0.123	0.356	66
Xanthomonas oryzae pv. oryzicola BLS256	NC_017267.2	242056	-	169	AGGATTTCGCCTTCCAACGTAGGCAAATGCGGCAGCAGCGC	1.78	0.353	0.221	0.487	61
Xanthomonas oryzae pv. oryzicola BLS256	NC_017267.2	242102	-	167	CTGATCCTTGGCCGAAAACCAGCGCCGTGCCGACAGCCATG	1.53	0.142	0.061	0.218	81
Xanthomonas oryzae pv. oryzicola BLS256	NC_017267.2	242196	+	191	GATGACGCTGCTGGAGCTGGAGGTGGAGCTGGAGGACGGCC	8.62	0.989	0.987	0.991	165
Xanthomonas oryzae pv. oryzicola BLS256	NC_017267.2	242208	+	193	GGAGCTGGAGGTGGAGCTGGAGGACGGCCGCCGCGAGCACT	12.59	1	0.961	1	186
Xanthomonas oryzae pv. oryzicola BLS256	NC_017267.2	242343	-	167	GTACCATCGGCTTGAGCGCAAACGCGTCGGTCAGGTAGCCC	1.67	0.249	0.154	0.311	95
Xanthomonas oryzae pv. oryzicola BLS256	NC_017267.2	242344	-	165	CGTACCATCGGCTTGAGCGCAAACGCGTCGGTCAGGTAGCC	1.54	0.278	0.255	0.318	11
Xanthomonas oryzae pv. oryzicola BLS256	NC_017267.2	242390	+	198	TGATCGATGCGCTGCGCAGCAACGCAGCGCTGGAGTTCTGC	12.45	1	0.974	1	293
Xanthomonas oryzae pv. oryzicola BLS256	NC_017267.2	242400	-	166	CCTCGCCATCGCAGAACTCCAGCGCTGCGTTGCTGCGCAGC	16.51	0.985	0.915	1	239
Xanthomonas oryzae pv. oryzicola BLS256	NC_017267.2	242421	+	193	GGAGTTCTGCGATGGCGAGGAGGCATCGCAACAAGGCCAGG	2.79	0.839	0.701	0.968	199
Xanthomonas oryzae pv. oryzicola BLS256	NC_017267.2	242525	+	187	GGTTGTCGGCCGAACAGAGCAACAGCTCGCTGGTGGTCGCC	12.42	0.97	0.891	1	300
Xanthomonas oryzae pv. oryzicola BLS256	NC_017267.2	242535	-	161	CGGCCTTGTCGGCGACCACCAGCGAGCTGTTGCTCTGTTCG	12.88	0.98	0.887	1	211
Xanthomonas oryzae pv. oryzicola BLS256	NC_017267.2	242559	-	167	CAACGTGCCGTAGCAGCTTGAACACGGCCTTGTCGGCGACC	1.71	0.224	0.106	0.325	71
Xanthomonas oryzae pv. oryzicola BLS256	NC_017267.2	242712	+	185	CACCACCATCGCGTTGTTGCAGGGATTCATCCGCAATCAAG	1.61	0.187	0.069	0.324	24
Xanthomonas oryzae pv. oryzicola BLS256	NC_017267.2	242747	-	169	TGCCAGATGGTCGAGCGTCCAGCGCCACGCATCGCCTTGAT	1.67	0.121	0.05	0.197	15
Xanthomonas oryzae pv. oryzicola BLS256	NC_017267.2	242771	+	181	CGCTCGACCATCTGGCACGCAGCTTCGAGGAATACGTCACC	1.72	0	0	0	13
Xanthomonas oryzae pv. oryzicola BLS256	NC_017267.2	242934	-	168	CCACATCGTTGGCGGTAGGCAGGTCGATACGTTGTGGTGCG	1.68	0.224	0.132	0.32	10
Xanthomonas oryzae pv. oryzicola BLS256	NC_017267.2	243048	+	189	CGCCGAACGCGAGGCGCTGGAGGCGGTGCTGGCCGAACGCC	8.24	0.99	0.914	0.994	213
Xanthomonas oryzae pv. oryzicola BLS256	NC_017267.2	243120	-	172	CGCCGTGCACGCGCGTCAGCAACGAATCGGCAAGCACGCTT	1.81	0.139	0.039	0.241	12
Xanthomonas oryzae pv. oryzicola BLS256	NC_017267.2	243315	+	191	AGTGTCGGCACGTGGCGAGGAGGGCACGGCCGCACGCGCCG	5.47	1	1	1	341
Xanthomonas oryzae pv. oryzicola BLS256	NC_017267.2	243367	-	176	CGGCGGCGGAATTGCACCAGAAATGCGTCCAGATGCGTGTC	1.58	0.216	0.097	0.325	90
Xanthomonas oryzae pv. oryzicola BLS256	NC_017267.2	243502	-	167	TCATAACGCACTTCGTAGCAAGCCTTTTCCACCAGGAACAA	1.57	0.072	0.014	0.125	12
Xanthomonas oryzae pv. oryzicola BLS256	NC_017267.2	243698	-	183	GGTGCGCGCCCAGGACGGCGAACGCATCGCCGTGGCGCGCC	1.74	0.262	0.159	0.355	37
Xanthomonas oryzae pv. oryzicola BLS256	NC_017267.2	243720	+	199	GCCGTCCTGGGCGCGCACCCAACCGACACCGGACGTGTATT	1.68	0.238	0.138	0.328	37
Xanthomonas oryzae pv. oryzicola BLS256	NC_017267.2	243756	-	171	GCGCTGACGCGCTCGGCGCCAGGCAGATAGGTGCGCAATAC	1.54	0.135	0.049	0.221	40
Xanthomonas oryzae pv. oryzicola BLS256	NC_017267.2	243764	+	189	CACCTATCTGCCTGGCGCCGAGCGCGTCAGCGCGGTGCTGG	1.91	0.207	0.128	0.304	49
Xanthomonas oryzae pv. oryzicola BLS256	NC_017267.2	243799	+	190	TGCTGGACGACGGCCAGACGATCGCGCTGGAGGCCGGCCCG	1.53	0.356	0.181	0.386	21
Xanthomonas oryzae pv. oryzicola BLS256	NC_017267.2	243809	+	193	CGGCCAGACGATCGCGCTGGAGGCCGGCCCGGAGTCGGGCC	9.26	1	1	1	286
Xanthomonas oryzae pv. oryzicola BLS256	NC_017267.2	243934	+	191	ACGCGTTCGGTCCGCAACTGAGCGACTTCGACCTGCACCTG	1.98	0.349	0.25	0.45	111
Xanthomonas oryzae pv. oryzicola BLS256	NC_017267.2	243938	+	195	GTTCGGTCCGCAACTGAGCGACTTCGACCTGCACCTGATCA	1.83	0.34	0.232	0.466	54
Xanthomonas oryzae pv. oryzicola BLS256	NC_017267.2	243941	-	174	CGCTGATCAGGTGCAGGTCGAAGTCGCTCAGTTGCGGACCG	1.56	0.238	0.14	0.347	41
Xanthomonas oryzae pv. oryzicola BLS256	NC_017267.2	243947	-	174	GGCCTTCGCTGATCAGGTGCAGGTCGAAGTCGCTCAGTTGC	1.66	0.312	0.178	0.41	60
Xanthomonas oryzae pv. oryzicola BLS256	NC_017267.2	244054	+	190	GCTTTGCGGTGTGGGCGCCGAATGCCTCGCGTGTTGCGGTG	1.65	0.412	0.288	0.531	55
Xanthomonas oryzae pv. oryzicola BLS256	NC_017267.2	244579	-	171	GCGGTCCACAAAACGCGCGAAACCGTCGGGCGTGCCGAAGC	1.62	0.364	0.276	0.465	25
Xanthomonas oryzae pv. oryzicola BLS256	NC_017267.2	244700	+	191	CGATGGCACCGCGCTGTACGAACATGCCGACCCGCGCGAGG	1.49	0.107	0.03	0.202	11
Xanthomonas oryzae pv. oryzicola BLS256	NC_017267.2	245177	+	187	CATGGTCTACGCGTATTCGGAGCGCTTCGTGCTGCCGATCT	2.21	0.402	0.291	0.505	62
Xanthomonas oryzae pv. oryzicola BLS256	NC_017267.2	245317	+	191	TGTTCACCCACCCGGGGCGCAAGTTGCTGTTCATGGGCTGT	1.72	0.294	0.157	0.4	58
Xanthomonas oryzae pv. oryzicola BLS256	NC_017267.2	245972	+	183	CGTCAGGCCGGGATTGTTGCAACACGTCGGATGGTCGTGCT	1.6	0.13	0.041	0.231	9
Xanthomonas oryzae pv. oryzicola BLS256	NC_017267.2	246133	+	175	CGGCGACGTGGGCAAGCCGGAGGTGCTGGAGGCGTTGCGGG	4.84	1	0.931	1	265
Xanthomonas oryzae pv. oryzicola BLS256	NC_017267.2	246142	+	174	GGGCAAGCCGGAGGTGCTGGAGGCGTTGCGGGCACTGGCAC	7.47	0.749	0.641	0.856	248
Xanthomonas oryzae pv. oryzicola BLS256	NC_017267.2	246301	+	178	GGCGCCGCAGGTGCAGGCGGACGTCATCATCAGTGGTCATT	1.7	0.45	0.342	0.599	27
Xanthomonas oryzae pv. oryzicola BLS256	NC_017267.2	246408	+	171	GCCGCTTCAGTCTGCCGACCAGCGTCGCCATGCTGTGGCTG	13.79	0.999	0.938	1	238
Xanthomonas oryzae pv. oryzicola BLS256	NC_017267.2	246418	-	147	CGCCATCGCCCAGCCACAGCATGGCGACGCTGGTCGGCAGA	7.74	0.858	0.749	0.95	161
Xanthomonas oryzae pv. oryzicola BLS256	NC_017267.2	246533	+	175	CTCGTGGACCACGTTGTTGCAAGGAATCGCCATGACGACAC	2.21	0.345	0.241	0.468	46
Xanthomonas oryzae pv. oryzicola BLS256	NC_017267.2	246752	+	172	ACCCGGCTGCCGACGATGCCAAGTGCCTGCAGCTCGGCAAT	1.89	0.437	0.325	0.568	72
Xanthomonas oryzae pv. oryzicola BLS256	NC_017267.2	246957	-	146	CGCCGTAGCGGTGCATGACGAAGTGCTCGCCATTGCTGCCC	2.01	0.444	0.299	0.554	11
Xanthomonas oryzae pv. oryzicola BLS256	NC_017267.2	247806	-	155	GGCCAGCGCCTGGTCTTCGGAGGCGCGCGGTACCAGGATCA	11.09	0.965	0.879	1	249
Xanthomonas oryzae pv. oryzicola BLS256	NC_017267.2	248080	+	166	GCCGCCCGAGCGTATTGTGGAGGCCGGCTACACCTTCGAAT	9.92	1	0.94	1	126
Xanthomonas oryzae pv. oryzicola BLS256	NC_017267.2	248263	-	163	GCGGCCACAGCCGCGAAGCCAACGAGCTGTCGTCGTAGCCG	1.48	0.188	0.117	0.272	42
Xanthomonas oryzae pv. oryzicola BLS256	NC_017267.2	248425	+	163	AGAGTCCTGCCAACCGCCGGAGGATTGAACGCGATACGCCG	12.9	1	1	1	296
Xanthomonas oryzae pv. oryzicola BLS256	NC_017267.2	248432	+	172	TGCCAACCGCCGGAGGATTGAACGCGATACGCCGCTCTCCG	1.67	0.281	0.175	0.35	48
[truncated: 30,752 more rows]

## Sheet: BLS279
Reference	Chromosome	Position	Strand	Coverage	Context	IPDRatio	frac	fracLow	fracUp	identificationQv
Xanthomonas oryzae pv. oryzicola strain BLS279	NZ_CP011956.1	5	-	32	TTGCTGGCTGCGGCGCGCAGAAAGGNNNNNNNNNNNNNNNN	2.62	0.495	0.194	0.801	18
Xanthomonas oryzae pv. oryzicola strain BLS279	NZ_CP011956.1	109	-	105	GGCTTGCAGGGGTTTCAACCAGGTGTGGACATCTTCGGGCG	1.8	0.346	0.179	0.529	52
Xanthomonas oryzae pv. oryzicola strain BLS279	NZ_CP011956.1	569	-	123	TGAAGAACTGTTCCGAACGCAGGTACATCACCTTGGCAGCC	2.29	0.443	0.272	0.618	3
Xanthomonas oryzae pv. oryzicola strain BLS279	NZ_CP011956.1	662	-	131	ACTGAATGTCATCGATCAGCAACGCATCGATCTGCTGGAAC	1.59	0.166	0.026	0.263	10
Xanthomonas oryzae pv. oryzicola strain BLS279	NZ_CP011956.1	683	-	133	TCCGGTCCTTGCCGGCGAAGAACTGAATGTCATCGATCAGC	1.74	0.249	0.13	0.36	8
Xanthomonas oryzae pv. oryzicola strain BLS279	NZ_CP011956.1	730	+	113	AAGAGTTCTTCCACACCTTCAACGCGCTGTTCGATGGCCGC	1.61	0.235	0.078	0.316	13
Xanthomonas oryzae pv. oryzicola strain BLS279	NZ_CP011956.1	842	-	136	AATCCGGCGGATCGATCGCGACCGACAAGCCCCAGGCCAGG	1.8	0.62	0.472	0.751	93
Xanthomonas oryzae pv. oryzicola strain BLS279	NZ_CP011956.1	1253	-	137	TGGTGTGGTCGCGGCCGGCGAAGGCATCGCCGATTTCCGGC	1.93	0.335	0.166	0.46	23
Xanthomonas oryzae pv. oryzicola strain BLS279	NZ_CP011956.1	1609	-	152	CTTTAAAAGATAATGGAATAAATCAAAAGCTTGGTGGTGAT	1.65	0.43	0.248	0.573	57
Xanthomonas oryzae pv. oryzicola strain BLS279	NZ_CP011956.1	2436	-	156	CACGCTGCAGCGACGCACGCAGCGCCTCACGATCCACCTTG	1.58	0.539	0.532	0.551	5
Xanthomonas oryzae pv. oryzicola strain BLS279	NZ_CP011956.1	2580	+	138	AGAGATTGAGGCCGACACCAAGGTCGACGATCTGGCCATTG	1.55	0.185	0.06	0.314	13
Xanthomonas oryzae pv. oryzicola strain BLS279	NZ_CP011956.1	2606	+	148	ACGATCTGGCCATTGGCTTCAACGTCAACTATTTGCTCGAC	1.74	0.259	0.156	0.355	13
Xanthomonas oryzae pv. oryzicola strain BLS279	NZ_CP011956.1	2785	+	152	GGAACACGAGAAGCCCGGCGAACGCCGGGCTTTTTATTGGT	1.86	0.285	0.144	0.411	75
Xanthomonas oryzae pv. oryzicola strain BLS279	NZ_CP011956.1	2806	-	161	GACACAACAAGAGGTTCAACAACCAATAAAAAGCCCGGCGT	1.52	0.015	0	0.072	59
Xanthomonas oryzae pv. oryzicola strain BLS279	NZ_CP011956.1	2811	+	153	GGGCTTTTTATTGGTTGTTGAACCTCTTGTTGTGTCTGTTT	1.57	0.153	0.049	0.243	31
Xanthomonas oryzae pv. oryzicola strain BLS279	NZ_CP011956.1	2821	-	166	AGGGTTACCCAAACAGACACAACAAGAGGTTCAACAACCAA	1.73	0.221	0.136	0.296	11
Xanthomonas oryzae pv. oryzicola strain BLS279	NZ_CP011956.1	3005	+	158	CGCTTTTGACCCACTGCGCCAGGCGGTCTCTCACACGTATA	11.14	1	1	1	194
Xanthomonas oryzae pv. oryzicola strain BLS279	NZ_CP011956.1	3015	-	161	CCCCTGTCGGTATACGTGTGAGAGACCGCCTGGCGCAGTGG	4.05	0.942	0.814	1	110
Xanthomonas oryzae pv. oryzicola strain BLS279	NZ_CP011956.1	3334	-	158	GTCTCATAAATGTTAAAGCGAAGCACTCAGGAACAAAGCGG	1.56	0.134	0.037	0.208	9
Xanthomonas oryzae pv. oryzicola strain BLS279	NZ_CP011956.1	3534	-	148	CAAGCTCTTACATTATTTCTAGTTTTAAAAAGCAACGCGCG	1.91	0.256	0.166	0.347	13
Xanthomonas oryzae pv. oryzicola strain BLS279	NZ_CP011956.1	3546	+	168	TTTAAAACTAGAAATAATGTAAGAGCTTGGTGGTGATGGTA	1.59	0.366	0.153	0.419	38
Xanthomonas oryzae pv. oryzicola strain BLS279	NZ_CP011956.1	3585	+	169	TAGGGGCAGATTTCACCGCAAAGTAGATCAGGTTGTTGTTT	1.67	0.236	0.125	0.335	12
Xanthomonas oryzae pv. oryzicola strain BLS279	NZ_CP011956.1	3594	+	160	ATTTCACCGCAAAGTAGATCAGGTTGTTGTTTTTAAAGTCA	2.04	0.248	0.133	0.339	26
Xanthomonas oryzae pv. oryzicola strain BLS279	NZ_CP011956.1	3608	+	169	TAGATCAGGTTGTTGTTTTTAAAGTCATTTATGGCCTCGAA	1.7	0.248	0.144	0.346	32
Xanthomonas oryzae pv. oryzicola strain BLS279	NZ_CP011956.1	3690	+	160	GGTAAGGTGATATCGGGCGCAGAGCCTTGGTTTTATCCACA	1.55	0.277	0.223	0.337	22
Xanthomonas oryzae pv. oryzicola strain BLS279	NZ_CP011956.1	3702	-	159	CAGGGGATAACGTGTGGATAAAACCAAGGCTCTGCGCCCGA	1.63	0.262	0.128	0.399	24
Xanthomonas oryzae pv. oryzicola strain BLS279	NZ_CP011956.1	3842	-	154	ACGAAGCCGATGAATGGACAACCGCATTACATGCATTGATC	1.55	0.315	0.182	0.472	24
Xanthomonas oryzae pv. oryzicola strain BLS279	NZ_CP011956.1	4137	+	175	GACGGGGCGTCTGGATGGCGAAGACGTTGCACAGTTGGGGT	1.79	0.242	0.145	0.347	52
Xanthomonas oryzae pv. oryzicola strain BLS279	NZ_CP011956.1	4227	+	174	GTTGATCAGCGGCGGTGGTGAACCCCGCCGTCGCTTCCTGG	1.6	0.119	0.028	0.198	12
Xanthomonas oryzae pv. oryzicola strain BLS279	NZ_CP011956.1	4269	+	173	TTGGGGGCTGTTCCACGTGGAACCCGACTTCCTGGCCTTGT	1.59	0.428	0.215	0.653	53
Xanthomonas oryzae pv. oryzicola strain BLS279	NZ_CP011956.1	4515	+	171	GACGTTCGCCCCAGGCTGGAAACGCCACGAGGTCTCGCTTG	1.54	0.194	0.097	0.303	39
Xanthomonas oryzae pv. oryzicola strain BLS279	NZ_CP011956.1	4640	+	171	ACTTCGACGTGCTCCCTGGCAAAGATGCACTTTCTCGCGGG	1.48	0.199	0.166	0.264	16
Xanthomonas oryzae pv. oryzicola strain BLS279	NZ_CP011956.1	4651	-	166	AGCTTGGCTTGCCCGCGAGAAAGTGCATCTTTGCCAGGGAG	1.56	0.129	0.019	0.243	16
Xanthomonas oryzae pv. oryzicola strain BLS279	NZ_CP011956.1	4972	-	165	GTGGGAAAAGGGGGATAGCGAAGCAAATTATACCAGTCGGC	2.39	0.318	0.209	0.434	124
Xanthomonas oryzae pv. oryzicola strain BLS279	NZ_CP011956.1	5058	+	170	CGGCACGCGCATGACCGACGAACAAAACACCCCGCCAACAC	1.67	0.175	0.084	0.268	10
Xanthomonas oryzae pv. oryzicola strain BLS279	NZ_CP011956.1	5199	-	169	CCGAGTTGTCGACCACCTCGAACACCATGTGATGCAGGCCG	1.58	0.263	0.145	0.387	8
Xanthomonas oryzae pv. oryzicola strain BLS279	NZ_CP011956.1	5202	+	162	CCTGCATCACATGGTGTTCGAGGTGGTCGACAACTCGGTCG	2.29	0.509	0.378	0.656	45
Xanthomonas oryzae pv. oryzicola strain BLS279	NZ_CP011956.1	5291	-	162	CACGCCGCGTCCGTTGTCGGACACCGCCACCGAGCCATCGA	1.52	0.191	0.09	0.334	74
Xanthomonas oryzae pv. oryzicola strain BLS279	NZ_CP011956.1	5724	-	168	GGATGCCGCCTTCGTAATGGAAATCGTCGCGACGGCCTTCG	1.73	0.251	0.13	0.371	10
Xanthomonas oryzae pv. oryzicola strain BLS279	NZ_CP011956.1	6040	+	165	ATGCGCGAAGGCATGATCGCAGTGCTGTCGGTCAAAGTGCC	1.55	0.151	0.064	0.228	45
Xanthomonas oryzae pv. oryzicola strain BLS279	NZ_CP011956.1	6054	+	167	GATCGCAGTGCTGTCGGTCAAAGTGCCCGACCCCAGCTTCT	1.71	0.286	0.165	0.401	15
Xanthomonas oryzae pv. oryzicola strain BLS279	NZ_CP011956.1	6198	+	156	AGCCAAGGCCATCACCGGCAAGATCGTCGATGCCGCGCGTG	1.78	0.251	0.132	0.371	13
Xanthomonas oryzae pv. oryzicola strain BLS279	NZ_CP011956.1	6312	+	171	CAAGCTGGCCGACTGCCAGGAAAAAGATCCGGCGCTGTCCG	1.61	0.173	0.103	0.255	22
Xanthomonas oryzae pv. oryzicola strain BLS279	NZ_CP011956.1	6744	-	156	CTTCAACCGCATTGCTGGCCAGGTAGGCGTTGAGCGCGGCA	2.3	0.425	0.314	0.558	55
Xanthomonas oryzae pv. oryzicola strain BLS279	NZ_CP011956.1	6896	+	159	GCTACGACCCGGCTTTGCTGACCGCATTGATCGACCTGCCG	1.63	0.197	0.104	0.301	5
Xanthomonas oryzae pv. oryzicola strain BLS279	NZ_CP011956.1	6912	-	158	TTTCCACATCCAGCGGCGGCAGGTCGATCAATGCGGTCAGC	1.88	0.402	0.245	0.527	47
Xanthomonas oryzae pv. oryzicola strain BLS279	NZ_CP011956.1	7044	+	156	GCGCTTCGACCCGGCCACTGAGAACGCGCCTGCCACGCTGG	9.97	0.971	0.878	1	278
Xanthomonas oryzae pv. oryzicola strain BLS279	NZ_CP011956.1	7054	-	163	CGGATCGCCACCAGCGTGGCAGGCGCGTTCTCAGTGGCCGG	12.43	1	0.94	1	263
Xanthomonas oryzae pv. oryzicola strain BLS279	NZ_CP011956.1	7137	-	156	ATACCTCACGCAGCGGACGCAGCTCGCCGCTTTCGAACGCC	1.56	0.079	0.02	0.136	8
Xanthomonas oryzae pv. oryzicola strain BLS279	NZ_CP011956.1	7212	+	157	GCAGATCGTGCGCGGCAACAAGAGCCACCCGATCACCAGCT	1.58	0.307	0.154	0.417	67
Xanthomonas oryzae pv. oryzicola strain BLS279	NZ_CP011956.1	7287	+	159	CAAGAAAGGCCGCCAGGTCCAGCGCTTCAAGGGCCTGGGCG	1.7	0.065	0.015	0.13	22
Xanthomonas oryzae pv. oryzicola strain BLS279	NZ_CP011956.1	7308	+	166	GCGCTTCAAGGGCCTGGGCGAAATGAACGCCGAGCAGCTGT	1.61	0.225	0.155	0.3	82
Xanthomonas oryzae pv. oryzicola strain BLS279	NZ_CP011956.1	7813	+	162	CCAACCCGGTGTGCTGGTGCAGCTGGTCACCGCGCTGGTCA	1.51	0.112	0.054	0.172	6
Xanthomonas oryzae pv. oryzicola strain BLS279	NZ_CP011956.1	7874	-	149	TGTTCGGCAGCAGTGACGCGACGACGCCAGTAGTACAACAG	1.74	0.308	0.199	0.428	34
Xanthomonas oryzae pv. oryzicola strain BLS279	NZ_CP011956.1	8014	+	166	GGCTACGGCGCTGGGCATCAAACCGGTGCCGACCAACCTGC	1.52	0.188	0.055	0.332	26
Xanthomonas oryzae pv. oryzicola strain BLS279	NZ_CP011956.1	8374	-	162	AACCAAGCCCGAAAAAGTACAACGCCGCCAGCGCGGTGGCG	1.63	0.193	0.111	0.292	28
Xanthomonas oryzae pv. oryzicola strain BLS279	NZ_CP011956.1	8418	+	173	CCCACTAGCGGCTACCTGCGACTGTCCTGCCGCAGTGGCGC	1.62	0.231	0.134	0.338	11
Xanthomonas oryzae pv. oryzicola strain BLS279	NZ_CP011956.1	8531	+	173	GCGCACGGGGCCGTTTGACGAAATGTTCAGACGAGCCTGCC	1.55	0.236	0.111	0.352	3
Xanthomonas oryzae pv. oryzicola strain BLS279	NZ_CP011956.1	8599	-	168	CAAGCACGGCAAAAACAGTCAACAGCTTGGCTTTCATGTCA	1.6	0.135	0.044	0.224	7
Xanthomonas oryzae pv. oryzicola strain BLS279	NZ_CP011956.1	8692	+	173	GGGTGGCGTGTCGCAACAGCAACTGGACCAGTTGGGCGCGC	1.56	0.1	0.087	0.147	8
Xanthomonas oryzae pv. oryzicola strain BLS279	NZ_CP011956.1	8737	+	168	TTTCGCGCAGACCAAGGCCAAGGAAAAGGTCAGTACCGACG	1.58	0.153	0.044	0.275	22
Xanthomonas oryzae pv. oryzicola strain BLS279	NZ_CP011956.1	8868	+	175	TGTTCGTCGATGACGAAGCCAACGCCTTCGCCTTGCCCGGC	1.53	0.152	0.072	0.233	53
Xanthomonas oryzae pv. oryzicola strain BLS279	NZ_CP011956.1	8893	+	171	CTTCGCCTTGCCCGGCGGCAAAGTCGGCGTGAATACCGGCA	2.21	0.494	0.383	0.62	88
Xanthomonas oryzae pv. oryzicola strain BLS279	NZ_CP011956.1	9027	+	171	CTCGCCAACTCGGCGCGCAGACCGGCCTGGGCATCATCGGC	1.56	0.163	0.069	0.263	16
Xanthomonas oryzae pv. oryzicola strain BLS279	NZ_CP011956.1	10078	-	149	GGAACTGGCCGTTGTTGTCCAGCGCGTTCAGACCGATGGCC	1.59	0.106	0.031	0.189	11
Xanthomonas oryzae pv. oryzicola strain BLS279	NZ_CP011956.1	10360	+	178	CGAAGCCGGCCAGACCGGTGAGGCCGTCGCCGCCGCCGAGG	1.76	0.135	0	0.275	45
Xanthomonas oryzae pv. oryzicola strain BLS279	NZ_CP011956.1	10514	+	181	GCCGGGCAGTTGACCGAAGAAAAGGAATACAAGCAGTTGTA	1.8	0.265	0.141	0.388	149
Xanthomonas oryzae pv. oryzicola strain BLS279	NZ_CP011956.1	10556	+	182	TCCATCTACGCCAACACCGAAAACAAAGAAAAGGACGTCAT	1.64	0.501	0.469	0.536	18
Xanthomonas oryzae pv. oryzicola strain BLS279	NZ_CP011956.1	10570	+	178	CACCGAAAACAAAGAAAAGGACGTCATCGCTGTCATCAATG	1.69	0.351	0.233	0.495	74
Xanthomonas oryzae pv. oryzicola strain BLS279	NZ_CP011956.1	10746	+	177	AGACGTATTTGAATCTGGCCAAGGCGCTGCATTCGGAAGGT	1.48	0.366	0.158	0.403	33
Xanthomonas oryzae pv. oryzicola strain BLS279	NZ_CP011956.1	10819	+	176	GGCGATCGCCAAGGGCGTTAAAAAACCCGAAGACGCCAAGA	1.53	0.207	0.063	0.334	56
Xanthomonas oryzae pv. oryzicola strain BLS279	NZ_CP011956.1	10837	+	161	TAAAAAACCCGAAGACGCCAAGAAGATCATCAACCTGAAGT	1.71	0.226	0.122	0.342	12
Xanthomonas oryzae pv. oryzicola strain BLS279	NZ_CP011956.1	10858	+	178	GAAGATCATCAACCTGAAGTAAAAAAGAAAATAAACCCCCG	1.81	0.185	0.135	0.255	73
Xanthomonas oryzae pv. oryzicola strain BLS279	NZ_CP011956.1	10860	+	180	AGATCATCAACCTGAAGTAAAAAAGAAAATAAACCCCCGAA	1.74	0.147	0.059	0.215	94
Xanthomonas oryzae pv. oryzicola strain BLS279	NZ_CP011956.1	10865	+	177	ATCAACCTGAAGTAAAAAAGAAAATAAACCCCCGAAATCCC	1.52	0.086	0.029	0.155	85
Xanthomonas oryzae pv. oryzicola strain BLS279	NZ_CP011956.1	10968	+	171	AGCCGTCCAAAAACCTGGGGATCATCACAGTGATCCGGGGC	1.53	0.72	0.699	0.744	124
Xanthomonas oryzae pv. oryzicola strain BLS279	NZ_CP011956.1	11051	-	145	CTCAGACCCTGGTTCCCGGCATCGTAGTCATGCCTGTGGAT	1.52	0.121	0	0.223	21
Xanthomonas oryzae pv. oryzicola strain BLS279	NZ_CP011956.1	11109	-	150	CATCAGTGCAGTGAGGTGCAAAGCAATTACAAAAGCAATGC	1.63	0.342	0.206	0.492	78
Xanthomonas oryzae pv. oryzicola strain BLS279	NZ_CP011956.1	11271	+	171	ACAAGCCGCCGCCGCCGGTCAAGAATCTGTCGCCGCCGAAG	1.45	0.536	0.319	0.568	34
Xanthomonas oryzae pv. oryzicola strain BLS279	NZ_CP011956.1	11451	+	172	CCAAGAACATGAACCCGCCGAAGTACCCGCCGGCAGCCTTC	2.28	0.624	0.496	0.757	73
Xanthomonas oryzae pv. oryzicola strain BLS279	NZ_CP011956.1	11757	+	175	CTTCATCACCACACACAACAAAGGTAAGCGTCATGCTGCAG	1.8	0.152	0.062	0.247	83
Xanthomonas oryzae pv. oryzicola strain BLS279	NZ_CP011956.1	11992	+	172	CCGTCTGAAGAGTGCGGCTGACCGCGTCACTACCGCGTTCT	1.61	0.22	0.117	0.336	46
Xanthomonas oryzae pv. oryzicola strain BLS279	NZ_CP011956.1	12003	+	174	GTGCGGCTGACCGCGTCACTACCGCGTTCTGGGATGCCCCA	1.7	0.36	0.243	0.465	68
Xanthomonas oryzae pv. oryzicola strain BLS279	NZ_CP011956.1	12130	+	172	TGCGCACCACCAGCGCGCCGAAGGCAGCACCGGTGGCCTGG	1.55	0.071	0	0.126	4
Xanthomonas oryzae pv. oryzicola strain BLS279	NZ_CP011956.1	12432	+	178	TCCCGGCCGTGTTCGCATTCAACTTCTTCTCCAAGGTCAAC	1.59	0.118	0.023	0.208	49
Xanthomonas oryzae pv. oryzicola strain BLS279	NZ_CP011956.1	12450	+	180	TCAACTTCTTCTCCAAGGTCAACAGCTCGGTGATCGCCAAG	1.6	0.228	0.066	0.359	7
Xanthomonas oryzae pv. oryzicola strain BLS279	NZ_CP011956.1	12499	+	175	CTTCGCCCACGACCTGCACGACTTCTTCGCCACCGGTTCGC	1.58	0.31	0.186	0.431	17
Xanthomonas oryzae pv. oryzicola strain BLS279	NZ_CP011956.1	12505	-	169	GAACGCGCGAACCGGTGGCGAAGAAGTCGTGCAGGTCGTGG	1.86	0.222	0.12	0.305	9
Xanthomonas oryzae pv. oryzicola strain BLS279	NZ_CP011956.1	12536	-	163	TTGCGAAGTCGTTCTTTACAACCGGATTAGCGAACGCGCGA	2.17	0.527	0.371	0.66	87
Xanthomonas oryzae pv. oryzicola strain BLS279	NZ_CP011956.1	12537	-	171	GTTGCGAAGTCGTTCTTTACAACCGGATTAGCGAACGCGCG	1.66	0.061	0	0.125	39
Xanthomonas oryzae pv. oryzicola strain BLS279	NZ_CP011956.1	12551	-	173	GCTCCGTCTAAATCGTTGCGAAGTCGTTCTTTACAACCGGA	3.06	0.66	0.544	0.79	96
Xanthomonas oryzae pv. oryzicola strain BLS279	NZ_CP011956.1	12560	-	157	CCATAACGGGCTCCGTCTAAATCGTTGCGAAGTCGTTCTTT	1.59	0.462	0.414	0.52	49
Xanthomonas oryzae pv. oryzicola strain BLS279	NZ_CP011956.1	12569	+	173	CTTCGCAACGATTTAGACGGAGCCCGTTATGGCCTTCAGTA	1.69	0.357	0.204	0.513	11
Xanthomonas oryzae pv. oryzicola strain BLS279	NZ_CP011956.1	12724	+	184	AGGTGGAGCTGCCACAGGCCAACTTGATCCAGAAGGAAGAT	1.6	0.182	0.098	0.269	3
Xanthomonas oryzae pv. oryzicola strain BLS279	NZ_CP011956.1	12740	+	185	GGCCAACTTGATCCAGAAGGAAGATGCGGAGAAACGCGCCG	1.58	0.131	0.043	0.242	5
Xanthomonas oryzae pv. oryzicola strain BLS279	NZ_CP011956.1	12907	+	188	TGCGTGGCGACCGCACGACCAAGATGCGTACGATCAACGAG	1.46	0.354	0.122	0.619	24
Xanthomonas oryzae pv. oryzicola strain BLS279	NZ_CP011956.1	13174	+	182	TTAACCCGCCACCGCAGACGACCGAACCGCCGCCGCCGATC	1.97	0.471	0.346	0.612	40
Xanthomonas oryzae pv. oryzicola strain BLS279	NZ_CP011956.1	13199	-	174	GGTTGCTGGCGTCGATACGCAAGTCGATCGGCGGCGGCGGT	1.72	0.309	0.179	0.452	70
Xanthomonas oryzae pv. oryzicola strain BLS279	NZ_CP011956.1	13322	+	187	TCAGCCGGAACTGCGCATCGATGCAAATCCGGATGCGGAGT	1.61	0.144	0.056	0.223	28
Xanthomonas oryzae pv. oryzicola strain BLS279	NZ_CP011956.1	13387	+	187	CCGCTGCGAAGAACGCGCAGATGAAGAAAATCGGCTTCATG	1.54	0.149	0.073	0.249	24
Xanthomonas oryzae pv. oryzicola strain BLS279	NZ_CP011956.1	13390	+	189	CTGCGAAGAACGCGCAGATGAAGAAAATCGGCTTCATGCAG	1.56	0.403	0.257	0.498	58
Xanthomonas oryzae pv. oryzicola strain BLS279	NZ_CP011956.1	13391	+	179	TGCGAAGAACGCGCAGATGAAGAAAATCGGCTTCATGCAGC	1.89	0.433	0.352	0.494	78
Xanthomonas oryzae pv. oryzicola strain BLS279	NZ_CP011956.1	13393	+	186	CGAAGAACGCGCAGATGAAGAAAATCGGCTTCATGCAGCAG	1.62	0.076	0.015	0.148	107
Xanthomonas oryzae pv. oryzicola strain BLS279	NZ_CP011956.1	13396	+	168	AGAACGCGCAGATGAAGAAAATCGGCTTCATGCAGCAGTAA	1.52	0.077	0	0.16	11
Xanthomonas oryzae pv. oryzicola strain BLS279	NZ_CP011956.1	13490	-	171	AAGACGCACACAACAGACATAAAAAAACGCCACCGTTTCCG	1.56	0.176	0.073	0.293	46
Xanthomonas oryzae pv. oryzicola strain BLS279	NZ_CP011956.1	13553	-	163	CGCTCAATCGCTACAGCGCAATCGGATCGCCATCGCTACGC	1.68	0.205	0.069	0.318	13
Xanthomonas oryzae pv. oryzicola strain BLS279	NZ_CP011956.1	13611	-	171	TGCATCTGCTGCGCCATCTGAGCGAATCAGGTCAGCGCTTT	1.61	0.254	0.169	0.363	16
Xanthomonas oryzae pv. oryzicola strain BLS279	NZ_CP011956.1	13709	+	194	GGCTGTTTCGTTACTGCATGAACTCAAGCGCCAACTTGGCT	1.48	0.279	0.148	0.403	59
Xanthomonas oryzae pv. oryzicola strain BLS279	NZ_CP011956.1	13715	+	180	TTCGTTACTGCATGAACTCAAGCGCCAACTTGGCTGCCTCG	1.54	0.106	0.039	0.182	4
Xanthomonas oryzae pv. oryzicola strain BLS279	NZ_CP011956.1	14085	+	195	CACGGCTGCCAACCGCCTTGAACGCGGCGATCAGCTCGGCA	1.48	0.181	0.077	0.243	7
Xanthomonas oryzae pv. oryzicola strain BLS279	NZ_CP011956.1	14100	-	179	GGACACCACGCAACTTGCCGAGCTGATCGCCGCGTTCAAGG	1.52	0.193	0.1	0.284	40
Xanthomonas oryzae pv. oryzicola strain BLS279	NZ_CP011956.1	14109	-	180	TTTTGCGCAGGACACCACGCAACTTGCCGAGCTGATCGCCG	1.68	0.181	0.079	0.301	45
Xanthomonas oryzae pv. oryzicola strain BLS279	NZ_CP011956.1	14153	-	173	GTACCGGATGGCGACGGGCAACTGACTTCCGACCACGGCTT	1.65	0.28	0.165	0.408	23
Xanthomonas oryzae pv. oryzicola strain BLS279	NZ_CP011956.1	14547	-	180	CGCCGCCTGCGCGAACTGGCAGAAGCACGCAAGTCGGCCGC	1.51	0.224	0.103	0.341	18
Xanthomonas oryzae pv. oryzicola strain BLS279	NZ_CP011956.1	14662	+	199	TCCACAGCAGCAGTAGCAGCAACGCCACCAGCAGCGAAACT	1.5	0.15	0.084	0.237	67
Xanthomonas oryzae pv. oryzicola strain BLS279	NZ_CP011956.1	14674	+	194	GTAGCAGCAACGCCACCAGCAGCGAAACTACCAGCAACCAC	1.54	0.028	0	0.061	36
Xanthomonas oryzae pv. oryzicola strain BLS279	NZ_CP011956.1	14682	-	179	CCGCACGTGTGGTTGCTGGTAGTTTCGCTGCTGGTGGCGTT	1.51	0.157	0.145	0.19	5
Xanthomonas oryzae pv. oryzicola strain BLS279	NZ_CP011956.1	15123	-	190	GTATTTCGACGAGCTGCTGGAAGCCGGCGTGCGCATCTACG	1.72	0.148	0.068	0.232	5
Xanthomonas oryzae pv. oryzicola strain BLS279	NZ_CP011956.1	15308	-	178	ATACACCGGCTGATGGTCGCAGCGATCCATGAAGCCAAGCG	1.51	0.154	0.056	0.251	32
Xanthomonas oryzae pv. oryzicola strain BLS279	NZ_CP011956.1	15540	-	188	CGAAAACGAGCAGGTGCGTCAAGATGCCTATCGCGATCTGC	1.65	0.231	0.164	0.306	13
Xanthomonas oryzae pv. oryzicola strain BLS279	NZ_CP011956.1	15618	-	174	GAACCTGCGCACCCACCGCAAGGTGATCGTCATCGATGGCC	2.26	0.547	0.416	0.683	69
Xanthomonas oryzae pv. oryzicola strain BLS279	NZ_CP011956.1	15619	-	185	TGAACCTGCGCACCCACCGCAAGGTGATCGTCATCGATGGC	1.61	0.148	0.042	0.249	35
Xanthomonas oryzae pv. oryzicola strain BLS279	NZ_CP011956.1	15637	-	185	CGTTCAAGCGGCCGTGGTTGAACCTGCGCACCCACCGCAAG	1.74	0.213	0.108	0.312	27
Xanthomonas oryzae pv. oryzicola strain BLS279	NZ_CP011956.1	15840	+	195	TGCCGCTATGGTCGGGCTGGAAGATGTAGTACTCCAGATGG	1.53	0.19	0.083	0.3	34
Xanthomonas oryzae pv. oryzicola strain BLS279	NZ_CP011956.1	16233	+	192	GCACATAGGCGGCGAGAAGGAGCGCTTCGATGTGGGGAATG	1.88	0.286	0.187	0.364	75
Xanthomonas oryzae pv. oryzicola strain BLS279	NZ_CP011956.1	16260	+	191	CGATGTGGGGAATGTTGGCCAGCCAATCCCACGCGCCCCGA	2	0.271	0.151	0.364	175
Xanthomonas oryzae pv. oryzicola strain BLS279	NZ_CP011956.1	16283	+	201	CAATCCCACGCGCCCCGAGCAAATGCGAGCATGCGCCGATT	1.57	0.174	0.088	0.275	42
Xanthomonas oryzae pv. oryzicola strain BLS279	NZ_CP011956.1	16398	+	196	ACTGTTCGCAGGATGCTCGGACATCACAACAATCTAATGCG	1.54	0.254	0.142	0.387	6
Xanthomonas oryzae pv. oryzicola strain BLS279	NZ_CP011956.1	16410	-	180	GTGAAGCTTGATCGCATTAGATTGTTGTGATGTCCGAGCAT	1.45	0.164	0	0.344	5
Xanthomonas oryzae pv. oryzicola strain BLS279	NZ_CP011956.1	16413	+	204	CTCGGACATCACAACAATCTAATGCGATCAAGCTTCACCTT	1.46	0.078	0.021	0.142	14
Xanthomonas oryzae pv. oryzicola strain BLS279	NZ_CP011956.1	16525	+	185	AACGGAGCTTTTGATGATGAAGAGGATCGCAATGTTCAGCA	1.56	0.382	0.311	0.456	21
Xanthomonas oryzae pv. oryzicola strain BLS279	NZ_CP011956.1	16778	+	196	GATCTTCCTTGCGGAGATGGAGCGCATCGTGCCGTGGAAGC	1.67	0.231	0.13	0.333	4
Xanthomonas oryzae pv. oryzicola strain BLS279	NZ_CP011956.1	16795	+	197	TGGAGCGCATCGTGCCGTGGAAGCAACTGCTTGCCCTGATC	1.57	0.277	0.18	0.373	50
Xanthomonas oryzae pv. oryzicola strain BLS279	NZ_CP011956.1	16799	+	200	GCGCATCGTGCCGTGGAAGCAACTGCTTGCCCTGATCGAGC	1.61	0.218	0.126	0.305	77
Xanthomonas oryzae pv. oryzicola strain BLS279	NZ_CP011956.1	16802	-	187	GCGGCTCGATCAGGGCAAGCAGTTGCTTCCACGGCACGATG	1.59	0.069	0	0.16	37
Xanthomonas oryzae pv. oryzicola strain BLS279	NZ_CP011956.1	16842	+	198	CACTATCCGGTGTCAGGACGACCGGGTCGGCAGCCGTACGC	1.81	0.412	0.288	0.531	42
Xanthomonas oryzae pv. oryzicola strain BLS279	NZ_CP011956.1	17378	+	198	CGGCTACAGCGGTGCGGAAAAACGCGACGAGTTGCAGAGCT	1.54	0.179	0.104	0.272	75
Xanthomonas oryzae pv. oryzicola strain BLS279	NZ_CP011956.1	17702	-	192	GAGTCGGGTGCGATTTTTGCAACGTTCTGGCGGTTTTGGCT	1.54	0.205	0.048	0.292	19
Xanthomonas oryzae pv. oryzicola strain BLS279	NZ_CP011956.1	17738	+	201	GACTCAGCATTTTTGCAGTCATTGAAATGCAAGAAGCTGGA	1.76	0.286	0.172	0.391	20
Xanthomonas oryzae pv. oryzicola strain BLS279	NZ_CP011956.1	17759	+	191	TTGAAATGCAAGAAGCTGGAATTTTAGAGGTTTGATGGGTT	1.49	0.14	0.056	0.214	19
Xanthomonas oryzae pv. oryzicola strain BLS279	NZ_CP011956.1	17764	+	202	ATGCAAGAAGCTGGAATTTTAGAGGTTTGATGGGTTGTTCA	1.89	0.265	0.143	0.369	26
Xanthomonas oryzae pv. oryzicola strain BLS279	NZ_CP011956.1	17770	-	194	AAGGTCTGAACAACCCATCAAACCTCTAAAATTCCAGCTTC	1.75	0.243	0.121	0.372	79
Xanthomonas oryzae pv. oryzicola strain BLS279	NZ_CP011956.1	17824	+	204	GCTGACCTCCGGCCTTGGCCAAGTCTACATCGGTGATCGCG	1.8	0.56	0.401	0.698	147
Xanthomonas oryzae pv. oryzicola strain BLS279	NZ_CP011956.1	17865	-	186	GTTTACAGTATTGACTGTGTAGAGGTATGGAACGCCTGTGG	1.5	0.176	0.07	0.287	23
Xanthomonas oryzae pv. oryzicola strain BLS279	NZ_CP011956.1	18138	+	200	CAGGCGACCTGACCTGAGCGACTTCACTGCCAAGTGGAGTT	1.58	0.346	0.222	0.477	20
Xanthomonas oryzae pv. oryzicola strain BLS279	NZ_CP011956.1	18332	+	199	GTACCGGCCCGATCACGCGCAGCGCATCAGCGAGCATCGGC	1.78	0.119	0.047	0.192	60
Xanthomonas oryzae pv. oryzicola strain BLS279	NZ_CP011956.1	18723	-	193	TAAGCCAGCAGATGCAGACGACTGCGGCGTTCGGTCATGCT	2.29	0.453	0.354	0.584	46
Xanthomonas oryzae pv. oryzicola strain BLS279	NZ_CP011956.1	18848	-	194	CAATGAGCCGATGATCGGCGAACTCCTTGCCGTTGTCGGCG	1.83	0.404	0.285	0.541	35
Xanthomonas oryzae pv. oryzicola strain BLS279	NZ_CP011956.1	18883	+	214	TCATTGCCGCCTGCTTGCAGAGCGATTTCTATTTCGCAGAT	1.77	0.098	0.044	0.171	42
Xanthomonas oryzae pv. oryzicola strain BLS279	NZ_CP011956.1	19088	+	210	CCTCAAAGTCTTCTCCGAGGAGGTCCTCAACAGCGTTGCGA	2.01	0.498	0.36	0.621	54
Xanthomonas oryzae pv. oryzicola strain BLS279	NZ_CP011956.1	19254	+	213	AACTACCGTCGCTTGTTGAAAACCCACAGCCTTGCCGTGCG	1.56	0.233	0.144	0.343	78
Xanthomonas oryzae pv. oryzicola strain BLS279	NZ_CP011956.1	19286	-	191	ACCACATTGGCGTTGACTGTATTCAAAAAATCCGCACGGCA	1.6	0.125	0.053	0.209	19
Xanthomonas oryzae pv. oryzicola strain BLS279	NZ_CP011956.1	19310	+	212	GTCAACGCCAATGTGGTGCGAAAAAGTGCAATCCTTCGGCT	1.49	0.152	0.072	0.231	10
Xanthomonas oryzae pv. oryzicola strain BLS279	NZ_CP011956.1	19311	+	213	TCAACGCCAATGTGGTGCGAAAAAGTGCAATCCTTCGGCTT	1.58	0.336	0.246	0.386	34
Xanthomonas oryzae pv. oryzicola strain BLS279	NZ_CP011956.1	19576	+	212	GTTGCGCCGCTACCGCGCACAGTCGATTCCAGCGTCACGGC	1.45	0.494	0	1	12
Xanthomonas oryzae pv. oryzicola strain BLS279	NZ_CP011956.1	19669	+	214	GCACGGTGATGGACAACAGCAAGCTGCCGCGACGCACCTGG	1.47	0.165	0.088	0.238	41
Xanthomonas oryzae pv. oryzicola strain BLS279	NZ_CP011956.1	19720	+	207	TGTATCTGCTGGGCCAGAGCAAGACGAACCTGTCGGCGCTG	1.46	0.104	0	0.204	31
Xanthomonas oryzae pv. oryzicola strain BLS279	NZ_CP011956.1	19761	+	198	GAGTTGATGCGACACCTGGGAGTGAGCTACCCGACAGCGTG	1.5	0.348	0.221	0.45	68
Xanthomonas oryzae pv. oryzicola strain BLS279	NZ_CP011956.1	19765	+	204	TGATGCGACACCTGGGAGTGAGCTACCCGACAGCGTGGCCA	1.49	0.144	0.057	0.255	4
Xanthomonas oryzae pv. oryzicola strain BLS279	NZ_CP011956.1	20018	+	223	CACCAAGGCGGCGCTGTCGGAATGGATCGGGCAACGCCTGC	2	0.459	0.328	0.584	88
Xanthomonas oryzae pv. oryzicola strain BLS279	NZ_CP011956.1	20184	+	220	AACGTGGTGTTGTCCGACCTAAAGCGTTCGCTGGACGGTGC	1.47	0.015	0	0.056	12
Xanthomonas oryzae pv. oryzicola strain BLS279	NZ_CP011956.1	20191	-	200	GTGATAGGCACCGTCCAGCGAACGCTTTAGGTCGGACAACA	1.86	0.346	0.241	0.448	22
Xanthomonas oryzae pv. oryzicola strain BLS279	NZ_CP011956.1	20216	-	194	GGGCGTATTTGGCGAATTTGAAGGCGTGATAGGCACCGTCC	1.65	0.338	0.251	0.414	9
Xanthomonas oryzae pv. oryzicola strain BLS279	NZ_CP011956.1	20242	-	188	CCACATCGTCTCTGCCAGGTAGCGCTGGGCGTATTTGGCGA	1.55	0.16	0.085	0.247	5
Xanthomonas oryzae pv. oryzicola strain BLS279	NZ_CP011956.1	20389	-	184	GTGCATAGAACGTACTGATTAGCACGCACTTTCAGCGGTGA	1.56	0.071	0.018	0.134	7
Xanthomonas oryzae pv. oryzicola strain BLS279	NZ_CP011956.1	20454	-	189	AAGCGGTCGTAGGTTTTGCTATTGCGCAGGTGGGTTAACCA	1.8	0.343	0.218	0.447	22
Xanthomonas oryzae pv. oryzicola strain BLS279	NZ_CP011956.1	20512	+	208	AAGCGGCAGCATTACAGCCTAGGGAATAACCAATCAGGCCG	1.56	0.169	0.088	0.253	12
Xanthomonas oryzae pv. oryzicola strain BLS279	NZ_CP011956.1	20568	-	195	GCTCAAGAGCGACGTGAAGTACCGCTTCGTGATCGATATGG	1.99	0.449	0.317	0.574	47
Xanthomonas oryzae pv. oryzicola strain BLS279	NZ_CP011956.1	20815	-	183	ACAACCTGGACCCGTTCCTCAACGCGCTCAAGCGTGACGGC	1.5	0.06	0	0.136	4
Xanthomonas oryzae pv. oryzicola strain BLS279	NZ_CP011956.1	20904	-	172	CAGCGAAGTGGTCATTTCCAAGGACCAAGCGCAGATGGCCG	1.52	0.331	0.029	0.397	21
Xanthomonas oryzae pv. oryzicola strain BLS279	NZ_CP011956.1	20913	+	205	GCGCTTGGTCCTTGGAAATGACCACTTCGCTGGCGCCCAGG	1.69	0.277	0.167	0.424	12
Xanthomonas oryzae pv. oryzicola strain BLS279	NZ_CP011956.1	20919	-	175	GCTGCGCCTGGGCGCCAGCGAAGTGGTCATTTCCAAGGACC	2.09	0.438	0.331	0.574	4
Xanthomonas oryzae pv. oryzicola strain BLS279	NZ_CP011956.1	21357	+	209	CGCCCACCTTGAAGCCGGTGACCGCATTGCCCACCGCCGTG	1.57	0.382	0.241	0.493	22
Xanthomonas oryzae pv. oryzicola strain BLS279	NZ_CP011956.1	21536	+	206	CGTTCGAACACGAACGGGGCAAGTGGTTGATCGGCGGCCTG	1.8	0.258	0.158	0.361	97
Xanthomonas oryzae pv. oryzicola strain BLS279	NZ_CP011956.1	22413	+	194	GATCTTCGGGCTGATGAACGAGCCCAACGGCATTTCCGCAC	1.77	0.175	0.074	0.209	17
Xanthomonas oryzae pv. oryzicola strain BLS279	NZ_CP011956.1	22961	+	197	AGTACGCACGCCGCGCCGGCAAGTAGGCAGCGGCGCAGCCA	1.69	0.253	0.14	0.381	34
Xanthomonas oryzae pv. oryzicola strain BLS279	NZ_CP011956.1	23275	+	181	CGATGCACGGACGACGTGCAAGCGATCTCATCGGGTATCAC	1.49	0.16	0.082	0.253	37
Xanthomonas oryzae pv. oryzicola strain BLS279	NZ_CP011956.1	23522	-	176	GAGCGCGCACGCACGGCCCGAACGCGCCGCACTGTTTGCAC	1.55	0.2	0.094	0.283	25
Xanthomonas oryzae pv. oryzicola strain BLS279	NZ_CP011956.1	23662	+	195	TTGTTGCACATCAAACGTTCAGGCCCTTACTCAGCGCGTCG	8.64	1	0.955	1	188
Xanthomonas oryzae pv. oryzicola strain BLS279	NZ_CP011956.1	23672	-	170	TGTGCAAGGACGACGCGCTGAGTAAGGGCCTGAACGTTTGA	7.45	0.974	0.889	1	275
Xanthomonas oryzae pv. oryzicola strain BLS279	NZ_CP011956.1	23931	-	186	TGTTCATGTGCTTGCTGGCGAAATAGGTGTATTCATCGGCC	1.57	0.229	0.131	0.331	11
Xanthomonas oryzae pv. oryzicola strain BLS279	NZ_CP011956.1	24192	+	183	GATCGCCTTCAAGAGCGACAAGGCCGTGATATTCGGGCTGA	1.93	0.388	0.266	0.499	37
Xanthomonas oryzae pv. oryzicola strain BLS279	NZ_CP011956.1	24286	+	190	TCGATCGACACCATTCGTAAAACCGGCGCCACCAATCTGAT	1.52	0.665	0.411	0.947	77
Xanthomonas oryzae pv. oryzicola strain BLS279	NZ_CP011956.1	24405	-	175	CCTCGATCGCATAACGATTGAGTGGATCGTGAATGGATGCC	2.82	0.631	0.495	0.756	48
Xanthomonas oryzae pv. oryzicola strain BLS279	NZ_CP011956.1	24423	+	186	ACTCAATCGTTATGCGATCGAGGCACATCAATATTTGGATG	2.32	0.531	0.404	0.663	47
Xanthomonas oryzae pv. oryzicola strain BLS279	NZ_CP011956.1	24495	+	191	CAGCGCCACGGTCGGGGTCGAGCGCCTGCGCAGCTTCACCC	1.56	0.134	0.056	0.227	15
Xanthomonas oryzae pv. oryzicola strain BLS279	NZ_CP011956.1	24530	+	191	TCACCCAATGGCTGCGTCTAAACGGAAAACGCGGGTTTCTC	1.6	0.348	0.264	0.417	76
Xanthomonas oryzae pv. oryzicola strain BLS279	NZ_CP011956.1	24569	+	194	TCGGCGAATTTGGTACCGGCAAGACGGTCACCTGCAATCTC	1.45	0.044	0	0.101	17
Xanthomonas oryzae pv. oryzicola strain BLS279	NZ_CP011956.1	24699	+	195	GGGGTATCCGTTCAATGTGCAACCGGATGCGCAGGGGCGCG	1.66	0.211	0.107	0.3	31
Xanthomonas oryzae pv. oryzicola strain BLS279	NZ_CP011956.1	24743	+	188	AGCCGCAGATGTCCATATTGAGCCCGCAGGCGAACCGGATT	1.51	0.137	0.047	0.259	17
Xanthomonas oryzae pv. oryzicola strain BLS279	NZ_CP011956.1	24880	+	185	TCCGAGCACCGGCCGCGCCCACCTGGCGGTGAGCGCAGTCG	4.28	0.967	0.861	1	194
Xanthomonas oryzae pv. oryzicola strain BLS279	NZ_CP011956.1	24889	-	170	CTGACAAAACGACTGCGCTCACCGCCAGGTGGGCGCGGCCG	6.35	1	0.958	1	220
Xanthomonas oryzae pv. oryzicola strain BLS279	NZ_CP011956.1	24898	-	171	TTAGAGCGGCTGACAAAACGACTGCGCTCACCGCCAGGTGG	1.59	0.401	0.305	0.525	74
Xanthomonas oryzae pv. oryzicola strain BLS279	NZ_CP011956.1	25093	+	182	AGGCGCGTGCGGGCGCGGCCAAGCAATCATCACCATACATC	2.03	0.363	0.261	0.479	136
Xanthomonas oryzae pv. oryzicola strain BLS279	NZ_CP011956.1	25185	-	165	ATCTTTCCCGCGAGAAGGCGAGGAAAAAGCGGCCAATCGCG	2.14	0.166	0.077	0.24	41
Xanthomonas oryzae pv. oryzicola strain BLS279	NZ_CP011956.1	25306	+	190	CGAACGCTTCCATACGACGCAAAATCGGCAGCGTGGACACA	1.48	0.226	0.119	0.291	34
Xanthomonas oryzae pv. oryzicola strain BLS279	NZ_CP011956.1	25580	-	179	TGTAGCGCAGTAGCGCGCGCAACGAAAAACAGAAAGCAGAC	1.59	0.241	0.126	0.326	121
Xanthomonas oryzae pv. oryzicola strain BLS279	NZ_CP011956.1	26209	+	197	CCACGTCCGATGGCTACTCCAACGCCACCGCGTTGGCGTCC	1.66	0.241	0.157	0.342	47
Xanthomonas oryzae pv. oryzicola strain BLS279	NZ_CP011956.1	26243	-	174	CTTCGAAAGCGTAGCGATTGAGCGGGTCGTAGATGGACGCC	2.69	0.228	0.13	0.326	9
Xanthomonas oryzae pv. oryzicola strain BLS279	NZ_CP011956.1	26261	+	196	GCTCAATCGCTACGCTTTCGAAGTGCATCAGTATCTGGACG	1.68	0.324	0.203	0.431	74
Xanthomonas oryzae pv. oryzicola strain BLS279	NZ_CP011956.1	26387	-	174	TGGCGGTACCGAATTCGGCCAGGAAACCGCGCTTACGGTTT	1.59	0.557	0.551	0.573	49
Xanthomonas oryzae pv. oryzicola strain BLS279	NZ_CP011956.1	26417	-	178	CTTGCAGCGCCTGGTTGCAGACCGCGTTGTTGGCGGTACCG	2.02	0.381	0.261	0.502	44
Xanthomonas oryzae pv. oryzicola strain BLS279	NZ_CP011956.1	26665	-	169	GCGTGTCGTGCGTGCAGTGGAGGTACTCGTCTTGGGAGTAG	3.22	0.857	0.735	0.983	20
Xanthomonas oryzae pv. oryzicola strain BLS279	NZ_CP011956.1	26928	+	177	GTGCTGCAGCTGAGGGTCAGAGCTAATCAGTTTGTCTTTTG	1.59	0.018	0	0.093	18
Xanthomonas oryzae pv. oryzicola strain BLS279	NZ_CP011956.1	26940	-	180	GCTGCGTGCACTCAAAAGACAAACTGATTAGCTCTGACCCT	1.54	0.052	0	0.115	13
Xanthomonas oryzae pv. oryzicola strain BLS279	NZ_CP011956.1	26947	-	179	CGCGCGCGCTGCGTGCACTCAAAAGACAAACTGATTAGCTC	1.63	0.115	0.02	0.198	45
Xanthomonas oryzae pv. oryzicola strain BLS279	NZ_CP011956.1	27102	+	176	ACGTGCATTGCCGGTGAATTAGCGCTTCGGTGTCTCAGCTA	1.85	0.161	0.076	0.237	13
Xanthomonas oryzae pv. oryzicola strain BLS279	NZ_CP011956.1	27146	-	180	GCCGTCAGGTAAAAACGTGCAAGCAGCCGCGACGAAAGTTC	1.47	0.028	0	0.083	60
Xanthomonas oryzae pv. oryzicola strain BLS279	NZ_CP011956.1	27557	+	168	CCGATGTGCACGACCTTAAGAGCGGCTAACACTGCGGGAAA	1.8	0.139	0.056	0.231	17
Xanthomonas oryzae pv. oryzicola strain BLS279	NZ_CP011956.1	27641	-	184	GGTTCGGCACCAGCACAGAGAAACAGCTGTCATGCAAAGGG	1.6	0.155	0.073	0.235	46
Xanthomonas oryzae pv. oryzicola strain BLS279	NZ_CP011956.1	27727	-	184	CCACGACGACAAACAAGGCCAAGTCCTCACGCTGAGGCCCG	1.82	0.439	0.297	0.562	102
Xanthomonas oryzae pv. oryzicola strain BLS279	NZ_CP011956.1	27733	-	185	CAACGGCCACGACGACAAACAAGGCCAAGTCCTCACGCTGA	1.69	0.117	0.042	0.202	37
Xanthomonas oryzae pv. oryzicola strain BLS279	NZ_CP011956.1	27793	-	176	AGCCCGGTGCACGCGCGGCAACGGCGCAGCCGGCTGGCGGA	1.58	0.192	0.091	0.297	26
Xanthomonas oryzae pv. oryzicola strain BLS279	NZ_CP011956.1	27995	-	187	GCCGCGGCCGAGGACTACGGACGCCATCGCTATCATGCGCC	1.95	0.247	0.141	0.327	116
Xanthomonas oryzae pv. oryzicola strain BLS279	NZ_CP011956.1	28398	+	173	GTTTGGGATCCTGATGCGCGAATGCATCGGCAATTTCCAGA	1.6	0.33	0.189	0.46	8
Xanthomonas oryzae pv. oryzicola strain BLS279	NZ_CP011956.1	28573	+	173	CACACCGACCACGTTGCGCGAGGTCTTCGCCGCGATGGTGC	1.83	0.643	0.498	0.804	81
Xanthomonas oryzae pv. oryzicola strain BLS279	NZ_CP011956.1	28579	-	200	TCAAGAGCACCATCGCGGCGAAGACCTCGCGCAACGTGGTC	1.83	0.126	0.044	0.215	25
Xanthomonas oryzae pv. oryzicola strain BLS279	NZ_CP011956.1	28761	-	181	GCAATACGATCTGCCGGCCAAGGACGACCCCGACCCGCGCC	1.61	0.075	0	0.151	36
Xanthomonas oryzae pv. oryzicola strain BLS279	NZ_CP011956.1	29214	+	192	CCACCATCGGCACCTCCTGGAACCAGCTGTCGCCATTGCCC	1.52	0.133	0.049	0.217	16
Xanthomonas oryzae pv. oryzicola strain BLS279	NZ_CP011956.1	29289	-	202	CGGCCCGGGCACGCCCGGCGAAGAAAAGACCGTCACCTACA	1.61	0.21	0.126	0.282	16
Xanthomonas oryzae pv. oryzicola strain BLS279	NZ_CP011956.1	29322	-	194	CAAGACGCTGGCGTCGGACGACTTCGAAGGCCGCGGCCCGG	1.84	0.485	0.369	0.583	68
Xanthomonas oryzae pv. oryzicola strain BLS279	NZ_CP011956.1	29463	-	196	CCTGGCCGGCTGCAAACGCGAACCCGCCGATGCGCCCAGCG	1.72	0.17	0.099	0.258	54
Xanthomonas oryzae pv. oryzicola strain BLS279	NZ_CP011956.1	29470	-	193	CGCTGGCCCTGGCCGGCTGCAAACGCGAACCCGCCGATGCG	1.55	0.172	0.087	0.279	127
Xanthomonas oryzae pv. oryzicola strain BLS279	NZ_CP011956.1	29534	-	190	GATCGGGACTCCGCCGCACGAGGAGTTCCGATGCCCCGCAA	1.55	0.152	0.071	0.233	23
Xanthomonas oryzae pv. oryzicola strain BLS279	NZ_CP011956.1	29867	+	191	GCGCGCGATCTGGAACGAGAAACCGAAGCTTGGCTTGGTCA	1.55	0.085	0.015	0.165	27
Xanthomonas oryzae pv. oryzicola strain BLS279	NZ_CP011956.1	29956	-	173	GGTGGGCACCGAGCTCGGCAAGGGGATCGAGACGGTCAACG	1.89	0.444	0.241	0.603	10
Xanthomonas oryzae pv. oryzicola strain BLS279	NZ_CP011956.1	30371	-	190	ATCGCCGCCACGCCCCAGATAACCGCCGCCGCGCGAGGTTC	1.48	0.256	0.143	0.37	75
Xanthomonas oryzae pv. oryzicola strain BLS279	NZ_CP011956.1	30595	-	177	GCTCGTCGCGCAGCTGCTGCAGTTTGCGCTCGGTCTCGCGC	1.51	0.622	0.602	0.627	41
Xanthomonas oryzae pv. oryzicola strain BLS279	NZ_CP011956.1	30886	-	190	CACCAACGGTGTCTTGCGACAACAGCACTTTCAACGGCGCG	1.53	1	1	1	52
Xanthomonas oryzae pv. oryzicola strain BLS279	NZ_CP011956.1	31058	+	185	GATGCAGCGCGTGCGCAGCAAAAGGCGCAGGCCGCGACGTT	1.54	0.047	0	0.098	23
Xanthomonas oryzae pv. oryzicola strain BLS279	NZ_CP011956.1	31138	+	181	ACTGGACGATCGCTACAAACAACGCGCCGAACGCGAAAAGG	1.5	0.204	0.074	0.263	5
Xanthomonas oryzae pv. oryzicola strain BLS279	NZ_CP011956.1	31222	+	176	TCTGCGCGCCGCTGCCGCCAAGGCCGAGGCCGAACGTCGCG	1.51	0.194	0.098	0.297	17
Xanthomonas oryzae pv. oryzicola strain BLS279	NZ_CP011956.1	31268	+	169	GCCAAACGCGCTGCCGCCGAAGCCGCCGCGCAGGTCAGACG	1.57	0.203	0.068	0.352	63
Xanthomonas oryzae pv. oryzicola strain BLS279	NZ_CP011956.1	31295	+	188	GCGCAGGTCAGACGCGGCAAAACCGATCGGCCCGATCGCCC	1.57	0.281	0.039	0.366	14
Xanthomonas oryzae pv. oryzicola strain BLS279	NZ_CP011956.1	31332	+	186	GCCCCGGCAAGACACCCCCCAAGGTCCTCGCCAGTGCACCA	1.51	0.168	0.077	0.258	18
Xanthomonas oryzae pv. oryzicola strain BLS279	NZ_CP011956.1	31506	-	189	GCCGGTCATCCAGTCGGAAAACACCACCGTGCCATCGGCCA	1.52	0.242	0.11	0.312	17
Xanthomonas oryzae pv. oryzicola strain BLS279	NZ_CP011956.1	31636	-	207	CCGAACTGCCGACCTTGGCCACCGCTTCGCCGCGTTTGATC	1.52	0.623	0.264	0.659	4
Xanthomonas oryzae pv. oryzicola strain BLS279	NZ_CP011956.1	31642	+	166	ACGCGGCGAAGCGGTGGCCAAGGTCGGCAGTTCGGGCGGGC	1.63	0.22	0.127	0.316	10
Xanthomonas oryzae pv. oryzicola strain BLS279	NZ_CP011956.1	31684	-	204	GCCCGTTACGACGCAATTCGAAGTACAGCGCCGGCACGCCC	2.53	0.906	0.79	1	187
Xanthomonas oryzae pv. oryzicola strain BLS279	NZ_CP011956.1	31687	+	187	CGTGCCGGCGCTGTACTTCGAATTGCGTCGTAACGGGCAAC	1.47	0.196	0.104	0.292	7
Xanthomonas oryzae pv. oryzicola strain BLS279	NZ_CP011956.1	31688	+	174	GTGCCGGCGCTGTACTTCGAATTGCGTCGTAACGGGCAACC	1.8	0.224	0.056	0.342	25
Xanthomonas oryzae pv. oryzicola strain BLS279	NZ_CP011956.1	31839	+	188	GCGCCTTATCTCTTTGTCGGAGTGCTTCATGCGCGTAGCCG	1.99	0.584	0.442	0.707	114
Xanthomonas oryzae pv. oryzicola strain BLS279	NZ_CP011956.1	31975	-	214	TCGTCCAGTGGCACCTTGGAAACAGCAGCTTCATTGGCTTC	1.47	0.103	0.028	0.181	58
Xanthomonas oryzae pv. oryzicola strain BLS279	NZ_CP011956.1	31996	+	193	TCCAAGGTGCCACTGGACGAAATCCGTCGCTTCGTGGCGGT	1.44	0.662	0.657	0.672	44
Xanthomonas oryzae pv. oryzicola strain BLS279	NZ_CP011956.1	31998	-	214	ACACCGCCACGAAGCGACGGATTTCGTCCAGTGGCACCTTG	1.57	0.122	0.048	0.219	58
Xanthomonas oryzae pv. oryzicola strain BLS279	NZ_CP011956.1	32028	-	212	GGTCGACGTAGGCCTGCTTGACCGCGTTGTACACCGCCACG	1.93	0.387	0.255	0.49	103
Xanthomonas oryzae pv. oryzicola strain BLS279	NZ_CP011956.1	32052	-	210	GCATCAGCTTCTTGTCTTCGACCGGGTCGACGTAGGCCTGC	1.74	0.198	0.105	0.302	4
Xanthomonas oryzae pv. oryzicola strain BLS279	NZ_CP011956.1	32103	-	210	AATAGGTGCTGTGCGGGTCCAGGTCCGAGAGCAGGCCGCGC	1.79	0.113	0.035	0.211	30
Xanthomonas oryzae pv. oryzicola strain BLS279	NZ_CP011956.1	32133	+	190	CAGCACCTATTTCGACAAGGAAGACGCCGAAGCCTTCGACG	1.73	0.156	0.069	0.251	14
Xanthomonas oryzae pv. oryzicola strain BLS279	NZ_CP011956.1	32381	+	194	TGCTGACCATCATGCGCGACAAGGCACCCAAGCCGTTCGAT	1.66	0.138	0.066	0.217	5
Xanthomonas oryzae pv. oryzicola strain BLS279	NZ_CP011956.1	32397	-	218	CGCGCTGCAGGGTCACATCGAACGGCTTGGGTGCCTTGTCG	1.74	0.248	0.154	0.373	72
Xanthomonas oryzae pv. oryzicola strain BLS279	NZ_CP011956.1	32526	-	216	CGCCGGCCTGCAGCTGCTTGAGGTTCTTCTGGAAATCGGCA	1.8	0.368	0.258	0.48	81
Xanthomonas oryzae pv. oryzicola strain BLS279	NZ_CP011956.1	32535	-	209	GCAACTTGCCGCCGGCCTGCAGCTGCTTGAGGTTCTTCTGG	1.6	0.09	0.025	0.163	5
Xanthomonas oryzae pv. oryzicola strain BLS279	NZ_CP011956.1	33129	+	192	AGCCCTGGCCGAACTCAAGCAACCCGGCTCCGCCGCCAAAG	1.59	0.156	0.072	0.253	47
Xanthomonas oryzae pv. oryzicola strain BLS279	NZ_CP011956.1	33164	+	193	CCAAAGCGCAAGCCGCACGCAAGGCCAAGGCACAGGCTGCG	1.68	0.149	0.076	0.233	22
Xanthomonas oryzae pv. oryzicola strain BLS279	NZ_CP011956.1	33170	+	189	CGCAAGCCGCACGCAAGGCCAAGGCACAGGCTGCGCAGAAG	1.53	0.054	0	0.113	78
Xanthomonas oryzae pv. oryzicola strain BLS279	NZ_CP011956.1	33281	+	189	AACCGGCAGAACCGGCAGGCAAGGCCAAGCCGGCCACTGCA	1.67	0.133	0.06	0.203	37
Xanthomonas oryzae pv. oryzicola strain BLS279	NZ_CP011956.1	33430	+	186	GGCGGGCTTGGTCGTCTCGCAGAGGATTGGTGTGGGAGTGG	1.68	0.265	0.162	0.354	74
Xanthomonas oryzae pv. oryzicola strain BLS279	NZ_CP011956.1	33643	+	186	CGAACGCCGCGGCGAAATACAGCGCGTAGCTGTCGCGCTCC	1.53	0.06	0.015	0.118	10
Xanthomonas oryzae pv. oryzicola strain BLS279	NZ_CP011956.1	33661	-	204	ACCGCATCTGGGGTACGTGGAGCGCGACAGCTACGCGCTGT	1.77	0.205	0.122	0.297	37
Xanthomonas oryzae pv. oryzicola strain BLS279	NZ_CP011956.1	33709	+	188	GCACGCGCGGATGCTGCAGCAGCGGATCGCGCAGGTCCAGC	1.68	0.161	0.096	0.234	5
Xanthomonas oryzae pv. oryzicola strain BLS279	NZ_CP011956.1	34002	-	195	GTGTTGGTGTGGGGCGGCGAAGCGTCCTGTGCGCAGGCAGC	1.64	0.204	0.116	0.293	37
Xanthomonas oryzae pv. oryzicola strain BLS279	NZ_CP011956.1	34045	+	196	GCATGCCGAACGCGCGCCCGAAGCTGGCCACGCGTTGGCCA	1.56	0.105	0.035	0.183	5
Xanthomonas oryzae pv. oryzicola strain BLS279	NZ_CP011956.1	34065	+	196	AAGCTGGCCACGCGTTGGCCAATCCGCCCATAACTCCAGAT	1.52	0.422	0.242	0.462	39
Xanthomonas oryzae pv. oryzicola strain BLS279	NZ_CP011956.1	34090	+	197	GCCCATAACTCCAGATCCCCAAGGTGCGCCCATGCAGCACG	1.62	0.238	0.164	0.299	39
Xanthomonas oryzae pv. oryzicola strain BLS279	NZ_CP011956.1	34235	+	199	CTCGGCCGGTGCCACCGGTGAGCCAACGCCTTCGGCCACGG	5.05	0.833	0.739	0.92	292
Xanthomonas oryzae pv. oryzicola strain BLS279	NZ_CP011956.1	34239	+	201	GCCGGTGCCACCGGTGAGCCAACGCCTTCGGCCACGGCCAC	1.58	0.301	0.184	0.442	92
Xanthomonas oryzae pv. oryzicola strain BLS279	NZ_CP011956.1	34245	-	201	TTGGGTGTGGCCGTGGCCGAAGGCGTTGGCTCACCGGTGGC	8.51	0.872	0.772	0.964	336
Xanthomonas oryzae pv. oryzicola strain BLS279	NZ_CP011956.1	34246	-	208	GTTGGGTGTGGCCGTGGCCGAAGGCGTTGGCTCACCGGTGG	1.69	0.266	0.185	0.325	14
Xanthomonas oryzae pv. oryzicola strain BLS279	NZ_CP011956.1	34575	-	189	CGATGCCACCACCGGCGACAAGGTGGTCACCCCGTTCCCCT	1.71	0.311	0.206	0.405	40
Xanthomonas oryzae pv. oryzicola strain BLS279	NZ_CP011956.1	34885	+	211	ATAGGCGCGCACGCCTGGCCACCGACATGCGCAGCATCGCG	1.58	0.582	0.461	0.723	109
Xanthomonas oryzae pv. oryzicola strain BLS279	NZ_CP011956.1	35070	+	206	GCCGGCGATATGCGCCGACCACGCCACCATGCCGAAGGCCG	1.75	0.106	0.034	0.17	133
Xanthomonas oryzae pv. oryzicola strain BLS279	NZ_CP011956.1	35075	+	206	CGATATGCGCCGACCACGCCACCATGCCGAAGGCCGGGCCG	1.47	0.071	0.015	0.131	63
Xanthomonas oryzae pv. oryzicola strain BLS279	NZ_CP011956.1	35163	+	202	CGGCGCCGGCACCCGGATGAATTCCAGAAACACGCCCAGCG	1.67	0.877	0.869	0.886	155
Xanthomonas oryzae pv. oryzicola strain BLS279	NZ_CP011956.1	35369	-	187	GATCTTCGGGCTGCCGGCCGAGCGCATCCTTGGCCCGTGGC	2.19	0.367	0.258	0.487	63
Xanthomonas oryzae pv. oryzicola strain BLS279	NZ_CP011956.1	35816	+	201	GTCTCCGGCGCGCTCCGGGCACTGAATTGGTGCTGGACGCG	1.96	0.566	0.423	0.704	99
Xanthomonas oryzae pv. oryzicola strain BLS279	NZ_CP011956.1	36156	+	201	GGTTCCAGCCTGAGTCGGCCAACTACGCCAACTACGCCAAC	1.53	0.211	0.068	0.302	60
Xanthomonas oryzae pv. oryzicola strain BLS279	NZ_CP011956.1	36244	-	197	TCTCGCCGAACGGCACGTGGAAGTACATCGCCGGCACCGGC	2.24	0.785	0.64	0.957	30
Xanthomonas oryzae pv. oryzicola strain BLS279	NZ_CP011956.1	36463	-	192	CAAAATCGACGGCGTTGGCCAGGTCGATATCCAGACGCTCG	1.9	0.531	0.416	0.645	232
Xanthomonas oryzae pv. oryzicola strain BLS279	NZ_CP011956.1	36475	-	201	CCAGCACGCTGCCAAAATCGACGGCGTTGGCCAGGTCGATA	1.74	0.185	0.092	0.275	51
Xanthomonas oryzae pv. oryzicola strain BLS279	NZ_CP011956.1	36595	-	204	GGGTGTTCTCATCGATGCTGAACAAGCCACCCAGAGTGAAG	1.53	0.157	0.072	0.244	18
Xanthomonas oryzae pv. oryzicola strain BLS279	NZ_CP011956.1	36729	-	190	GCGGCCCTTGGTGTCGACGAAGGTGCCCGGTGCGGCCACGC	2.12	0.531	0.4	0.635	81
Xanthomonas oryzae pv. oryzicola strain BLS279	NZ_CP011956.1	36763	-	200	TGGCGGTCGCGCTGGCCGGCAGCTTGACGGTGGCGCGGCCC	1.69	0.239	0.215	0.274	6
Xanthomonas oryzae pv. oryzicola strain BLS279	NZ_CP011956.1	36874	-	199	TGTCGGGCTGGTTGGAGGCGAAGTCCACGGTCACCTGGTCG	2.16	0.594	0.437	0.724	21
Xanthomonas oryzae pv. oryzicola strain BLS279	NZ_CP011956.1	37063	-	196	ACGGACGCCAGCTCATACCCAGCGAAACCCACTTGCGGCTC	1.54	0.114	0.047	0.173	6
Xanthomonas oryzae pv. oryzicola strain BLS279	NZ_CP011956.1	37128	+	185	GTTACACCCACCTGTTCACCAGCGACTCGACCATCGATACC	1.68	0.131	0.051	0.206	11
Xanthomonas oryzae pv. oryzicola strain BLS279	NZ_CP011956.1	37179	+	188	CCGGCGACCGTCTGGCTGGCAGCTATGACGTGAAGGGCGAC	1.75	0.128	0.025	0.241	52
Xanthomonas oryzae pv. oryzicola strain BLS279	NZ_CP011956.1	37285	-	179	TTGGGCCTGCAAAGCAGCAAAGAAAAACCCCGCCGAAGCGG	1.48	0.04	0	0.085	36
Xanthomonas oryzae pv. oryzicola strain BLS279	NZ_CP011956.1	37335	+	187	CGCGCCGCCGCTAACAAGCGAAGCAGGCAGGACACCCCGCA	1.65	0.292	0.178	0.367	16
Xanthomonas oryzae pv. oryzicola strain BLS279	NZ_CP011956.1	37833	+	175	CCGAGGACATCGTGCAGATGAGCGACCAGGCGTTGAGCGAT	1.74	0.582	0.448	0.696	110
Xanthomonas oryzae pv. oryzicola strain BLS279	NZ_CP011956.1	37870	-	191	GATTGATCGCGCCCGGGCGCAGGCAGGTGCGCGCCAGATCG	1.48	0.294	0.109	0.371	13
Xanthomonas oryzae pv. oryzicola strain BLS279	NZ_CP011956.1	37939	+	175	CTACCCATATTGGCATTGCGAGCTGTATCCGCGCGATGCCA	1.78	0.278	0.158	0.397	63
Xanthomonas oryzae pv. oryzicola strain BLS279	NZ_CP011956.1	38014	-	195	ATTCGGTCTCGTCCTGCGCGAAGTCGTCGTTGAGATACAGC	2.52	0.632	0.512	0.763	111
Xanthomonas oryzae pv. oryzicola strain BLS279	NZ_CP011956.1	38028	+	175	ACGACTTCGCGCAGGACGAGACCGAATTCCTCTTCCAGCAA	2.16	0.622	0.499	0.728	180
Xanthomonas oryzae pv. oryzicola strain BLS279	NZ_CP011956.1	38047	+	177	GACCGAATTCCTCTTCCAGCAACGCAAGCCGCCCCCGCGCA	1.66	0.125	0.051	0.201	31
Xanthomonas oryzae pv. oryzicola strain BLS279	NZ_CP011956.1	38172	-	189	GCCGTAAAGTGCTTGCGCCGACTGAAACGGGATCCAGCTCG	1.56	0.304	0.186	0.442	12
Xanthomonas oryzae pv. oryzicola strain BLS279	NZ_CP011956.1	38187	-	188	AAGTCCCGATTTCCCGCCGTAAAGTGCTTGCGCCGACTGAA	1.54	0.164	0.072	0.247	11
Xanthomonas oryzae pv. oryzicola strain BLS279	NZ_CP011956.1	38492	-	183	CTATCTCGACGGCGGTGGTGACCGAGAAGCGACCGGGCACG	1.56	0.37	0.229	0.485	96
Xanthomonas oryzae pv. oryzicola strain BLS279	NZ_CP011956.1	38585	-	184	GGCTGATGATGCTGCGTGCGACTTCTTCGGCCACCACGGTC	1.58	0.264	0.161	0.366	29
Xanthomonas oryzae pv. oryzicola strain BLS279	NZ_CP011956.1	38650	-	189	GCCGTGCTCACATCCCCTGTAGGGGTTCACCGACTGCGAGA	1.72	0.268	0.171	0.379	10
Xanthomonas oryzae pv. oryzicola strain BLS279	NZ_CP011956.1	38684	-	183	ACGCGTGCGAGGGCCTGGCAAAGCAGTACACGCAGCCGTGC	1.54	0.06	0	0.129	4
Xanthomonas oryzae pv. oryzicola strain BLS279	NZ_CP011956.1	38888	+	179	CATTTCCCGGCAATGCCTGGAAGTGCTTGCAGAGGCCCGTC	1.65	0.293	0.192	0.426	5
Xanthomonas oryzae pv. oryzicola strain BLS279	NZ_CP011956.1	39164	+	177	GATCAACGACAAGGAACTGGAGCGCATTCTGGACGCGGCCG	1.95	0.346	0.206	0.441	25
Xanthomonas oryzae pv. oryzicola strain BLS279	NZ_CP011956.1	39241	+	178	TGCGCCTGCCGCAGGAACTCACCCAGTTATGGCGCGAGTGG	8.52	0.986	0.932	1	203
Xanthomonas oryzae pv. oryzicola strain BLS279	NZ_CP011956.1	39250	-	187	CAGCTCGAGCCACTCGCGCCATAACTGGGTGAGTTCCTGCG	2.83	0.922	0.768	1	28
Xanthomonas oryzae pv. oryzicola strain BLS279	NZ_CP011956.1	39308	-	182	TACCGCCACGCATCTGCTGGATCAGGCTCATGACATGCTTG	1.53	0.382	0.255	0.507	12
Xanthomonas oryzae pv. oryzicola strain BLS279	NZ_CP011956.1	39332	+	173	GCAGATGCGTGGCGGTAAGGACTACGACAGCGGCTTCGGTA	1.52	0.109	0.031	0.201	44
Xanthomonas oryzae pv. oryzicola strain BLS279	NZ_CP011956.1	39625	+	169	CTCATAAGTCGTCGCCCCTGAAAAACCCTCTCAAACACCAA	1.57	0.272	0.108	0.413	69
Xanthomonas oryzae pv. oryzicola strain BLS279	NZ_CP011956.1	39733	+	169	GGCACGCAAAAAGGCGATCCAGCGCAGCAGCCACCGCAGGT	1.61	0.098	0.032	0.158	21
Xanthomonas oryzae pv. oryzicola strain BLS279	NZ_CP011956.1	39837	-	184	GCCGGTGATCGGACATCTGAAACAGGACTGCCGCTTGAATC	1.55	0.221	0.151	0.295	34
Xanthomonas oryzae pv. oryzicola strain BLS279	NZ_CP011956.1	40209	-	184	GACACAGCGTCCCAAGGACAAACAAAAACTCTACGCCTTGC	1.6	0.235	0.148	0.328	152
Xanthomonas oryzae pv. oryzicola strain BLS279	NZ_CP011956.1	40269	-	177	GCTGGAACCGTCGGTGCGTGAGCGCATCGGTGTCTGGTTGG	1.62	0.163	0.058	0.253	28
Xanthomonas oryzae pv. oryzicola strain BLS279	NZ_CP011956.1	40410	+	179	AGCGCCCGGCCTTGCGGCTCAACCCCGGACCTTGCCTCACA	1.69	0.252	0.139	0.353	52
Xanthomonas oryzae pv. oryzicola strain BLS279	NZ_CP011956.1	40660	+	178	TTCGCCCAGACGCTGTCGCCAACGTGTCAGGGAGCTGGGAT	1.65	0.179	0.091	0.276	8
Xanthomonas oryzae pv. oryzicola strain BLS279	NZ_CP011956.1	40976	+	173	GAACGAAACAGCTCATCGGCAGGCAATTGCTCGGCGGCAGG	11.26	0.869	0.762	0.976	220
Xanthomonas oryzae pv. oryzicola strain BLS279	NZ_CP011956.1	40980	+	178	GAAACAGCTCATCGGCAGGCAATTGCTCGGCGGCAGGACGG	1.57	0.074	0.015	0.137	8
Xanthomonas oryzae pv. oryzicola strain BLS279	NZ_CP011956.1	40986	-	183	TACACGCCGTCCTGCCGCCGAGCAATTGCCTGCCGATGAGC	10.75	0.985	0.913	1	228
Xanthomonas oryzae pv. oryzicola strain BLS279	NZ_CP011956.1	41241	+	174	GTCCGAAGGCCAGCGTGGCAATCGAGTTGGGATGGTGACGT	1.56	0.753	0.729	0.777	24
Xanthomonas oryzae pv. oryzicola strain BLS279	NZ_CP011956.1	41323	+	182	CTGCAGGCATCTTGAATGCGACGGAGTTTTTTTTACTGCGC	2.4	0.188	0.103	0.281	25
Xanthomonas oryzae pv. oryzicola strain BLS279	NZ_CP011956.1	41327	+	177	AGGCATCTTGAATGCGACGGAGTTTTTTTTACTGCGCAGGC	1.87	0.191	0.094	0.281	66
Xanthomonas oryzae pv. oryzicola strain BLS279	NZ_CP011956.1	41333	-	189	GCGAGCGCCTGCGCAGTAAAAAAAACTCCGTCGCATTCAAG	1.57	0.127	0.044	0.223	55
Xanthomonas oryzae pv. oryzicola strain BLS279	NZ_CP011956.1	41335	-	193	GCGCGAGCGCCTGCGCAGTAAAAAAAACTCCGTCGCATTCA	1.8	0.558	0.406	0.676	166
Xanthomonas oryzae pv. oryzicola strain BLS279	NZ_CP011956.1	41450	-	196	AACGCGATTATCAGGAGCTGAAGTCGGAGTTGGGCCTGCAT	1.6	0.406	0.278	0.535	87
Xanthomonas oryzae pv. oryzicola strain BLS279	NZ_CP011956.1	41470	-	196	ACACGGCCGATGGCGGATTGAACGCGATTATCAGGAGCTGA	1.8	0.198	0.106	0.292	71
Xanthomonas oryzae pv. oryzicola strain BLS279	NZ_CP011956.1	41932	+	178	TGCCGTAGGCCGCATCGGCTAGCACGACGCCTGCCGCAATC	1.8	0.133	0.054	0.214	27
Xanthomonas oryzae pv. oryzicola strain BLS279	NZ_CP011956.1	41980	-	184	CAAGACAGCGCTGGCCATGGATCAGATCGACAGCGCGCTGG	1.55	0.223	0.09	0.358	45
Xanthomonas oryzae pv. oryzicola strain BLS279	NZ_CP011956.1	41989	+	179	TGTCGATCTGATCCATGGCCAGCGCTGTCTTGGTCTGAAAC	1.56	0.035	0	0.123	45
Xanthomonas oryzae pv. oryzicola strain BLS279	NZ_CP011956.1	42130	+	181	CGTTGGCGATCGACAAACTCACGGCAACCTGGCAATTGTCC	7.79	0.912	0.827	0.986	209
Xanthomonas oryzae pv. oryzicola strain BLS279	NZ_CP011956.1	42139	-	185	TGGCAAGACGGACAATTGCCAGGTTGCCGTGAGTTTGTCGA	11.21	1	0.985	1	294
Xanthomonas oryzae pv. oryzicola strain BLS279	NZ_CP011956.1	42404	-	180	TGCTACTGCCTGGAGGGCGCAAGAGCGTGGAGCCCATGGCC	1.54	0.075	0.015	0.142	18
Xanthomonas oryzae pv. oryzicola strain BLS279	NZ_CP011956.1	42455	-	180	CCCTGTCCCATGCGGATCGCAAACAGCCCGCATACTGGTAC	1.55	0.244	0.084	0.402	13
Xanthomonas oryzae pv. oryzicola strain BLS279	NZ_CP011956.1	42606	+	174	ATTTGTAACATAGTGGAATTAGGTCTTCGATGAACGCGATG	2.22	0.475	0.358	0.585	58
Xanthomonas oryzae pv. oryzicola strain BLS279	NZ_CP011956.1	42650	+	173	AACGCGTCACTTGATAAGCAAAATCAGAAAATTGCTGCGGG	1.59	0.128	0.023	0.233	26
Xanthomonas oryzae pv. oryzicola strain BLS279	NZ_CP011956.1	42707	+	177	TGCCTGGAAATCTGTGCACAACTGCTATCAAGCTCGTCGTC	2.15	0.491	0.36	0.614	50
Xanthomonas oryzae pv. oryzicola strain BLS279	NZ_CP011956.1	43095	+	183	CCACTGCCTGATCCATCAGAAAGGTTTTAACGGCAGCACGC	1.58	0.124	0.035	0.227	9
Xanthomonas oryzae pv. oryzicola strain BLS279	NZ_CP011956.1	43137	+	181	GACCATGTGCAAGCGCGTGCAGATAATCGCCAGTAAATGCT	1.71	0.191	0.101	0.297	10
Xanthomonas oryzae pv. oryzicola strain BLS279	NZ_CP011956.1	43184	+	188	AATGGTTCTGGACCAAGCGCAGCGAGTAATTCATGCGCCTG	1.75	0.293	0.207	0.381	107
Xanthomonas oryzae pv. oryzicola strain BLS279	NZ_CP011956.1	43188	+	184	GTTCTGGACCAAGCGCAGCGAGTAATTCATGCGCCTGGGTG	1.7	0.33	0.194	0.452	11
Xanthomonas oryzae pv. oryzicola strain BLS279	NZ_CP011956.1	43436	+	181	TTGGTGATGGTGGCGCCGGGAAGCAGACGCTCTATCTGCTC	1.6	0.215	0.111	0.302	5
Xanthomonas oryzae pv. oryzicola strain BLS279	NZ_CP011956.1	43478	+	181	GGAATCGGCCAGCGCAAATCAGGTCGACGCAGGATGACGCC	2.04	0.328	0.231	0.428	57
Xanthomonas oryzae pv. oryzicola strain BLS279	NZ_CP011956.1	43636	+	178	ATGGAGGCCGGGACACTCGAATGCAATCGGCGCTTGCGTGC	2.27	0.442	0.328	0.558	73
Xanthomonas oryzae pv. oryzicola strain BLS279	NZ_CP011956.1	43679	-	177	GCGTCAGGTTTGAGCAGTCGAAGCACTGGAGATAAGAGCGT	1.64	0.321	0.208	0.44	14
Xanthomonas oryzae pv. oryzicola strain BLS279	NZ_CP011956.1	43720	-	174	AAGAGTCCGGCAGTAAAGACAGCGCGACGTCATGCATGACA	1.6	0.088	0.023	0.161	12
Xanthomonas oryzae pv. oryzicola strain BLS279	NZ_CP011956.1	44510	-	176	CGCCTACGACCTGTCCGATGAGGCGGTCTGCGAGCGCTGGC	1.69	0	0	0	14
Xanthomonas oryzae pv. oryzicola strain BLS279	NZ_CP011956.1	44630	+	187	GCGGCGACAGCGCCTGCTCCAACGCACTCCACGGCAGCCGA	1.65	0.191	0.1	0.281	26
Xanthomonas oryzae pv. oryzicola strain BLS279	NZ_CP011956.1	44637	-	178	TGAGCCATCGGCTGCCGTGGAGTGCGTTGGAGCAGGCGCTG	1.67	0.347	0.181	0.464	9
Xanthomonas oryzae pv. oryzicola strain BLS279	NZ_CP011956.1	44696	+	182	GCACGTCGATCTGGTTCTCCAGGCGCGAACGAAACAGCTCA	1.55	0	0	0	10
Xanthomonas oryzae pv. oryzicola strain BLS279	NZ_CP011956.1	44722	+	186	GAACGAAACAGCTCATCGGCAGGCAACTGCTCGGCGGCAGG	8.63	0.87	0.754	0.949	271
Xanthomonas oryzae pv. oryzicola strain BLS279	NZ_CP011956.1	44726	+	186	GAAACAGCTCATCGGCAGGCAACTGCTCGGCGGCAGGAGGG	1.55	0.155	0.064	0.247	35
Xanthomonas oryzae pv. oryzicola strain BLS279	NZ_CP011956.1	44732	-	180	GACACGCCCTCCTGCCGCCGAGCAGTTGCCTGCCGATGAGC	10.8	1	0.977	1	244
Xanthomonas oryzae pv. oryzicola strain BLS279	NZ_CP011956.1	44743	+	185	GGCAACTGCTCGGCGGCAGGAGGGCGTGTCCGCATGGGCGA	1.72	0.356	0.225	0.486	18
Xanthomonas oryzae pv. oryzicola strain BLS279	NZ_CP011956.1	44792	+	178	AGAAACCAGTACGTAGAGTAATGAAAACTGGCAGTTCCAGC	1.73	0.656	0.49	0.802	47
Xanthomonas oryzae pv. oryzicola strain BLS279	NZ_CP011956.1	44882	+	190	TTCAGGGGCGACTAATTAAGAACCTGTTCACGCTCTCCTGA	1.56	0.123	0.033	0.219	38
Xanthomonas oryzae pv. oryzicola strain BLS279	NZ_CP011956.1	45052	-	177	ACAGATTGCCAAGCGCAGCGAGCTGCATACCTTCAAGGTCA	2.19	0.26	0.172	0.364	47
Xanthomonas oryzae pv. oryzicola strain BLS279	NZ_CP011956.1	45167	+	193	CAGGCGTTTCACCCGACCTAAACCCGATCGGCAGCGTTTCA	1.66	0.355	0.265	0.415	29
Xanthomonas oryzae pv. oryzicola strain BLS279	NZ_CP011956.1	45189	-	186	CGTCAAGGTGCGCTGCAGGCATTGAAACGCTGCCGATCGGG	1.58	0.107	0.031	0.209	64
Xanthomonas oryzae pv. oryzicola strain BLS279	NZ_CP011956.1	45299	-	192	AGAAAGGCGATGACGCGGGCAAGAAGGTATCGGGGATCAAG	1.46	0.368	0.26	0.407	25
Xanthomonas oryzae pv. oryzicola strain BLS279	NZ_CP011956.1	45452	-	187	GTGGAGCGAAGTGGACGATGAAGGAATAAGCCTGCTGGAGC	1.89	0.355	0.231	0.471	40
Xanthomonas oryzae pv. oryzicola strain BLS279	NZ_CP011956.1	45464	-	187	CTACTTTGCCAAGTGGAGCGAAGTGGACGATGAAGGAATAA	1.7	0.366	0.253	0.485	23
Xanthomonas oryzae pv. oryzicola strain BLS279	NZ_CP011956.1	45468	-	180	ATTCCTACTTTGCCAAGTGGAGCGAAGTGGACGATGAAGGA	1.92	0.392	0.279	0.516	66
Xanthomonas oryzae pv. oryzicola strain BLS279	NZ_CP011956.1	45479	+	188	CCACTTCGCTCCACTTGGCAAAGTAGGAATGCACCGTGCGC	1.66	0.239	0.14	0.339	4
Xanthomonas oryzae pv. oryzicola strain BLS279	NZ_CP011956.1	45483	+	187	TTCGCTCCACTTGGCAAAGTAGGAATGCACCGTGCGCCACT	2.04	0.138	0.067	0.214	32
Xanthomonas oryzae pv. oryzicola strain BLS279	NZ_CP011956.1	45617	-	182	AATCCGCCCGATTCTGGAGCAAGCCCGCAAGCGCACCAAGC	1.61	0.207	0.151	0.276	41
Xanthomonas oryzae pv. oryzicola strain BLS279	NZ_CP011956.1	45813	-	186	AGCTTCGGCGAGTTGGACATATCGCGATTCCAAACAAGGGC	1.53	0.206	0.101	0.29	37
Xanthomonas oryzae pv. oryzicola strain BLS279	NZ_CP011956.1	46019	+	190	CGGTCAGCCGAATGTTTTGAAAGTCGGCGCTGCGGTTGAGC	1.6	0.184	0.098	0.287	19
Xanthomonas oryzae pv. oryzicola strain BLS279	NZ_CP011956.1	46037	+	183	GAAAGTCGGCGCTGCGGTTGAGCAACAGCCTGCGCCTGAGG	11.66	1	0.985	1	207
Xanthomonas oryzae pv. oryzicola strain BLS279	NZ_CP011956.1	46047	-	179	GCGGCTGAAACCTCAGGCGCAGGCTGTTGCTCAACCGCAGC	11.07	1	0.973	1	351
Xanthomonas oryzae pv. oryzicola strain BLS279	NZ_CP011956.1	46247	+	190	TCATGACGCGTTGGAATTTGAAGGCGTGCCCAGCCCGCTGA	1.7	0.349	0.195	0.42	56
Xanthomonas oryzae pv. oryzicola strain BLS279	NZ_CP011956.1	46295	+	188	GCAATTACGCAAGCAGATCCAACTTTCTGCAGGGCGCGCGG	1.49	0.261	0.161	0.352	90
Xanthomonas oryzae pv. oryzicola strain BLS279	NZ_CP011956.1	46358	+	188	CGCACGCAATATGCGTACGGAAGCGATTGCTTGGGATCTCT	1.78	0.217	0.118	0.318	45
Xanthomonas oryzae pv. oryzicola strain BLS279	NZ_CP011956.1	46673	+	182	TCCTGAGCAGGGGCAGGTGGAGTTGTATCTGGATACGCCAC	1.62	0.277	0.15	0.392	3
Xanthomonas oryzae pv. oryzicola strain BLS279	NZ_CP011956.1	46727	+	192	GCAAGGGCTGCTGGAAATGGAGGTGCACGCGCCCTATCGAC	1.76	0.065	0.007	0.129	3
Xanthomonas oryzae pv. oryzicola strain BLS279	NZ_CP011956.1	46855	+	193	AGTTCCTCTGCAGCCAGGCCAAAGCGCTGGCGCTGGCCAAT	1.54	0.183	0.086	0.299	41
Xanthomonas oryzae pv. oryzicola strain BLS279	NZ_CP011956.1	47074	-	200	GCGGCTGCCCGAGCCGCCGCAACCCAACCGCCTTGGCTGCC	1.64	0.261	0.18	0.348	13
Xanthomonas oryzae pv. oryzicola strain BLS279	NZ_CP011956.1	47274	+	189	GCAATGGCAAATTCCAGGCGAAGTTCTTCCATCTTGGGCTG	1.94	0.445	0.321	0.568	86
Xanthomonas oryzae pv. oryzicola strain BLS279	NZ_CP011956.1	47281	-	195	GGAAATACAGCCCAAGATGGAAGAACTTCGCCTGGAATTTG	1.74	0.148	0.067	0.232	6
Xanthomonas oryzae pv. oryzicola strain BLS279	NZ_CP011956.1	47461	+	189	CAATACGCGCAAGGATACCGAGCGCGACTTTTCGGCGTTCC	1.9	0.217	0.135	0.303	41
Xanthomonas oryzae pv. oryzicola strain BLS279	NZ_CP011956.1	47575	+	189	TACCGGGACCGGCGGGCCGGAAGAGTTTCCGGATTTCATCG	1.57	0.503	0.354	0.569	110
Xanthomonas oryzae pv. oryzicola strain BLS279	NZ_CP011956.1	47650	-	198	CAATGCTGGGCGAATCCAGCAACCCGTACACCACCACCGTG	1.62	0.246	0.148	0.321	29
Xanthomonas oryzae pv. oryzicola strain BLS279	NZ_CP011956.1	47761	-	195	TGGTGCACGGCCCGATGCCCAACCGCTCGATCGTCTTGCGC	1.57	0.146	0.031	0.235	12
Xanthomonas oryzae pv. oryzicola strain BLS279	NZ_CP011956.1	47801	+	181	AGCATGTATCAGGTCGGCGAAAACGATAACCGGATGGACTG	1.59	0.237	0.165	0.324	34
Xanthomonas oryzae pv. oryzicola strain BLS279	NZ_CP011956.1	47807	-	192	CAGTCCCAGTCCATCCGGTTATCGTTTTCGCCGACCTGATA	1.5	0.603	0.574	0.64	66
Xanthomonas oryzae pv. oryzicola strain BLS279	NZ_CP011956.1	47857	-	192	CGCCACCGGTCCACATCGCCAGGCCATCGGTGTCGTGAATT	1.96	0.272	0.161	0.369	16
Xanthomonas oryzae pv. oryzicola strain BLS279	NZ_CP011956.1	47904	+	188	GGATCTGGCGCCCGTTGTGCAACCCGCCGCACGTGCGCTTC	1.51	0.171	0.052	0.286	39
Xanthomonas oryzae pv. oryzicola strain BLS279	NZ_CP011956.1	47968	+	191	GCGTGGCTTCGGGCTGCTGCAGCGCGACCGCAACTTCGACC	1.53	0.241	0.174	0.282	83
Xanthomonas oryzae pv. oryzicola strain BLS279	NZ_CP011956.1	48060	+	191	AACCCAAGAGTGGTTGGGGCAAGGGCTCGGTGCAGTTGGTC	1.49	0.107	0.04	0.19	3
Xanthomonas oryzae pv. oryzicola strain BLS279	NZ_CP011956.1	48384	+	176	TGCAGGTGTCGCGCGGCACCAGCGAAATCGTGTCGGCGCGC	1.52	0.019	0	0.066	5
Xanthomonas oryzae pv. oryzicola strain BLS279	NZ_CP011956.1	48469	+	178	ACCGCCGGACGAGGGCACCCAGCAGATCGATATCCGCCTGT	1.6	0.222	0.2	0.252	7
Xanthomonas oryzae pv. oryzicola strain BLS279	NZ_CP011956.1	48795	+	193	CGCGTGGGCGTGCGCAAGCCAACTCCACGCGGAAGCAGGTG	1.59	0.192	0.093	0.287	30
Xanthomonas oryzae pv. oryzicola strain BLS279	NZ_CP011956.1	48807	+	193	CGCAAGCCAACTCCACGCGGAAGCAGGTGCCTTGCTTGCCG	1.67	0.206	0.093	0.333	35
Xanthomonas oryzae pv. oryzicola strain BLS279	NZ_CP011956.1	48818	-	190	CGCATCATCAGCGGCAAGCAAGGCACCTGCTTCCGCGTGGA	2.34	0.485	0.352	0.616	84
Xanthomonas oryzae pv. oryzicola strain BLS279	NZ_CP011956.1	48843	-	184	CGCAAAGGCCCACCAAGGCGAGTTACGCATCATCAGCGGCA	1.96	0.43	0.294	0.538	68
Xanthomonas oryzae pv. oryzicola strain BLS279	NZ_CP011956.1	48987	-	201	ACAGGGCCGGCTACGGATCGAAGTCTGCAACCTGGATGGAA	1.85	0.352	0.239	0.47	10
Xanthomonas oryzae pv. oryzicola strain BLS279	NZ_CP011956.1	49056	+	189	AACTTTGCGGGCCTTGCACGACCGCGTTGATCATCAGGCTG	1.52	0.27	0.164	0.373	48
Xanthomonas oryzae pv. oryzicola strain BLS279	NZ_CP011956.1	49244	-	191	GATTTCGCTCGCGGCATCGAACGCGACTGGCTGCAGCTGGA	1.52	0.054	0	0.117	23
Xanthomonas oryzae pv. oryzicola strain BLS279	NZ_CP011956.1	49256	+	179	CAGTCGCGTTCGATGCCGCGAGCGAAATCGCAGGCGAAATC	2.08	0.31	0.211	0.405	7
Xanthomonas oryzae pv. oryzicola strain BLS279	NZ_CP011956.1	49551	+	175	CGGCCAGCAGCTGCGCGAGCAGTTCGACCTTTTCCACCAGC	1.6	0.107	0.034	0.189	14
Xanthomonas oryzae pv. oryzicola strain BLS279	NZ_CP011956.1	50298	+	181	AGGTGCAGTACGCCTGTTCCAACTTCCTGGCGCGACACCAC	1.63	0.225	0.14	0.319	39
Xanthomonas oryzae pv. oryzicola strain BLS279	NZ_CP011956.1	50373	+	177	AACGCAGATGACGCAGGCGCAACCGGCCTCGATACACCGCG	1.58	0.332	0	0.951	4
Xanthomonas oryzae pv. oryzicola strain BLS279	NZ_CP011956.1	50374	+	169	ACGCAGATGACGCAGGCGCAACCGGCCTCGATACACCGCGG	1.5	0.143	0.056	0.244	25
Xanthomonas oryzae pv. oryzicola strain BLS279	NZ_CP011956.1	50464	+	171	GCAGCGGTGAGGCGATCTGCAGTGGATCGATACGGCCCTCG	2.32	0.346	0.246	0.478	25
Xanthomonas oryzae pv. oryzicola strain BLS279	NZ_CP011956.1	50755	-	183	GCAGGTGTGGCAGCTGAGCGAGGTGGTCGACCGCCTGCGCG	3.6	0.852	0.717	0.982	97
Xanthomonas oryzae pv. oryzicola strain BLS279	NZ_CP011956.1	50857	-	171	CGAGCGCGATACCGGGTTGCAGCAGCTGGTCGAGCGCGATA	1.61	0.299	0.102	0.473	14
Xanthomonas oryzae pv. oryzicola strain BLS279	NZ_CP011956.1	51205	+	182	CTAGCGGCAATGGAGACATGAACCCATCGCGCAGGCCAGCC	1.59	0.163	0	0.314	24
Xanthomonas oryzae pv. oryzicola strain BLS279	NZ_CP011956.1	51261	+	180	ACAATGGCCTGCTCTGTCGGAAGCCCCTATGTTCGGACTCA	1.58	0.197	0.085	0.314	8
Xanthomonas oryzae pv. oryzicola strain BLS279	NZ_CP011956.1	51327	-	173	TGCCGGCGCCGGCCAGCACCAACAAGGGACCTTCGCAGTGC	1.79	0.239	0.168	0.376	97
Xanthomonas oryzae pv. oryzicola strain BLS279	NZ_CP011956.1	51372	+	177	CAAGACGCGCGTGATCGTGGAAAAGATCGCGCATCTGATCG	1.5	0.126	0.043	0.228	34
Xanthomonas oryzae pv. oryzicola strain BLS279	NZ_CP011956.1	51414	+	171	CATCGGCCGCTATCCGGCCAAGCGCATCGCCGCGATCACCT	2.57	0.577	0.477	0.698	92
Xanthomonas oryzae pv. oryzicola strain BLS279	NZ_CP011956.1	51555	+	174	CCTGAAGTTCCTGCAGATCGAGCACGCCGCCGCCGGTTTGA	1.51	0.154	0.088	0.221	44
Xanthomonas oryzae pv. oryzicola strain BLS279	NZ_CP011956.1	51630	-	169	CGGGCTTGGCACCATGCATCAGGTCCTTGATCTGCGCGGCG	1.63	0.373	0.245	0.5	15
Xanthomonas oryzae pv. oryzicola strain BLS279	NZ_CP011956.1	51633	-	165	CATCGGGCTTGGCACCATGCATCAGGTCCTTGATCTGCGCG	1.69	0.44	0.361	0.557	48
Xanthomonas oryzae pv. oryzicola strain BLS279	NZ_CP011956.1	51675	-	173	CGTTCTTGGCGCGCGAGATCAGGTTCTTGGCATCTTCGATC	2.16	0.392	0.285	0.502	42
Xanthomonas oryzae pv. oryzicola strain BLS279	NZ_CP011956.1	51746	+	182	CGGCACGCAGCAACCGCGAAAAAGAAGCGGCCAGCTTGTAC	1.58	0.191	0.108	0.291	40
Xanthomonas oryzae pv. oryzicola strain BLS279	NZ_CP011956.1	51751	+	178	CGCAGCAACCGCGAAAAAGAAGCGGCCAGCTTGTACGAGCG	1.63	0.35	0.216	0.459	38
Xanthomonas oryzae pv. oryzicola strain BLS279	NZ_CP011956.1	51814	-	168	ACCGGCAGGCGGATCAGGTCATCGAAATCCACTGCGTTGAA	1.6	0.404	0.172	0.478	6
Xanthomonas oryzae pv. oryzicola strain BLS279	NZ_CP011956.1	51855	+	188	GCAGATTCTGGAAGCAAACGAAGACATCGTGATGGGCTGGC	2.03	0.365	0.263	0.49	4
Xanthomonas oryzae pv. oryzicola strain BLS279	NZ_CP011956.1	51968	+	193	TGCTGGCCGGGCCGCGCGGCAACTTCACCTGCGTGGGCGAT	1.59	0.195	0.109	0.286	29
Xanthomonas oryzae pv. oryzicola strain BLS279	NZ_CP011956.1	52065	-	159	GCTCCAGCTTGATGATTTTCAGCGCCGGATAATCGCGCGCC	1.71	0.174	0.097	0.263	68
Xanthomonas oryzae pv. oryzicola strain BLS279	NZ_CP011956.1	52172	+	188	AGCATTTGAAGACACTGTGGAGCGACCAGGCCGACGGCGAG	1.66	0.447	0.318	0.601	21
Xanthomonas oryzae pv. oryzicola strain BLS279	NZ_CP011956.1	52259	-	158	CTGCTTGGCGGTGCCAAGGAACGAAATCTCCGCAGCGACCT	1.86	0.353	0.151	0.53	17
Xanthomonas oryzae pv. oryzicola strain BLS279	NZ_CP011956.1	52260	-	164	CCTGCTTGGCGGTGCCAAGGAACGAAATCTCCGCAGCGACC	2.53	0.498	0.395	0.623	109
Xanthomonas oryzae pv. oryzicola strain BLS279	NZ_CP011956.1	52263	-	159	GCACCTGCTTGGCGGTGCCAAGGAACGAAATCTCCGCAGCG	1.61	0.094	0.012	0.203	14
Xanthomonas oryzae pv. oryzicola strain BLS279	NZ_CP011956.1	52308	-	165	GCGACTGAAAATTGCCACGGAACAGAATGCAGAAATCGCTC	1.51	0.26	0.147	0.389	55
Xanthomonas oryzae pv. oryzicola strain BLS279	NZ_CP011956.1	52353	-	155	GGTGATACGGCACGCGCAACAGCTGCAGCGCTTTTTCCAGC	1.53	0	0	0	5
Xanthomonas oryzae pv. oryzicola strain BLS279	NZ_CP011956.1	52407	+	197	CGCGTTTCTGGAGCGTCAGGAGGTCAAGGATCTGCTGTCGT	1.58	0.388	0.263	0.504	58
Xanthomonas oryzae pv. oryzicola strain BLS279	NZ_CP011956.1	52538	+	190	CGCGTCTGGCCGAGTTGGCCAGCGCCAAATCGGTGCCGATG	1.59	0.098	0.038	0.161	63
Xanthomonas oryzae pv. oryzicola strain BLS279	NZ_CP011956.1	52728	-	164	CGTCCTTGGACTGATTGCGCAGGTCGTTGAGCAGTCCGGAT	1.52	0.231	0.128	0.349	50
Xanthomonas oryzae pv. oryzicola strain BLS279	NZ_CP011956.1	52750	+	193	CGCAATCAGTCCAAGGACGAAACCGGATTCCAGCGGCGCAA	1.49	0.456	0.3	0.624	99
Xanthomonas oryzae pv. oryzicola strain BLS279	NZ_CP011956.1	53020	-	149	GTGATGCCCACGTACAACAAACGGCGTTCTTCCTGCAGATT	1.58	0.678	0.419	0.718	56
Xanthomonas oryzae pv. oryzicola strain BLS279	NZ_CP011956.1	53626	-	154	TAGCGAAGAGTCATCAGGTGACCGATATGCGGCACCGGCAA	1.67	0.439	0.274	0.614	5
Xanthomonas oryzae pv. oryzicola strain BLS279	NZ_CP011956.1	53722	-	156	GCGTCCTTTACAGAGCAACCAACACCGCCATCATGCGGCTG	1.63	0.178	0.072	0.294	31
Xanthomonas oryzae pv. oryzicola strain BLS279	NZ_CP011956.1	53909	+	181	AAGCGGGCGATGGGCAGATGACGCAATCGCGCTACCACCTG	1.7	0.175	0.078	0.27	3
Xanthomonas oryzae pv. oryzicola strain BLS279	NZ_CP011956.1	53921	-	155	CACATGCCGCATCAGGTGGTAGCGCGATTGCGTCATCTGCC	1.61	0.061	0	0.132	21
Xanthomonas oryzae pv. oryzicola strain BLS279	NZ_CP011956.1	53955	+	176	GCATGTGCAGCGGGTGCGGCAGCACTTCACCTTCGAGGTCG	1.49	1	1	1	25
Xanthomonas oryzae pv. oryzicola strain BLS279	NZ_CP011956.1	53997	-	155	CCTGCTCGGCCCACTGCGCCAGCGCACCGAACGCCGCATCG	1.59	1	0.858	1	16
Xanthomonas oryzae pv. oryzicola strain BLS279	NZ_CP011956.1	55016	-	159	GCTGGATCTGACCCGCCAGCAAGTTGCCCTGATCGGCCTGC	1.59	0.194	0.071	0.317	46
Xanthomonas oryzae pv. oryzicola strain BLS279	NZ_CP011956.1	55058	-	151	TTGCTCGCGTGCCGAGCGCTACGAACACCGCCTGGGCAGCG	1.54	0.121	0.018	0.233	44
Xanthomonas oryzae pv. oryzicola strain BLS279	NZ_CP011956.1	55064	-	155	GCAGTTTTGCTCGCGTGCCGAGCGCTACGAACACCGCCTGG	1.76	0.255	0.156	0.377	50
Xanthomonas oryzae pv. oryzicola strain BLS279	NZ_CP011956.1	55078	+	183	TAGCGCTCGGCACGCGAGCAAAACTGCTGACGCACCAGGCC	1.76	0.136	0.07	0.209	25
Xanthomonas oryzae pv. oryzicola strain BLS279	NZ_CP011956.1	55241	-	169	GGTGCTCGGCTGTCTGATCGAAAAAGAGGCCACCACGCCGG	1.58	0.175	0.083	0.269	45
Xanthomonas oryzae pv. oryzicola strain BLS279	NZ_CP011956.1	55591	+	181	AGAGCGAGCGATGCAGCGCGAACCCGCTAAAATCGCGCCCT	1.57	0.205	0.154	0.267	17
Xanthomonas oryzae pv. oryzicola strain BLS279	NZ_CP011956.1	55912	+	172	CTACCGCGCCGCTGCCGACAAGCTCGATAGCGCGCTCAAGC	1.59	0.147	0.013	0.232	61
Xanthomonas oryzae pv. oryzicola strain BLS279	NZ_CP011956.1	56112	+	192	ACCAGTGGGTTGCTGAGAAGAAAGCCACTGCCATTCCCGGC	1.49	0.048	0	0.12	32
Xanthomonas oryzae pv. oryzicola strain BLS279	NZ_CP011956.1	56190	+	185	TCACCCTGATCTACATCTCCAACCGTGCCGTGCACCTCAAG	1.63	0.192	0.074	0.295	5
Xanthomonas oryzae pv. oryzicola strain BLS279	NZ_CP011956.1	56317	+	190	CTGCGAGCAGAACGGCAGCGAAAAGAACTGCCGCCGCCAGC	1.57	0.071	0.017	0.136	55
Xanthomonas oryzae pv. oryzicola strain BLS279	NZ_CP011956.1	56521	+	176	CTGGGAGCCGGCGCAGTTCAACAACGACTATGCGCAACCCT	1.62	0.157	0.068	0.249	28
Xanthomonas oryzae pv. oryzicola strain BLS279	NZ_CP011956.1	56679	+	177	TGAGGCGATCGCCTGGGTGGACCGGCTTGGCGATTCGGTGG	1.73	0.292	0.157	0.439	19
Xanthomonas oryzae pv. oryzicola strain BLS279	NZ_CP011956.1	56697	-	156	TGCCGATCTTGTAGAACGCCACCGAATCGCCAAGCCGGTCC	2.4	0.62	0.476	0.73	139
Xanthomonas oryzae pv. oryzicola strain BLS279	NZ_CP011956.1	56763	-	155	CGCGCTTGTCACGCTTGGCCAGCGCATCGAGCACATGGAAG	1.57	0.165	0.076	0.27	63
Xanthomonas oryzae pv. oryzicola strain BLS279	NZ_CP011956.1	57123	-	153	GGCGGATGCCGGGGCAGACGATCGAAAAGGCCGGGCCGGTG	1.66	0.249	0.136	0.363	48
Xanthomonas oryzae pv. oryzicola strain BLS279	NZ_CP011956.1	57331	+	179	CGCAGCTGACCGGACAGCGAAGCTCCGTACGCGCCCTCTGC	1.49	0.118	0.048	0.2	28
Xanthomonas oryzae pv. oryzicola strain BLS279	NZ_CP011956.1	57354	+	188	TCCGTACGCGCCCTCTGCCAAACAAAATCAATGAGTTAATT	1.64	0.181	0.086	0.265	92
Xanthomonas oryzae pv. oryzicola strain BLS279	NZ_CP011956.1	57363	+	191	GCCCTCTGCCAAACAAAATCAATGAGTTAATTAAATATAAT	1.96	0.314	0.186	0.427	23
Xanthomonas oryzae pv. oryzicola strain BLS279	NZ_CP011956.1	57371	+	192	CCAAACAAAATCAATGAGTTAATTAAATATAATTAAAGTGT	1.51	0.304	0.221	0.365	56
Xanthomonas oryzae pv. oryzicola strain BLS279	NZ_CP011956.1	57385	+	194	TGAGTTAATTAAATATAATTAAAGTGTTGCTTTAACTTTAA	1.51	0.355	0.274	0.435	63
Xanthomonas oryzae pv. oryzicola strain BLS279	NZ_CP011956.1	57387	+	179	AGTTAATTAAATATAATTAAAGTGTTGCTTTAACTTTAAAG	1.65	0.428	0.259	0.488	28
Xanthomonas oryzae pv. oryzicola strain BLS279	NZ_CP011956.1	57398	+	193	TATAATTAAAGTGTTGCTTTAACTTTAAAGCCTGCGTACGA	1.5	0.267	0.149	0.342	44
Xanthomonas oryzae pv. oryzicola strain BLS279	NZ_CP011956.1	57486	+	191	CGGGCTTGTCCCGGTTTTCGAAGGGATCGCGCCTTGTGCCC	2.22	0.426	0.323	0.547	58
Xanthomonas oryzae pv. oryzicola strain BLS279	NZ_CP011956.1	57517	-	166	AACGCAAACATGACGGCCAAAAAAAAGGATCGGGCACAAGG	1.9	0.271	0.094	0.411	30
Xanthomonas oryzae pv. oryzicola strain BLS279	NZ_CP011956.1	57663	-	173	GCGGTGGCTGATGGCCGGCGAAAGTGTCGGCACATGAGGTG	1.56	0.142	0.091	0.215	51
Xanthomonas oryzae pv. oryzicola strain BLS279	NZ_CP011956.1	58028	+	189	TGGCGTGGTAATGCAGCAGCAGAAAATCGCGGATGCGGTCG	1.46	0.493	0.463	0.503	28
Xanthomonas oryzae pv. oryzicola strain BLS279	NZ_CP011956.1	58112	+	194	GGCTGATGCCCTCGCGCGGAAACAGCTCCAGCAATTTGGAA	1.54	0.098	0.016	0.189	19
Xanthomonas oryzae pv. oryzicola strain BLS279	NZ_CP011956.1	58179	+	195	GGTCGATTCCAGCGGCTCCAAAAATCCACTGGCCAGACCGA	1.48	0.14	0.024	0.257	137
Xanthomonas oryzae pv. oryzicola strain BLS279	NZ_CP011956.1	58508	+	179	AGTCGTGGTAGCCGGTGTGCAGCGCTTTTTCGATCAATAGC	1.54	0.477	0.215	0.616	4
Xanthomonas oryzae pv. oryzicola strain BLS279	NZ_CP011956.1	58597	-	141	CCGGAAAGCGGCCATGTGCAATCGCTACAGCTGGCGTCCGG	1.53	0.436	0.341	0.501	50
Xanthomonas oryzae pv. oryzicola strain BLS279	NZ_CP011956.1	58778	+	180	CATCGCCGGCCGAGGTCATGAACTTGCCGCGCGCAGCGGCC	1.61	0.103	0.014	0.203	16
Xanthomonas oryzae pv. oryzicola strain BLS279	NZ_CP011956.1	58952	+	184	CCGGGCGTTGCCAGTCGACGAACTCGATGCCGAGCTTGAAG	1.56	0.169	0.084	0.271	31
Xanthomonas oryzae pv. oryzicola strain BLS279	NZ_CP011956.1	58974	-	154	TCGTGCGGCAGACCCAGGGCAGCTTCAAGCTCGGCATCGAG	1.55	0.305	0	0.69	6
Xanthomonas oryzae pv. oryzicola strain BLS279	NZ_CP011956.1	59027	+	183	CGATGCCGAGCAGATTATTGAAGGCCTTGATGTGCGGCACG	1.82	0.213	0.122	0.303	23
Xanthomonas oryzae pv. oryzicola strain BLS279	NZ_CP011956.1	59221	+	185	ATGTCGATGCATTCCTGAGCAAAAAACAGCCGACGGACACA	1.54	1	0.816	1	97
Xanthomonas oryzae pv. oryzicola strain BLS279	NZ_CP011956.1	59228	+	181	TGCATTCCTGAGCAAAAAACAGCCGACGGACACACGAACGG	1.59	0.02	0	0.057	74
Xanthomonas oryzae pv. oryzicola strain BLS279	NZ_CP011956.1	59508	+	183	TGAAGTCGCCCACCACCGTGAACTCCTTGTTCGCCTGCAGA	1.53	0.213	0.083	0.329	30
Xanthomonas oryzae pv. oryzicola strain BLS279	NZ_CP011956.1	59615	-	161	GGCTTCACCGATCCGGATGGAGGTACCTGTCAGGCCGTCGG	2.89	0.821	0.664	0.979	7
Xanthomonas oryzae pv. oryzicola strain BLS279	NZ_CP011956.1	59801	+	186	ATGGTCGCCTTGTCGAACGCAAACGGTTCGTCGATGGTGCG	1.65	0.13	0.046	0.203	42
Xanthomonas oryzae pv. oryzicola strain BLS279	NZ_CP011956.1	59857	-	163	AGGAATCGGGCTGGGGCTTGAACCTGTCCTACACCCACACC	1.68	0.181	0.089	0.28	16
Xanthomonas oryzae pv. oryzicola strain BLS279	NZ_CP011956.1	59951	+	185	CCGTTGTACCCCAGGATCGTATTGCGATAGCCCGGCACCGG	1.48	0.193	0.137	0.263	5
Xanthomonas oryzae pv. oryzicola strain BLS279	NZ_CP011956.1	59998	+	185	CCACGGCACGCTGCCAGTGGAATCGAAGTAGGCGCCGTTCG	1.45	0.137	0	0.278	35
Xanthomonas oryzae pv. oryzicola strain BLS279	NZ_CP011956.1	60003	+	187	GCACGCTGCCAGTGGAATCGAAGTAGGCGCCGTTCGGATAA	2.28	0.324	0.226	0.434	7
Xanthomonas oryzae pv. oryzicola strain BLS279	NZ_CP011956.1	60154	-	165	CCGAGCTTTTCATGTTCAACAACAAGCTCAAGACGCCGTAC	1.59	0.098	0.024	0.18	3
Xanthomonas oryzae pv. oryzicola strain BLS279	NZ_CP011956.1	60411	+	191	GCACTGCACTCTCGTCTCCGAAGAAGTCATACGAGAAGCCG	1.5	0.163	0.096	0.239	75
Xanthomonas oryzae pv. oryzicola strain BLS279	NZ_CP011956.1	60516	+	190	CGTTGATGCCGCTGGGCAACAAGCGGTTCGCCCACGGCTGG	1.52	0.176	0.14	0.228	10
Xanthomonas oryzae pv. oryzicola strain BLS279	NZ_CP011956.1	60517	+	172	GTTGATGCCGCTGGGCAACAAGCGGTTCGCCCACGGCTGGC	1.81	0.187	0.088	0.306	29
Xanthomonas oryzae pv. oryzicola strain BLS279	NZ_CP011956.1	60651	+	190	GCACGCCGATGTTGAGCATCAACTTGTCGTTCACCGCCCAG	1.61	0.136	0.049	0.225	26
Xanthomonas oryzae pv. oryzicola strain BLS279	NZ_CP011956.1	60681	+	186	TCACCGCCCAGTCGTCCTGCAGGTAGATGCCATATTGCTTG	1.91	0.391	0.275	0.531	31
Xanthomonas oryzae pv. oryzicola strain BLS279	NZ_CP011956.1	60957	+	181	CCTTCTGGCTACGCAATTTGAAATCTTCGCCGCTGGCCGCT	1.5	0.313	0.126	0.444	77
Xanthomonas oryzae pv. oryzicola strain BLS279	NZ_CP011956.1	61322	+	172	GTGAACGGCATGTTGGACGCACCGAATTGATCGCGCAGGTT	1.78	0.194	0.08	0.307	25
Xanthomonas oryzae pv. oryzicola strain BLS279	NZ_CP011956.1	61331	+	172	ATGTTGGACGCACCGAATTGATCGCGCAGGTTCGAAGGCAA	1.61	0.165	0.02	0.318	28
Xanthomonas oryzae pv. oryzicola strain BLS279	NZ_CP011956.1	61362	+	179	TCGAAGGCAAAAAGCCGACGAACGGCGAGGCTTCGGCACTG	1.58	0.186	0.101	0.301	4
Xanthomonas oryzae pv. oryzicola strain BLS279	NZ_CP011956.1	61651	+	167	GTATTCGGCTTTGTAGTTGGAGGTGATGACCTTGTACTCGC	2.2	0.584	0.437	0.736	18
Xanthomonas oryzae pv. oryzicola strain BLS279	NZ_CP011956.1	61747	-	167	ATATCGACGGCGTGAGCCAGAAGAGCTACGTCTCCGGGGGC	1.59	0.182	0.122	0.263	14
Xanthomonas oryzae pv. oryzicola strain BLS279	NZ_CP011956.1	62023	-	164	GCGCCACCGTCGATCTAGGCAACGAGACGGCTGCTGCGCCC	1.78	0.23	0.111	0.355	49
Xanthomonas oryzae pv. oryzicola strain BLS279	NZ_CP011956.1	62193	-	170	TTCCGCGCAGAGCGGCAGCGAAGTCGTCGTCACCAACATCG	3.87	0.727	0.606	0.864	102
Xanthomonas oryzae pv. oryzicola strain BLS279	NZ_CP011956.1	62528	+	162	TGGCGGCGATTGGCCGATGCAGCGCATCGACAATCACCGGG	1.95	0.165	0.057	0.285	13
Xanthomonas oryzae pv. oryzicola strain BLS279	NZ_CP011956.1	62637	+	163	CTGGCATCCCTGGCGTTTCTAGCGAATTACCAGATGATGCG	2.31	0.409	0.293	0.552	15
Xanthomonas oryzae pv. oryzicola strain BLS279	NZ_CP011956.1	62818	+	161	CGCCACGCACCTGCACGGTGAGCGCTTCGGTCACATGCATG	1.84	0.316	0.186	0.416	43
Xanthomonas oryzae pv. oryzicola strain BLS279	NZ_CP011956.1	62896	+	167	AGATGTCGCCACCGGCGATGAACTTGCCGCCCGGTGCGTCC	1.58	0.174	0.077	0.278	35
Xanthomonas oryzae pv. oryzicola strain BLS279	NZ_CP011956.1	63281	+	170	GTTATTGCCGATCAGCAGGGAACCGAAGCCCGGCGGATTCT	1.73	0.147	0.074	0.24	32
Xanthomonas oryzae pv. oryzicola strain BLS279	NZ_CP011956.1	63340	-	165	TCTGGGGAATCGCTATCCCAACGGCGATTTCTTCCAGGCCG	1.81	0.203	0.116	0.308	10
Xanthomonas oryzae pv. oryzicola strain BLS279	NZ_CP011956.1	63805	+	170	TACGGCTGCGGCCGTTGCTGATGTAGTCGTTGATGTTGACG	1.78	0.418	0.248	0.553	25
Xanthomonas oryzae pv. oryzicola strain BLS279	NZ_CP011956.1	64157	-	169	AGGAAGTGGAGCTGACCCAGAGCGAAAACTCGACAGTCAAT	1.53	0.106	0.037	0.207	71
Xanthomonas oryzae pv. oryzicola strain BLS279	NZ_CP011956.1	64184	-	173	ACGTCGTCAAGATGGGCGTGAAGTACAAGGAAGTGGAGCTG	2.1	0.689	0.491	0.86	11
Xanthomonas oryzae pv. oryzicola strain BLS279	NZ_CP011956.1	64863	-	179	ACCACCAATACCGATTTCCGAGCGCGTCAGGCCGACGAACG	1.99	0.326	0.219	0.425	92
Xanthomonas oryzae pv. oryzicola strain BLS279	NZ_CP011956.1	64906	+	169	GCCCGAAGATCTCGCCGTGGAACTCGTTGCCGCCAGACTTG	1.5	0.241	0.125	0.355	53
Xanthomonas oryzae pv. oryzicola strain BLS279	NZ_CP011956.1	64993	-	168	GCTGGCGATCGGCGAGTACAAGGTCATTACCTCCAACTACA	1.63	0.337	0.21	0.468	29
Xanthomonas oryzae pv. oryzicola strain BLS279	NZ_CP011956.1	65576	-	191	CGGCCATGGCCCAGTCCAGCAACGCCACGTTGCGCGGGCAG	1.62	0.108	0.039	0.193	18
Xanthomonas oryzae pv. oryzicola strain BLS279	NZ_CP011956.1	65800	+	154	GTTAGAGTTATAAAAAACATAACAAAGCGTAAAGTTAAAGA	1.55	0.112	0.024	0.202	8
Xanthomonas oryzae pv. oryzicola strain BLS279	NZ_CP011956.1	65976	+	149	GACCAACTGCTGGCCCAGCAACAACTGCAACGCGCCCGCGC	1.55	0.717	0.557	0.888	105
Xanthomonas oryzae pv. oryzicola strain BLS279	NZ_CP011956.1	66158	+	153	CCATCATGTCGTTGGCGGCGAAGACCGCATCCGGACGCGTG	1.57	0	0	0	17
Xanthomonas oryzae pv. oryzicola strain BLS279	NZ_CP011956.1	66311	-	176	CATCGCCGGGCCGGACGACAACTTCGATGCACATGAGCGCC	1.69	0.223	0.112	0.337	22
Xanthomonas oryzae pv. oryzicola strain BLS279	NZ_CP011956.1	66378	-	182	ACAACTACGGCGGCGCGCGGATCATGACCCGCCACCTGCGC	1.58	0.825	0.656	0.864	41
Xanthomonas oryzae pv. oryzicola strain BLS279	NZ_CP011956.1	66853	+	162	GATACCTGCGCTTCGCGCGCAACGTCCTTGATGGTGACGCT	1.52	0.162	0.08	0.246	47
Xanthomonas oryzae pv. oryzicola strain BLS279	NZ_CP011956.1	66964	-	176	TGACCCGCCGGCTCTGCGCCAGCGGGTCGGGCGCCCTACCC	1.82	0.097	0.049	0.171	7
Xanthomonas oryzae pv. oryzicola strain BLS279	NZ_CP011956.1	66972	+	161	CGCCCGACCCGCTGGCGCAGAGCCGGCGGGTCACACATGCA	1.57	0.015	0	0.042	17
Xanthomonas oryzae pv. oryzicola strain BLS279	NZ_CP011956.1	67062	+	168	CGAACGCTAGCAGGAACTGCAAGCGCTTACATGATGCGCCG	1.56	0.261	0.127	0.367	60
Xanthomonas oryzae pv. oryzicola strain BLS279	NZ_CP011956.1	67450	+	160	AGGCCGAGCCGGCCGCGGCGATGCAGTCGATGACCCTGCCG	1.96	0.2	0.098	0.3	11
Xanthomonas oryzae pv. oryzicola strain BLS279	NZ_CP011956.1	67622	-	168	GTTTGGCATCGGGCGCCGACAACGACCCCAGCAGCGCGCCC	1.55	0.246	0.129	0.365	51
Xanthomonas oryzae pv. oryzicola strain BLS279	NZ_CP011956.1	67804	+	155	TCCAGCTGGTCGATGCGCTGAGCGCCTGGGCTGCGACCGCG	1.68	0.235	0.109	0.326	36
Xanthomonas oryzae pv. oryzicola strain BLS279	NZ_CP011956.1	67976	+	157	GTTCTGGGAAATCTGCAAGGAGGTGCTTGAGCGCTACGATC	1.65	0.428	0.29	0.562	8
Xanthomonas oryzae pv. oryzicola strain BLS279	NZ_CP011956.1	67985	+	157	AATCTGCAAGGAGGTGCTTGAGCGCTACGATCTGTCGATCG	1.52	0.221	0.098	0.304	13
Xanthomonas oryzae pv. oryzicola strain BLS279	NZ_CP011956.1	68302	+	156	GATAATGACGGTGATGCCAGAACAGAATCCCCTGCCGTTTC	1.64	0.143	0.07	0.24	9
Xanthomonas oryzae pv. oryzicola strain BLS279	NZ_CP011956.1	68486	-	161	CACGGGTCGGCCAGACGGCCAAGCAGGCGCGCCCACCAAGG	1.63	0.14	0.053	0.225	10
Xanthomonas oryzae pv. oryzicola strain BLS279	NZ_CP011956.1	68595	+	157	TGGAAGACTACGGCATGTCCAATGCGTTGATTCTGGACAAG	1.79	0.127	0.027	0.21	6
Xanthomonas oryzae pv. oryzicola strain BLS279	NZ_CP011956.1	68626	+	154	TCTGGACAAGGCCTGCCGCGAAGTCGGTCTGCCGTCGCCGC	1.57	0.289	0.177	0.419	10
Xanthomonas oryzae pv. oryzicola strain BLS279	NZ_CP011956.1	68633	-	162	GGCACCAGCGGCGACGGCAGACCGACTTCGCGGCAGGCCTT	1.91	0.434	0.336	0.538	85
Xanthomonas oryzae pv. oryzicola strain BLS279	NZ_CP011956.1	68692	-	161	TGCTGCGTCTCGAGAGCGCCAGGTAGGCGCGCTTGCGCTCC	1.92	0.357	0.256	0.487	13
Xanthomonas oryzae pv. oryzicola strain BLS279	NZ_CP011956.1	68764	-	162	GCGCCTGCAGCAACTTGGCCAGCGAATCGGAATGGGTCTTG	2.44	0.481	0.341	0.616	147
Xanthomonas oryzae pv. oryzicola strain BLS279	NZ_CP011956.1	68769	+	154	CCCATTCCGATTCGCTGGCCAAGTTGCTGCAGGCGCACCGC	1.62	0.02	0	0.053	30
Xanthomonas oryzae pv. oryzicola strain BLS279	NZ_CP011956.1	69145	+	144	GGCCGCCGAGTCGGTGCGCGAGGCCATCGCCGTCCAGGCCA	2.17	0.634	0.479	0.744	62
Xanthomonas oryzae pv. oryzicola strain BLS279	NZ_CP011956.1	69187	-	155	GCGCCTTGCGCCAGGCATCGACCGGCTTGGAGTTGTCGCGC	1.7	0.347	0.228	0.461	100
Xanthomonas oryzae pv. oryzicola strain BLS279	NZ_CP011956.1	69264	+	145	GCCCGGTGGTGCGCTCGGCCAGGTTCCTGCTCACCCACGTG	10.51	0.999	0.999	1	259
Xanthomonas oryzae pv. oryzicola strain BLS279	NZ_CP011956.1	69274	-	158	TGCGGTTCCACACGTGGGTGAGCAGGAACCTGGCCGAGCGC	12.41	0.974	0.917	1	353
Xanthomonas oryzae pv. oryzicola strain BLS279	NZ_CP011956.1	69276	+	151	GCTCGGCCAGGTTCCTGCTCACCCACGTGTGGAACCGCATC	6.54	1	0.926	1	163
Xanthomonas oryzae pv. oryzicola strain BLS279	NZ_CP011956.1	69285	-	160	GCCGGCGTAGATGCGGTTCCACACGTGGGTGAGCAGGAACC	7.83	1	0.974	1	137
Xanthomonas oryzae pv. oryzicola strain BLS279	NZ_CP011956.1	69397	-	159	ACAGCACGTAGCTCAGCAGCAGGTAATCCATATGGCTGCGG	2	0.444	0.327	0.604	16
Xanthomonas oryzae pv. oryzicola strain BLS279	NZ_CP011956.1	69415	-	157	GCACGATGCCGCGCTCGTACAGCACGTAGCTCAGCAGCAGG	1.56	0.021	0	0.104	4
Xanthomonas oryzae pv. oryzicola strain BLS279	NZ_CP011956.1	69508	-	164	TGATCGAGCGGCGGATGAAGAACGCGCCGCCCTTGCGCAGC	1.57	0.121	0.05	0.216	31
Xanthomonas oryzae pv. oryzicola strain BLS279	NZ_CP011956.1	69562	+	150	GTATTCGGCAGTGCTCAGCGAATACGTCGCCCAGCTGGTGG	1.68	0.215	0.08	0.329	15
Xanthomonas oryzae pv. oryzicola strain BLS279	NZ_CP011956.1	69607	-	163	GCGAGCGCCCGCCTTCGACGAAGTATTCGATGGAATAGCCG	2.37	0.705	0.538	0.874	73
Xanthomonas oryzae pv. oryzicola strain BLS279	NZ_CP011956.1	69614	+	148	TCCATCGAATACTTCGTCGAAGGCGGGCGCTCGCGCACCGG	12.86	0.991	0.918	1	220
Xanthomonas oryzae pv. oryzicola strain BLS279	NZ_CP011956.1	69624	-	158	CAGCAAACGCCCGGTGCGCGAGCGCCCGCCTTCGACGAAGT	6.16	0.852	0.742	0.967	217
Xanthomonas oryzae pv. oryzicola strain BLS279	NZ_CP011956.1	69756	+	153	ACGAGAAGCTGATGGAAGGCAACAGCTACCTCGACGAACTC	1.71	0.304	0.205	0.377	31
Xanthomonas oryzae pv. oryzicola strain BLS279	NZ_CP011956.1	69795	+	150	TCACCGGGCGGCCGAAGGAAAAGGAATCCATCTGGGGCCTG	1.82	0.148	0.053	0.263	8
Xanthomonas oryzae pv. oryzicola strain BLS279	NZ_CP011956.1	69907	+	135	GCTCAACGACGTGCTGGCCAAGCACGCACCCGACTGGGACG	1.63	0.234	0.134	0.319	5
Xanthomonas oryzae pv. oryzicola strain BLS279	NZ_CP011956.1	70122	+	154	CGCAGATCGAGCTGTGCAAGAAGTTGCTGGCGCAAATGCCG	1.61	0.233	0.135	0.344	28
Xanthomonas oryzae pv. oryzicola strain BLS279	NZ_CP011956.1	70150	+	152	GGCGCAAATGCCGTATTCGGACCGCGTCACTGTTACCCCGC	1.86	0.358	0.221	0.488	30
Xanthomonas oryzae pv. oryzicola strain BLS279	NZ_CP011956.1	70448	-	175	ATCTGCTCGATGCGTTCGGCAAAGCGATCCTCGCTCCACGG	1.8	0.142	0.06	0.234	44
Xanthomonas oryzae pv. oryzicola strain BLS279	NZ_CP011956.1	70735	+	161	GTACGCACCGGCCGCGCCGGAGTTCTTCGACAAGACCCTGT	1.84	0.297	0.176	0.419	31
Xanthomonas oryzae pv. oryzicola strain BLS279	NZ_CP011956.1	70741	-	170	TGCGGAACAGGGTCTTGTCGAAGAACTCCGGCGCGGCCGGT	1.48	0.233	0.222	0.281	20
Xanthomonas oryzae pv. oryzicola strain BLS279	NZ_CP011956.1	70864	-	173	GCAGTTCGCGGCCGAGAATGAACTTGGCATCCTTGGCCCAG	1.66	0.184	0.078	0.288	34
Xanthomonas oryzae pv. oryzicola strain BLS279	NZ_CP011956.1	70867	-	167	GGCGCAGTTCGCGGCCGAGAATGAACTTGGCATCCTTGGCC	1.85	0.182	0.068	0.302	33
Xanthomonas oryzae pv. oryzicola strain BLS279	NZ_CP011956.1	70897	+	155	CGAACTGCGCCACACCATCGAGCGGGTCAGCCCGGAAGCGG	1.68	0.156	0.07	0.209	11
Xanthomonas oryzae pv. oryzicola strain BLS279	NZ_CP011956.1	70955	-	157	AGGACTTGAAGACCTTCGCTAGCGGCTTACTGCGGCGGCGG	1.79	0.047	0	0.11	4
Xanthomonas oryzae pv. oryzicola strain BLS279	NZ_CP011956.1	70960	+	163	GCCGCAGTAAGCCGCTAGCGAAGGTCTTCAAGTCCTGCGGC	1.68	0.125	0.04	0.207	11
Xanthomonas oryzae pv. oryzicola strain BLS279	NZ_CP011956.1	70961	+	155	CCGCAGTAAGCCGCTAGCGAAGGTCTTCAAGTCCTGCGGCG	1.96	0.44	0.297	0.594	70
Xanthomonas oryzae pv. oryzicola strain BLS279	NZ_CP011956.1	71081	+	156	CTTGCAGCGCTCCCGTTAGCATCGCATCACCTTTCACTATG	1.66	0.332	0.24	0.42	32
Xanthomonas oryzae pv. oryzicola strain BLS279	NZ_CP011956.1	71383	-	165	CGACACGCTGGCCGACCTGCAACCCCTCGACACCTTCGCCC	1.8	0.264	0.144	0.364	87
Xanthomonas oryzae pv. oryzicola strain BLS279	NZ_CP011956.1	71482	-	161	GGCACCCACGGTCGTCATCGAGTGCGTCGGGCAGCGGCACC	1.74	0.279	0.16	0.408	23
Xanthomonas oryzae pv. oryzicola strain BLS279	NZ_CP011956.1	71566	+	159	CCTGCAGGTCAAAAAGGGCGATTGGATCGCGCAGAACACCG	1.54	0.326	0.218	0.485	12
Xanthomonas oryzae pv. oryzicola strain BLS279	NZ_CP011956.1	71685	+	160	CCGCAGGTGTGGACGAATTGAACGCGCTGGGCATCGGCAAT	1.65	0.347	0.251	0.41	33
Xanthomonas oryzae pv. oryzicola strain BLS279	NZ_CP011956.1	71692	-	162	ACACCGCATTGCCGATGCCCAGCGCGTTCAATTCGTCCACA	1.74	0.134	0.057	0.225	42
Xanthomonas oryzae pv. oryzicola strain BLS279	NZ_CP011956.1	71723	+	146	AATGCGGTGTCGACTGCGCAAGATGGTTGGCAAGACGCCGT	1.76	0.361	0.246	0.473	19
Xanthomonas oryzae pv. oryzicola strain BLS279	NZ_CP011956.1	71734	+	157	GACTGCGCAAGATGGTTGGCAAGACGCCGTGCGCGCGCTGG	1.6	0.117	0.017	0.226	45
Xanthomonas oryzae pv. oryzicola strain BLS279	NZ_CP011956.1	71781	+	157	ATGCACCGATCGTGCGCGCGATCGACTCGGTTGCCGGCAAG	1.64	0.268	0.124	0.376	17
Xanthomonas oryzae pv. oryzicola strain BLS279	NZ_CP011956.1	71854	-	161	GCTCGCCGGTCATCGAGCCGAACGAAATCAACTCGCCGCCT	1.81	0.238	0.146	0.351	61
Xanthomonas oryzae pv. oryzicola strain BLS279	NZ_CP011956.1	71878	-	161	CATCGCCGCTGGAAATCTCCAGGGGCTCGCCGGTCATCGAG	1.9	0.372	0.249	0.486	31
Xanthomonas oryzae pv. oryzicola strain BLS279	NZ_CP011956.1	72063	+	161	TCGATCTGGAAGACGCGGCCAAGGCGGCAGCGGCCAGCGCC	1.57	0.41	0.167	0.471	22
Xanthomonas oryzae pv. oryzicola strain BLS279	NZ_CP011956.1	72259	-	155	ACGACACACGCAAGCGCGCGAGGCGAGTAACAGTGCGGCGC	1.61	0.119	0.056	0.199	74
Xanthomonas oryzae pv. oryzicola strain BLS279	NZ_CP011956.1	72305	-	156	TGTCAACGACCGCTGGCTGCAACGGATCAACACACCTATCG	1.63	0.16	0.059	0.284	18
Xanthomonas oryzae pv. oryzicola strain BLS279	NZ_CP011956.1	72348	+	161	CAGCGCTGCGCATTCAAAGTAGAGCGACCTGGCCGTTGAAA	1.49	0.113	0.045	0.186	6
Xanthomonas oryzae pv. oryzicola strain BLS279	NZ_CP011956.1	72380	-	150	AAGGGGTGGATGCGGGTACGAGTGTTGAACGTTTTCAACGG	1.65	0.244	0.14	0.346	8
Xanthomonas oryzae pv. oryzicola strain BLS279	NZ_CP011956.1	72450	-	152	CTCCTGCATCGAACGGGCTAAACGCATCGCGCCGATAAGCT	1.68	0.494	0.4	0.565	170
Xanthomonas oryzae pv. oryzicola strain BLS279	NZ_CP011956.1	72533	+	161	GAGAAGTGAAGTCTCGAAGCAAAGCGCTAGCGCCTGCTCCG	1.63	0.326	0.204	0.385	33
Xanthomonas oryzae pv. oryzicola strain BLS279	NZ_CP011956.1	72757	+	159	AGCCCTCAGGCCGGCTCGTCAGGCACCAGCTCCATCTCCAA	7.07	0.938	0.84	1	260
Xanthomonas oryzae pv. oryzicola strain BLS279	NZ_CP011956.1	72764	+	155	AGGCCGGCTCGTCAGGCACCAGCTCCATCTCCAACCGCGTG	1.67	0.095	0.035	0.168	37
Xanthomonas oryzae pv. oryzicola strain BLS279	NZ_CP011956.1	72767	-	144	CATCACGCGGTTGGAGATGGAGCTGGTGCCTGACGAGCCGG	9.82	0.987	0.942	0.989	172
Xanthomonas oryzae pv. oryzicola strain BLS279	NZ_CP011956.1	72923	-	143	GGAAACCCTGTCAACCGCCGAGATCGTCGAGCAGATCGCCG	1.86	0.338	0.194	0.486	26
Xanthomonas oryzae pv. oryzicola strain BLS279	NZ_CP011956.1	73100	-	141	GCAGGGAAGAATGCAGACGCATCGTAAAGACTCCTTTCTCG	1.61	0.481	0.425	0.543	64
Xanthomonas oryzae pv. oryzicola strain BLS279	NZ_CP011956.1	73175	+	151	CAGCGCCGCCGACGTCGCCAAGTACGACGGCTTCCTGTGCT	1.68	0.264	0.209	0.324	16
Xanthomonas oryzae pv. oryzicola strain BLS279	NZ_CP011956.1	73187	-	148	TGCGCAGGTTGCAGCACAGGAAGCCGTCGTACTTGGCGACG	1.78	0.232	0.118	0.338	41
Xanthomonas oryzae pv. oryzicola strain BLS279	NZ_CP011956.1	73415	+	138	TGTCGTCACCGCCGACCCCAAGCTCAAGCTCGCCACCTTCC	1.64	0.086	0.015	0.165	16
Xanthomonas oryzae pv. oryzicola strain BLS279	NZ_CP011956.1	73421	+	138	CACCGCCGACCCCAAGCTCAAGCTCGCCACCTTCCCGCCCA	1.6	0.058	0	0.145	26
Xanthomonas oryzae pv. oryzicola strain BLS279	NZ_CP011956.1	73451	+	147	CTTCCCGCCCAAGATTCGCCAGGCCATTACCGACGGCAAGC	1.64	0.154	0.074	0.248	15
Xanthomonas oryzae pv. oryzicola strain BLS279	NZ_CP011956.1	73511	-	147	CGCTGCTGATCGGATAGCCGACCGCCATCAGCACCTGCTCG	1.67	0.233	0.117	0.355	10
Xanthomonas oryzae pv. oryzicola strain BLS279	NZ_CP011956.1	73705	+	147	GCCCTGACCCTCAGCCATGAAAATTGCTCGCCATGCGCAGA	1.56	0.433	0.282	0.492	46
Xanthomonas oryzae pv. oryzicola strain BLS279	NZ_CP011956.1	73725	+	144	AAATTGCTCGCCATGCGCAGAACCGGCTCCGGACAGGGCTT	1.84	0.11	0.015	0.2	102
Xanthomonas oryzae pv. oryzicola strain BLS279	NZ_CP011956.1	73803	+	145	TCCGGTAGGCGGAATCTGCGATTGAAACGGTAGGCCGCTTC	1.77	0.292	0.154	0.435	23
Xanthomonas oryzae pv. oryzicola strain BLS279	NZ_CP011956.1	73851	-	132	GTCTATCACGCCATCGCGCAAGGCAAATACGCAAGGCGGTA	2.87	0.604	0.432	0.757	42
Xanthomonas oryzae pv. oryzicola strain BLS279	NZ_CP011956.1	74544	+	135	GCTGAGGGTCAGGGCTAATCAGGTCGACATTTCGGCAGGTT	1.73	0.19	0.087	0.29	41
Xanthomonas oryzae pv. oryzicola strain BLS279	NZ_CP011956.1	74844	-	164	GCCCTGTGCAGACCGGCGGCACGGCGTTCGACATCGTCCAG	1.54	0.582	0.55	0.62	77
Xanthomonas oryzae pv. oryzicola strain BLS279	NZ_CP011956.1	74876	-	166	GCGGTGCGGTCACGGTCAGCAAGCCGCCGGGGGCCCTGTGC	1.48	0.044	0	0.12	4
Xanthomonas oryzae pv. oryzicola strain BLS279	NZ_CP011956.1	74984	+	140	CGGGCGGGCGTTGCTGGTCGACCGCGTCGTGTCGATGCTGG	1.86	0.426	0.309	0.579	40
Xanthomonas oryzae pv. oryzicola strain BLS279	NZ_CP011956.1	75149	-	169	AGATGGTGGCGTGCTGCGGCAGCGCGTCCGGATGCTGTGGG	1.6	0.109	0.043	0.184	37
Xanthomonas oryzae pv. oryzicola strain BLS279	NZ_CP011956.1	75343	+	147	CAGGTGCGCGAACACCTGCAAAACGCAACGCTTGTCTGCGT	1.61	0.231	0.092	0.341	28
Xanthomonas oryzae pv. oryzicola strain BLS279	NZ_CP011956.1	75471	-	165	AGAAACCTAGATCCTGCCGTAACGCAGCCACGCACCCGTCA	1.59	0.217	0.127	0.337	45
Xanthomonas oryzae pv. oryzicola strain BLS279	NZ_CP011956.1	75503	-	163	CAAAGTGTTTCCTGCTTCTTAAACGTGATTTGAGAAACCTA	1.63	0.231	0.084	0.376	75
Xanthomonas oryzae pv. oryzicola strain BLS279	NZ_CP011956.1	75522	-	163	CGGTCATTACCGTTCCAACCAAAGTGTTTCCTGCTTCTTAA	1.59	0.113	0.038	0.21	44
Xanthomonas oryzae pv. oryzicola strain BLS279	NZ_CP011956.1	75799	+	144	GATGGAGGCGGCCGGCATGCAAGTGCGCATCGATCCGCTCG	1.64	0.119	0.024	0.218	66
Xanthomonas oryzae pv. oryzicola strain BLS279	NZ_CP011956.1	75952	-	156	CCTGTGCATGCAGCGCAGCGACGCACTCGATCCCGAGCAGG	1.76	0.273	0.142	0.405	10
Xanthomonas oryzae pv. oryzicola strain BLS279	NZ_CP011956.1	76219	+	145	GTATCTGGAAACGCATATCGAACACGGCCCGGTGCTGGAAG	1.56	0.125	0.04	0.203	9
Xanthomonas oryzae pv. oryzicola strain BLS279	NZ_CP011956.1	76690	+	141	ACAAGGCATCGCACTGCGGCAGCTGGTCTCCGGCGCCGGCC	1.52	0.319	0.303	0.35	43
Xanthomonas oryzae pv. oryzicola strain BLS279	NZ_CP011956.1	76858	-	152	AGGTGACAAGTGGATCTCCCAGGTGTTCGATGAAATGGCGC	1.65	0.23	0.119	0.336	9
Xanthomonas oryzae pv. oryzicola strain BLS279	NZ_CP011956.1	76907	+	145	TCACCTGCACACCTTCGCCGAACTCGATCCCCCACAGCGCT	1.62	0.156	0.05	0.253	50
Xanthomonas oryzae pv. oryzicola strain BLS279	NZ_CP011956.1	77023	-	147	CGCCATCACCTCGTTCATGTAGGTGGTCATTTCCGGATCGA	2.18	0.436	0.316	0.553	53
Xanthomonas oryzae pv. oryzicola strain BLS279	NZ_CP011956.1	77198	+	141	CTTCGGCTTGTTGCTCATCGAACTCCTCGGCCGCCTCGGCG	1.62	0.214	0.089	0.347	34
Xanthomonas oryzae pv. oryzicola strain BLS279	NZ_CP011956.1	77506	-	150	GGAGATGGTGATCGGTGCCGAGCCGGATGGCCCGCCCAGGC	1.65	0.14	0.088	0.205	45
Xanthomonas oryzae pv. oryzicola strain BLS279	NZ_CP011956.1	77921	-	152	CGGTGCCGATTTCGATCTCGAAATCTTCGCGCATGCGGCGT	1.55	0.237	0.107	0.4	23
Xanthomonas oryzae pv. oryzicola strain BLS279	NZ_CP011956.1	77924	+	129	CCGCATGCGCGAAGATTTCGAGATCGAAATCGGCACCGCGT	1.71	0.459	0.293	0.579	91
Xanthomonas oryzae pv. oryzicola strain BLS279	NZ_CP011956.1	77927	-	150	CGAACGCGGTGCCGATTTCGATCTCGAAATCTTCGCGCATG	1.63	0.234	0.126	0.329	3
Xanthomonas oryzae pv. oryzicola strain BLS279	NZ_CP011956.1	77930	+	133	GCGCGAAGATTTCGAGATCGAAATCGGCACCGCGTTCGGCC	1.57	0.166	0.071	0.262	17
Xanthomonas oryzae pv. oryzicola strain BLS279	NZ_CP011956.1	78053	+	130	GGAAGCGGTGCTGCTCGCCGAAGGCTGTGCCTGCACGCAAG	1.79	0.219	0.116	0.324	12
Xanthomonas oryzae pv. oryzicola strain BLS279	NZ_CP011956.1	78276	-	151	CGCACCGACCATTTCGGATAAAAACGCTGCGGAGCCGGCAT	1.66	0.302	0.254	0.359	56
Xanthomonas oryzae pv. oryzicola strain BLS279	NZ_CP011956.1	78364	-	156	ACAGCCGATGCAGCCGCCAGAAGCCGGCGCGGCTGCCGTAT	1.52	0.111	0.06	0.174	23
Xanthomonas oryzae pv. oryzicola strain BLS279	NZ_CP011956.1	78556	+	131	CGAGCGCGCGCATATTGCCGAAGCCATCGCCGTGCATACGC	1.83	0.214	0.079	0.333	13
Xanthomonas oryzae pv. oryzicola strain BLS279	NZ_CP011956.1	78727	+	134	CAGCCGCCACGGCCGCGCGCAAGTGATCGTGCCGTACACGC	1.73	0.211	0.096	0.308	37
Xanthomonas oryzae pv. oryzicola strain BLS279	NZ_CP011956.1	78808	-	167	AGCCGTCGCGCAGATAGCGGAAGAACGGCTCGCCGTCGGCA	1.66	0.193	0.109	0.281	7
Xanthomonas oryzae pv. oryzicola strain BLS279	NZ_CP011956.1	78829	-	168	CCTCGCTACGCAACTGCTCAAAGCCGTCGCGCAGATAGCGG	1.56	0.102	0.021	0.202	42
Xanthomonas oryzae pv. oryzicola strain BLS279	NZ_CP011956.1	78874	-	165	TGCCGACGATGCGCCCGTGCAAGCCGATCGACAGCATGCGC	1.72	0.141	0.03	0.27	27
Xanthomonas oryzae pv. oryzicola strain BLS279	NZ_CP011956.1	79092	-	166	CGGCGATGTCCTCGCGCATCAGCGCTGTTTCGGAGGCATGG	1.58	0.142	0.071	0.225	6
Xanthomonas oryzae pv. oryzicola strain BLS279	NZ_CP011956.1	79191	-	171	GGCCGATGCGACATGCACGGACCGCATCGATGCCGTACAGC	1.83	0.302	0.191	0.402	6
Xanthomonas oryzae pv. oryzicola strain BLS279	NZ_CP011956.1	79858	+	136	CACCATCGCCGAAATCGGCAAGATCGTTCACCTGCGCCTGG	1.73	0.246	0.089	0.384	25
Xanthomonas oryzae pv. oryzicola strain BLS279	NZ_CP011956.1	79965	+	150	CGGCGGCGATGCCTGGGTGCAACCGCGCGTGCATCCGGCCG	1.55	0.377	0.25	0.42	17
Xanthomonas oryzae pv. oryzicola strain BLS279	NZ_CP011956.1	80085	+	141	GCACAACGTGCTGGTGATCGACGAAAACCCGGCCGCCCAGG	2.34	0.401	0.275	0.531	32
Xanthomonas oryzae pv. oryzicola strain BLS279	NZ_CP011956.1	80294	+	140	ACTATCTGCGCTGGTATCGCACAACGCTGCGGTTGCCGGCC	1.76	0.28	0.176	0.359	22
Xanthomonas oryzae pv. oryzicola strain BLS279	NZ_CP011956.1	80296	+	141	TATCTGCGCTGGTATCGCACAACGCTGCGGTTGCCGGCCCG	1.54	0.145	0.062	0.224	8
Xanthomonas oryzae pv. oryzicola strain BLS279	NZ_CP011956.1	80445	-	173	GGGTGACGCCCTCGAAGTGCAGCGCGTCGCCGGCGAACAGG	1.55	0.163	0.015	0.239	25
Xanthomonas oryzae pv. oryzicola strain BLS279	NZ_CP011956.1	80454	+	138	CGGCGACGCGCTGCACTTCGAGGGCGTCACCCATCCGGACG	2.05	0.412	0.261	0.533	106
Xanthomonas oryzae pv. oryzicola strain BLS279	NZ_CP011956.1	80535	+	145	CCGCTACCGGCTGGAATTCGAGGTGGCCGGCCATTGGCAGG	1.72	0.489	0.363	0.614	110
Xanthomonas oryzae pv. oryzicola strain BLS279	NZ_CP011956.1	80721	+	147	GGCCACGCCGCTGCGCAGGCAACCCGCGGCCATCTGCATGA	1.57	0.17	0.063	0.267	13
Xanthomonas oryzae pv. oryzicola strain BLS279	NZ_CP011956.1	80803	-	172	ATTCTACGGAGCTTGAGTGAAACCGGCCTGACACCGTGCGC	1.61	0.29	0.118	0.373	79
Xanthomonas oryzae pv. oryzicola strain BLS279	NZ_CP011956.1	80867	-	167	TGCGCAGTACATCGTTGTGGATCATGACCGTTCCGGTGCCC	1.51	0.288	0.147	0.416	7
Xanthomonas oryzae pv. oryzicola strain BLS279	NZ_CP011956.1	80993	+	138	GCAGGTACAGGCCTGGCTGAAAAAGGAAGACGCGCCTGGTT	1.54	0.221	0.042	0.397	14
Xanthomonas oryzae pv. oryzicola strain BLS279	NZ_CP011956.1	81059	-	166	GGCCGCGGAAGCGCAGCACCAGGCCGTCGAGAAAGCGCGCC	1.74	0.176	0.087	0.252	27
Xanthomonas oryzae pv. oryzicola strain BLS279	NZ_CP011956.1	81263	-	178	GTTGGTCGCCGCAGGGGCGGAAGTTCTTGTGGCCGGGTTGG	1.77	0.434	0.311	0.587	22
Xanthomonas oryzae pv. oryzicola strain BLS279	NZ_CP011956.1	81347	+	139	AGCCGGTTGAAGCCTGGGTGATCAGATCGACCTGATTCGGC	1.51	0.568	0.394	0.721	36
Xanthomonas oryzae pv. oryzicola strain BLS279	NZ_CP011956.1	81613	-	180	GGGATTCGAGTCAAAGCTTCAACTAGATGGAGTCCAAAGCC	1.69	0.22	0.129	0.329	29
Xanthomonas oryzae pv. oryzicola strain BLS279	NZ_CP011956.1	81621	-	177	AAGCAGCCGGGATTCGAGTCAAAGCTTCAACTAGATGGAGT	1.73	0.224	0.095	0.36	13
Xanthomonas oryzae pv. oryzicola strain BLS279	NZ_CP011956.1	81998	+	150	CTCGTGCCCTGCACACACGGAGGTGATCGGATGGATCCTGC	3.16	0.82	0.687	0.929	157
Xanthomonas oryzae pv. oryzicola strain BLS279	NZ_CP011956.1	82118	-	179	GCCGTTATCGACGGCGCCGCAACGCGACTCAGGCAGAGCAC	1.68	0.123	0.049	0.208	7
Xanthomonas oryzae pv. oryzicola strain BLS279	NZ_CP011956.1	82554	-	172	CGCTGCGCCGGCCAGCTTTGAACGAAACGCCCAGGTCTGCT	1.59	0.157	0.077	0.256	27
Xanthomonas oryzae pv. oryzicola strain BLS279	NZ_CP011956.1	82645	-	169	CGCCCTGGTACTGCTTGCCGAAGCATTTCTGCAAGCGCTGG	1.58	0.273	0.153	0.4	110
Xanthomonas oryzae pv. oryzicola strain BLS279	NZ_CP011956.1	82688	+	157	GTGTCGCTGCCCACGCTCCCAGGGAATTGATGACACTGCAC	1.9	0.332	0.218	0.459	23
Xanthomonas oryzae pv. oryzicola strain BLS279	NZ_CP011956.1	82861	-	166	ACGGGGAGATCGGAAAAACGAGGTCGGTCATGCGCGGGAAG	3.88	0.667	0.555	0.795	130
Xanthomonas oryzae pv. oryzicola strain BLS279	NZ_CP011956.1	82868	-	171	GGCAACAACGGGGAGATCGGAAAAACGAGGTCGGTCATGCG	1.6	0.235	0.078	0.39	99
Xanthomonas oryzae pv. oryzicola strain BLS279	NZ_CP011956.1	83003	-	164	TCCAGCATCACGATCTTGCGACCGGCCAACCATGGCGCCTC	2.11	0.209	0.109	0.327	6
Xanthomonas oryzae pv. oryzicola strain BLS279	NZ_CP011956.1	83080	+	159	CATGGCGCGCCAGCTCGGCGAGCCGGTCGGCGAAATGGTGG	1.62	0.203	0.098	0.336	7
Xanthomonas oryzae pv. oryzicola strain BLS279	NZ_CP011956.1	83121	+	162	GCTACCGCATCCGCTTCGAGAACAAGACATCGGCGCGCACC	1.63	0	0	0	66
Xanthomonas oryzae pv. oryzicola strain BLS279	NZ_CP011956.1	83124	+	162	ACCGCATCCGCTTCGAGAACAAGACATCGGCGCGCACCCGC	1.47	0.534	0.148	0.639	32
Xanthomonas oryzae pv. oryzicola strain BLS279	NZ_CP011956.1	83149	+	162	ATCGGCGCGCACCCGCATTGAAGTCGTCACCGAAGGCATCC	1.76	0.315	0.19	0.433	10
Xanthomonas oryzae pv. oryzicola strain BLS279	NZ_CP011956.1	83200	-	164	GCAGCACGCCGACGCTGTCCAGCATCGGGTCGTCCTGGATC	1.53	0.083	0.018	0.159	4
Xanthomonas oryzae pv. oryzicola strain BLS279	NZ_CP011956.1	83623	+	162	GTCGGTGGAGGCGCAAAGCCAGGTACTGCAGCCCGACCCGC	1.93	0.241	0.134	0.384	6
Xanthomonas oryzae pv. oryzicola strain BLS279	NZ_CP011956.1	83665	-	169	ATTCGGCCACATTGGTGGCCAGCACAACGCGTCGGCGGCCT	1.53	0.047	0	0.105	18
Xanthomonas oryzae pv. oryzicola strain BLS279	NZ_CP011956.1	83802	-	162	GCCGGCGCGCTGGTCGGCCGAGGCCTGCGCAATGGCGGCGA	1.92	0.151	0.058	0.238	9
Xanthomonas oryzae pv. oryzicola strain BLS279	NZ_CP011956.1	84255	+	156	CGGCGTTCCGTCACGGCCGCAGCGCCGCCGATGCCAACCGC	1.53	0.118	0.06	0.194	40
Xanthomonas oryzae pv. oryzicola strain BLS279	NZ_CP011956.1	84400	+	165	GCTGTCGCACGCCTTCCCGGACCGCATCGCCGCACGCCACC	1.89	0.501	0.376	0.599	126
Xanthomonas oryzae pv. oryzicola strain BLS279	NZ_CP011956.1	84433	-	164	CATTGGCGAGCAGGTAGCGCAACGGGTCGGCAGGGTGGCGT	1.66	0.22	0.058	0.276	56
Xanthomonas oryzae pv. oryzicola strain BLS279	NZ_CP011956.1	84676	+	163	CCGCCGCCAATCCAGCTTCGACCGCATCGTGCTCGACAGCC	1.88	0.431	0.296	0.572	38
Xanthomonas oryzae pv. oryzicola strain BLS279	NZ_CP011956.1	85117	+	168	GCTGGCGGTCAAACTGCAGGAACTGTTCGGCCTGGCAGAGA	1.72	0.22	0.106	0.339	22
Xanthomonas oryzae pv. oryzicola strain BLS279	NZ_CP011956.1	85180	-	162	GGTGCCCGCCCGGGGAGAGCAGGTGCAAGGTCAACACGATA	1.61	0.226	0.121	0.334	13
Xanthomonas oryzae pv. oryzicola strain BLS279	NZ_CP011956.1	85258	+	171	GAATACGTATCCGGACGTTAAAAAAGAGATGAAGGGACGGT	1.78	0.305	0.158	0.413	97
Xanthomonas oryzae pv. oryzicola strain BLS279	NZ_CP011956.1	85260	+	171	ATACGTATCCGGACGTTAAAAAAGAGATGAAGGGACGGTAT	1.89	0.19	0.093	0.302	55
Xanthomonas oryzae pv. oryzicola strain BLS279	NZ_CP011956.1	85331	+	170	ACCGCTGCAGCAACCCACAGAGCAAAACCACGCGGCACCTG	1.56	0.069	0.015	0.135	63
Xanthomonas oryzae pv. oryzicola strain BLS279	NZ_CP011956.1	85565	+	173	ACCGCTGCAGCAACCCACAGAGCAAAACCACGCGGCACCTG	1.52	0.211	0.188	0.243	15
Xanthomonas oryzae pv. oryzicola strain BLS279	NZ_CP011956.1	85851	+	188	CTGGAGATCACGTACTCAGAAAGGAAACGCCTCCGATGAGC	2.39	0.22	0.144	0.316	113
Xanthomonas oryzae pv. oryzicola strain BLS279	NZ_CP011956.1	85852	+	174	TGGAGATCACGTACTCAGAAAGGAAACGCCTCCGATGAGCA	9.63	0.873	0.764	0.974	248
Xanthomonas oryzae pv. oryzicola strain BLS279	NZ_CP011956.1	85855	+	184	AGATCACGTACTCAGAAAGGAAACGCCTCCGATGAGCAAGC	1.7	0.217	0.082	0.358	64
Xanthomonas oryzae pv. oryzicola strain BLS279	NZ_CP011956.1	85862	-	158	ACAGTCAGCTTGCTCATCGGAGGCGTTTCCTTTCTGAGTAC	8.17	0.996	0.897	1	221
Xanthomonas oryzae pv. oryzicola strain BLS279	NZ_CP011956.1	86018	+	185	CGTCATTTCGGCCCGAGCGCAAGCGAATGGCTCAAGACCGG	1.67	0.192	0.088	0.299	75
Xanthomonas oryzae pv. oryzicola strain BLS279	NZ_CP011956.1	86408	-	166	TGCGGACGACACGTAGAGCGATGTAGCAGCCGTTGACACCA	1.69	0.502	0.375	0.633	11
Xanthomonas oryzae pv. oryzicola strain BLS279	NZ_CP011956.1	86539	-	158	GATCGCTGCGTCGTACGGCGAGATAGCCGGTGCCCGTGACC	1.57	0.319	0.186	0.455	3
Xanthomonas oryzae pv. oryzicola strain BLS279	NZ_CP011956.1	86558	-	168	TTGAGCGGCTAGCAAAAACGATCGCTGCGTCGTACGGCGAG	1.86	0.298	0.191	0.409	31
Xanthomonas oryzae pv. oryzicola strain BLS279	NZ_CP011956.1	86600	-	169	CTTCTATCGTTTGTATGGCCAACGCGATACTGCGCTATGGC	1.58	0.283	0.167	0.402	84
Xanthomonas oryzae pv. oryzicola strain BLS279	NZ_CP011956.1	87181	-	177	CATGTTGGTGTTGTTGAACAAACCCTACGGCGTGCTGTCGC	1.53	0.251	0.114	0.379	6
Xanthomonas oryzae pv. oryzicola strain BLS279	NZ_CP011956.1	87592	+	190	GCCGGGCTTAAGCACTTTGTAGAAGCCAGCAAACATCGCCT	1.47	0.193	0.095	0.306	47
Xanthomonas oryzae pv. oryzicola strain BLS279	NZ_CP011956.1	87691	+	195	GGAGTTGTCCACGCCGAAGGACGGCGACTTCGGCACATACG	1.96	0.192	0.106	0.279	12
Xanthomonas oryzae pv. oryzicola strain BLS279	NZ_CP011956.1	87697	+	192	GTCCACGCCGAAGGACGGCGACTTCGGCACATACGACACGA	1.65	0.247	0.165	0.348	20
Xanthomonas oryzae pv. oryzicola strain BLS279	NZ_CP011956.1	87727	-	184	CCAAACCGGAGGTCTATGGCAAACCTTCGTTCGTGTCGTAT	1.46	0.27	0	0.634	7
Xanthomonas oryzae pv. oryzicola strain BLS279	NZ_CP011956.1	87761	-	194	CGCGCGCGTGACGACCTAGAAAAGAAATTCCAGGCCAAACC	1.71	0.244	0.112	0.37	193
Xanthomonas oryzae pv. oryzicola strain BLS279	NZ_CP011956.1	87764	-	192	CAGCGCGCGCGTGACGACCTAGAAAAGAAATTCCAGGCCAA	1.77	0.035	0	0.085	100
Xanthomonas oryzae pv. oryzicola strain BLS279	NZ_CP011956.1	87765	+	191	TGGCCTGGAATTTCTTTTCTAGGTCGTCACGCGCGCGCTGT	1.69	0.202	0.12	0.315	3
Xanthomonas oryzae pv. oryzicola strain BLS279	NZ_CP011956.1	88421	-	198	CCGCCGAAGACGATCGGTTGAACTTGCAGGCCGGAGCGGCC	1.61	0.118	0.031	0.205	17
Xanthomonas oryzae pv. oryzicola strain BLS279	NZ_CP011956.1	88922	+	172	CCACGCTACGAAAGCCTGCAACCGCAATACAACCTGTACGA	1.64	0.223	0.114	0.331	74
Xanthomonas oryzae pv. oryzicola strain BLS279	NZ_CP011956.1	89022	+	175	TCAGTTACTACTCGCTGGCGAGCGGGTTTCTCACCGGCAAG	2.29	0.429	0.307	0.537	29
Xanthomonas oryzae pv. oryzicola strain BLS279	NZ_CP011956.1	89373	-	198	CATGCCTGGCAGACAATGCGAACGCCTAGCCTGGCGATTGC	1.77	0.544	0.423	0.659	94
Xanthomonas oryzae pv. oryzicola strain BLS279	NZ_CP011956.1	89486	-	186	TGGTCAGGGATGTCATGGGGAATTCCTCGCAAAGAGGCCGC	1.64	0.264	0.141	0.388	11
Xanthomonas oryzae pv. oryzicola strain BLS279	NZ_CP011956.1	89543	+	177	GGCCTCGCGCCCGCAGGGTGAACCCAGCGCCGACAACTTCC	1.48	0.125	0.011	0.244	19
Xanthomonas oryzae pv. oryzicola strain BLS279	NZ_CP011956.1	89726	+	174	GGAAGGCGGCACCGTTGGCGAAGTGATCGAATCCAATCACG	2.25	0.413	0.304	0.521	75
Xanthomonas oryzae pv. oryzicola strain BLS279	NZ_CP011956.1	89771	-	182	GCCAGCCACCAGGCAGCACCAGCAGATCGCCAGGGTGATAG	1.59	0.112	0.044	0.188	25
Xanthomonas oryzae pv. oryzicola strain BLS279	NZ_CP011956.1	89807	-	182	GTAATGGTGTTTTCGGGGTCAGCAGGCTATGCGTCTGCCAG	1.53	0.773	0.77	0.79	42
Xanthomonas oryzae pv. oryzicola strain BLS279	NZ_CP011956.1	90044	+	173	GGCCATTGCCGGTGGCGAAGAAAAAGTGCGTTACCTGCGCG	1.59	0.145	0.049	0.243	29
Xanthomonas oryzae pv. oryzicola strain BLS279	NZ_CP011956.1	90055	-	185	GCGCAGCGTGTCGCGCAGGTAACGCACTTTTTCTTCGCCAC	1.56	0.137	0.094	0.183	27
Xanthomonas oryzae pv. oryzicola strain BLS279	NZ_CP011956.1	90087	+	168	ACGCTGCGCGTGGATGTGGCACTGGATCACCGCGCAGACGA	1.66	0.21	0.104	0.318	25
Xanthomonas oryzae pv. oryzicola strain BLS279	NZ_CP011956.1	90212	-	186	CGCACACCGGGATGCGTGCGAAGTCGTTGAGCTGCGGCAAC	2.01	0.415	0.287	0.546	28
Xanthomonas oryzae pv. oryzicola strain BLS279	NZ_CP011956.1	90485	+	171	GATCGATGTCTTGCATGGCAAAAACTTCGGAAAGGCCGTCG	1.54	0.157	0.012	0.288	41
Xanthomonas oryzae pv. oryzicola strain BLS279	NZ_CP011956.1	90491	-	187	GGGCGACGACGGCCTTTCCGAAGTTTTTGCCATGCAAGACA	1.84	0.365	0.254	0.477	73
Xanthomonas oryzae pv. oryzicola strain BLS279	NZ_CP011956.1	90512	-	185	GCAGCGCATGTGGTTAGTCGAGGGCGACGACGGCCTTTCCG	1.52	0.249	0.148	0.345	27
Xanthomonas oryzae pv. oryzicola strain BLS279	NZ_CP011956.1	90627	+	170	CACCTTTCGCCTTAAAGACCAGGTTGTCATCGACTCAGTGC	1.92	0.233	0.132	0.314	12
Xanthomonas oryzae pv. oryzicola strain BLS279	NZ_CP011956.1	90756	-	174	AGATCTTGGTGGTCAGGTACAGCTGATCGCGCACAATGCCG	1.65	0.138	0.063	0.221	5
Xanthomonas oryzae pv. oryzicola strain BLS279	NZ_CP011956.1	90968	+	179	CCCGCGCGATCGGCGTGTCCAACTTCACCATCGCCCTGACC	1.52	0.111	0	0.173	17
Xanthomonas oryzae pv. oryzicola strain BLS279	NZ_CP011956.1	91062	+	166	AGTGCATCCGTATCTGCAGAATCGCGCCTTGACCGACTTCC	1.55	0.338	0.25	0.41	32
Xanthomonas oryzae pv. oryzicola strain BLS279	NZ_CP011956.1	91241	-	186	ATTCTCGCGCTTGGTCGAAGAGGGGATGACCGAATGGCCCT	2.13	0.641	0.512	0.798	105
Xanthomonas oryzae pv. oryzicola strain BLS279	NZ_CP011956.1	91358	+	174	GGCACCGCCTGGCCAACCCCAAGGCGATCGCGCCCGACTGG	1.58	0.174	0.054	0.293	12
Xanthomonas oryzae pv. oryzicola strain BLS279	NZ_CP011956.1	91390	-	185	TGCCGGCGCATGGCAAAACCAAGACCTCAGTCCCAGTCGGG	1.58	0.749	0.484	0.76	53
Xanthomonas oryzae pv. oryzicola strain BLS279	NZ_CP011956.1	91634	-	188	GCAGCCGGGCGTAATCGGCGAAGGCGTAGCCACCCAGATGC	1.52	0.223	0.138	0.309	21
Xanthomonas oryzae pv. oryzicola strain BLS279	NZ_CP011956.1	91728	+	173	CTGTATCGTGTGCTGCAGGAAAGCTACTACCAATGCCTGCC	1.49	0.599	0.354	0.624	15
Xanthomonas oryzae pv. oryzicola strain BLS279	NZ_CP011956.1	91931	+	175	GTGCGTAGGCACCGAAGCGCAGGCGGTCGCTCATGCGTGCT	12.08	0.977	0.896	0.995	283
Xanthomonas oryzae pv. oryzicola strain BLS279	NZ_CP011956.1	91941	-	179	AGCCCCCAGCAGCACGCATGAGCGACCGCCTGCGCTTCGGT	6.44	1	1	1	283
Xanthomonas oryzae pv. oryzicola strain BLS279	NZ_CP011956.1	91983	+	172	GGAGACGGCAACAACCGCGAACCGACTCAGGTAGCGCCCAG	1.66	0.445	0.357	0.544	156
Xanthomonas oryzae pv. oryzicola strain BLS279	NZ_CP011956.1	91995	+	172	AACCGCGAACCGACTCAGGTAGCGCCCAGCGTTCTTGCCTA	1.78	0.284	0.172	0.384	8
Xanthomonas oryzae pv. oryzicola strain BLS279	NZ_CP011956.1	92079	+	177	CGCATTGCCCGATTACTGCAAACTGCAAGACTGCGGGCCTG	1.58	0.095	0	0.18	13
Xanthomonas oryzae pv. oryzicola strain BLS279	NZ_CP011956.1	92164	-	184	CCGACGGGGATTGGTGACAAAACTTGTGCTTCCAGCGATTC	1.77	0.192	0.092	0.299	17
Xanthomonas oryzae pv. oryzicola strain BLS279	NZ_CP011956.1	92241	+	179	CGGGAGAGAAGATGCGTTGCAACTCGGCCTGGTCGATCATT	1.5	0.169	0.087	0.256	33
Xanthomonas oryzae pv. oryzicola strain BLS279	NZ_CP011956.1	92492	-	181	CTAAGATCGACGTATAGCGAATTGCGATTTACGCTGCGCCA	1.57	0.5	0.474	0.534	70
Xanthomonas oryzae pv. oryzicola strain BLS279	NZ_CP011956.1	93270	+	165	GATCGTGCGCATCAAAATCGAAGCAGTCTCACTGGACTCCA	2.06	0.395	0.28	0.501	68
Xanthomonas oryzae pv. oryzicola strain BLS279	NZ_CP011956.1	93276	-	187	TGCTCGTGGAGTCCAGTGAGACTGCTTCGATTTTGATGCGC	2.2	0.552	0.425	0.686	63
Xanthomonas oryzae pv. oryzicola strain BLS279	NZ_CP011956.1	93328	+	166	CCCGACGGCACTGGCGCATTAAAAAAAACGGCCCACAAGCG	1.54	0.145	0.032	0.214	41
Xanthomonas oryzae pv. oryzicola strain BLS279	NZ_CP011956.1	93540	+	165	CGGGCTGACGAAGGCAATGAAACCCGCCAGTTCGCGCTCGA	1.51	0.609	0.386	0.646	46
Xanthomonas oryzae pv. oryzicola strain BLS279	NZ_CP011956.1	93724	-	173	CACAAAGCTTGAGGAATCCAAGGAACATGACGTCCAGCGTC	1.91	0.373	0.264	0.486	21
Xanthomonas oryzae pv. oryzicola strain BLS279	NZ_CP011956.1	93855	+	161	CAGCGCCTGCATGCCTTGCAAGGTCGAGGCGATCAGGCTCG	1.75	0.378	0.236	0.51	8
Xanthomonas oryzae pv. oryzicola strain BLS279	NZ_CP011956.1	94196	+	162	TTTCGATGCGCGGGTCGAGCATTGCGAAGCTCCTATGCTGC	1.73	0.22	0.152	0.291	10
Xanthomonas oryzae pv. oryzicola strain BLS279	NZ_CP011956.1	94258	+	168	TATGCTGTGAGAATCAAGTGAGCGAGTTGTTTAGAGGCAGT	2.31	0.385	0.275	0.473	49
Xanthomonas oryzae pv. oryzicola strain BLS279	NZ_CP011956.1	94324	-	174	GGTGCCGCAGGTGCGCGCTGAAAGCGTTGCCGCAAAGCGTG	1.62	0.204	0.074	0.329	45
Xanthomonas oryzae pv. oryzicola strain BLS279	NZ_CP011956.1	94348	+	168	CGCGCACCTGCGGCACCCTGACTTTCTTCCCATGGCGGCTT	1.56	0.333	0.174	0.423	30
Xanthomonas oryzae pv. oryzicola strain BLS279	NZ_CP011956.1	94875	-	167	GTCTCCGAAGCGTTCATCGAACAACGCTTGCTCCCACCGTC	1.65	0.09	0.027	0.179	11
Xanthomonas oryzae pv. oryzicola strain BLS279	NZ_CP011956.1	94896	+	175	TCGATGAACGCTTCGGAGACAACGTCGAACATGCCGCCGAG	1.62	0.243	0.13	0.307	37
Xanthomonas oryzae pv. oryzicola strain BLS279	NZ_CP011956.1	95116	+	168	AGTGCAGCAAGCGCTGGAGTACCGCTTCAACGGCGAGCGCC	1.62	0.232	0.126	0.338	8
Xanthomonas oryzae pv. oryzicola strain BLS279	NZ_CP011956.1	95257	-	171	GCACGGCACCAGCGTCGACCAAGCGCGTGCGCCCTGCGATA	1.7	0.179	0.094	0.27	44
Xanthomonas oryzae pv. oryzicola strain BLS279	NZ_CP011956.1	95267	-	165	GCACCCTGTTGCACGGCACCAGCGTCGACCAAGCGCGTGCG	1.63	0.125	0.073	0.179	22
Xanthomonas oryzae pv. oryzicola strain BLS279	NZ_CP011956.1	95883	+	160	TGGCGTGGGCGGTGTAGAGGACTTTTTCAGGTGAGGCCATG	1.58	0.169	0.068	0.272	4
Xanthomonas oryzae pv. oryzicola strain BLS279	NZ_CP011956.1	95887	-	177	CCACCATGGCCTCACCTGAAAAAGTCCTCTACACCGCCCAC	1.69	0.141	0.019	0.248	8
Xanthomonas oryzae pv. oryzicola strain BLS279	NZ_CP011956.1	95888	-	180	ACCACCATGGCCTCACCTGAAAAAGTCCTCTACACCGCCCA	1.49	0.574	0.401	0.723	54
Xanthomonas oryzae pv. oryzicola strain BLS279	NZ_CP011956.1	95889	-	182	AACCACCATGGCCTCACCTGAAAAAGTCCTCTACACCGCCC	1.7	0.214	0.123	0.288	49
Xanthomonas oryzae pv. oryzicola strain BLS279	NZ_CP011956.1	96056	+	164	TCCAATTCCTGCTTGAGTTGACGTCGTTCGTCCAACGAACG	1.68	0.263	0.146	0.39	13
Xanthomonas oryzae pv. oryzicola strain BLS279	NZ_CP011956.1	96063	-	182	GTCGGCTCGTTCGTTGGACGAACGACGTCAACTCAAGCAGG	1.57	0.23	0.113	0.321	4
Xanthomonas oryzae pv. oryzicola strain BLS279	NZ_CP011956.1	96073	+	166	TTGACGTCGTTCGTCCAACGAACGAGCCGACGCGCACGCCA	1.56	0.084	0.065	0.118	45
Xanthomonas oryzae pv. oryzicola strain BLS279	NZ_CP011956.1	96198	+	163	CCGCACGTGTGCGGCTCACCAAGCCGACCGCCTGCAGCCGC	1.67	0.106	0.035	0.18	5
Xanthomonas oryzae pv. oryzicola strain BLS279	NZ_CP011956.1	96315	+	165	CCCATAGCACCAGCATCACCAAGTACTGCGGGTAGGTCAGA	1.79	0.447	0.301	0.595	56
Xanthomonas oryzae pv. oryzicola strain BLS279	NZ_CP011956.1	96373	-	168	TGTATTCGACCAACCTGGCGATGCACAAGCTCTACCGCGGG	1.81	0.401	0.268	0.514	6
Xanthomonas oryzae pv. oryzicola strain BLS279	NZ_CP011956.1	96378	+	161	GGTAGAGCTTGTGCATCGCCAGGTTGGTCGAATACAGCGCA	1.66	0.275	0.154	0.392	48
Xanthomonas oryzae pv. oryzicola strain BLS279	NZ_CP011956.1	96447	+	162	CATCGCTACGGGCGTTGGTGACTGCGGCGGTGTCCATGAAC	1.53	0.191	0.1	0.294	8
Xanthomonas oryzae pv. oryzicola strain BLS279	NZ_CP011956.1	96465	+	163	TGACTGCGGCGGTGTCCATGAACGAAATTTATATAGTGAAC	1.64	0.168	0.06	0.26	15
Xanthomonas oryzae pv. oryzicola strain BLS279	NZ_CP011956.1	96498	+	151	TAGTGAACGACCTGATTGCAAGCGATTTAGTTGCACTCCAT	2.31	0.455	0.323	0.573	153
Xanthomonas oryzae pv. oryzicola strain BLS279	NZ_CP011956.1	96502	+	154	GAACGACCTGATTGCAAGCGATTTAGTTGCACTCCATTCCT	1.67	0.225	0.118	0.351	19
Xanthomonas oryzae pv. oryzicola strain BLS279	NZ_CP011956.1	96556	-	172	CGAGATTCGCAGTCCGGCAGAAGTGGTCGACGGTTCCTGGC	1.96	0.621	0.485	0.757	44
Xanthomonas oryzae pv. oryzicola strain BLS279	NZ_CP011956.1	96601	-	172	TCCTGCAGCGCATTACTGCGAAGGTCGCAGCGCCAGCCCGC	1.66	0.148	0.065	0.211	25
Xanthomonas oryzae pv. oryzicola strain BLS279	NZ_CP011956.1	96898	+	159	ACGCGCGATGCGCTGTGGCCAGGTAGTCCGCGCTCTGCATT	2.22	0.464	0.334	0.585	111
Xanthomonas oryzae pv. oryzicola strain BLS279	NZ_CP011956.1	96994	-	167	CAATCTGGTCTGCACCGCACAAGACGCACCGCCGGCCTTGT	1.55	0.069	0	0.685	57
Xanthomonas oryzae pv. oryzicola strain BLS279	NZ_CP011956.1	97065	+	163	TTGACGAAGCGGCGCGCGGCATCTTCGTTCATGCGGTCGAA	1.52	0.12	0.031	0.218	23
Xanthomonas oryzae pv. oryzicola strain BLS279	NZ_CP011956.1	97173	+	171	CGCGGGCCTTCGCACAGCGCAACAAAATCGAACCAGGCGAT	1.61	0.106	0.034	0.198	21
Xanthomonas oryzae pv. oryzicola strain BLS279	NZ_CP011956.1	97504	-	162	GCTCGAACGCCTGTTCGCCGAAGGCGTCACGCTGGTGACCA	1.7	0.165	0.086	0.271	6
Xanthomonas oryzae pv. oryzicola strain BLS279	NZ_CP011956.1	97624	+	165	ACTGCTGGGCGATTCTGGCCAGCGGATCGCTTTGCCCGGCG	2.28	0.248	0.144	0.355	98
Xanthomonas oryzae pv. oryzicola strain BLS279	NZ_CP011956.1	97717	+	166	GGTATTTCTGCTTGATCGGCAGGCCGTCGTAGAACAGATCG	1.84	0.211	0.119	0.299	4
Xanthomonas oryzae pv. oryzicola strain BLS279	NZ_CP011956.1	97729	+	173	TGATCGGCAGGCCGTCGTAGAACAGATCGACCAGAAAGGTC	1.53	0.126	0.035	0.208	7
Xanthomonas oryzae pv. oryzicola strain BLS279	NZ_CP011956.1	97971	-	165	AGCCGGCCCGCGGAGAATGGAATGAGTGAGATGACCCCGTC	1.75	0.628	0.492	0.768	113
Xanthomonas oryzae pv. oryzicola strain BLS279	NZ_CP011956.1	98101	+	167	CATGCTGGATCGCACCGCGCAGGTCGATCAATTTGCGGTGG	1.86	0.323	0.198	0.421	66
Xanthomonas oryzae pv. oryzicola strain BLS279	NZ_CP011956.1	98122	+	170	GGTCGATCAATTTGCGGTGGAAGAAATGGCTGGTGTCGGGC	1.55	0.156	0.044	0.252	6
Xanthomonas oryzae pv. oryzicola strain BLS279	NZ_CP011956.1	98545	-	142	GGGCGGCAGCATGCACAACAAGGTGGTCACCATGGCCGCGC	1.86	0.345	0.235	0.474	10
Xanthomonas oryzae pv. oryzicola strain BLS279	NZ_CP011956.1	98830	-	158	GGCGGCGCGGCGCAAGCTTCAACAGCACCGACACCAGGACA	1.57	0.073	0.008	0.154	10
Xanthomonas oryzae pv. oryzicola strain BLS279	NZ_CP011956.1	98833	+	155	CCTGGTGTCGGTGCTGTTGAAGCTTGCGCCGCGCCGCCAGA	1.68	0.384	0.219	0.492	23
Xanthomonas oryzae pv. oryzicola strain BLS279	NZ_CP011956.1	99179	+	170	ATCGTGTGTATCGTGCGACGACCGCGTCACCAAGACGCCGC	2.11	0.545	0.402	0.655	126
Xanthomonas oryzae pv. oryzicola strain BLS279	NZ_CP011956.1	99239	-	155	GCAAAACCGCTCCAGACGCCAACCAGCCAGGGCAGGCCAAT	1.55	0.022	0	0.076	81
Xanthomonas oryzae pv. oryzicola strain BLS279	NZ_CP011956.1	99256	-	155	GCAGCAAGTCAATGAGCGCAAAACCGCTCCAGACGCCAACC	1.71	0.25	0.134	0.384	50
Xanthomonas oryzae pv. oryzicola strain BLS279	NZ_CP011956.1	99436	-	150	AGAGGATGTTGCCGAAATTGAGCGCCCCCAACAGCACGTCG	1.76	0.23	0.092	0.329	5
Xanthomonas oryzae pv. oryzicola strain BLS279	NZ_CP011956.1	99894	+	163	TGATCGCTGCGATCGCAGGGAGAATGTGCCTGGCTTGACGC	14.09	1	1	1	221
Xanthomonas oryzae pv. oryzicola strain BLS279	NZ_CP011956.1	99904	-	151	GAAAGCGCGAGCGTCAAGCCAGGCACATTCTCCCTGCGATC	7.9	1	1	1	201
Xanthomonas oryzae pv. oryzicola strain BLS279	NZ_CP011956.1	99998	+	170	ACGATGGATGCACAGTCCGAAAGGAGTAAGTGATGCGCACG	1.5	0.157	0.042	0.283	15
Xanthomonas oryzae pv. oryzicola strain BLS279	NZ_CP011956.1	100027	-	153	CCGCGATAATAGCTGCGCGGAAGAAAATTCGTGCGCATCAC	1.68	0.159	0.07	0.245	30
Xanthomonas oryzae pv. oryzicola strain BLS279	NZ_CP011956.1	100109	-	150	TTGATGCAGCACGTGCGATGAACATGACTCCGGAGTGGCTG	1.54	0.139	0.053	0.263	23
Xanthomonas oryzae pv. oryzicola strain BLS279	NZ_CP011956.1	100203	-	146	GTCGCTTGCGCAGGCTAGCTAGCGACTTGCGCGCTGACGCG	1.95	0.323	0.195	0.447	42
Xanthomonas oryzae pv. oryzicola strain BLS279	NZ_CP011956.1	100623	+	160	CTGGCGACAGCAGGCGCCGGACCGCATCGTGACTGACCGAG	2.44	0.54	0.403	0.701	52
Xanthomonas oryzae pv. oryzicola strain BLS279	NZ_CP011956.1	101034	-	162	TGCCGATCAAGCCCATGTCGAGTTCTTTGCCTTCGACAGCC	1.76	0.328	0.199	0.444	19
Xanthomonas oryzae pv. oryzicola strain BLS279	NZ_CP011956.1	101232	+	165	GGGCGCACCACAGCTGAGCGACAGCGACCCTAGTACACCGC	1.58	0.176	0.062	0.285	10
Xanthomonas oryzae pv. oryzicola strain BLS279	NZ_CP011956.1	101262	+	162	TAGTACACCGCGAGAGCGGGAGGATGCTGCTCAGGAGCAGC	11.23	1	0.942	1	206
Xanthomonas oryzae pv. oryzicola strain BLS279	NZ_CP011956.1	101272	-	164	TGCCTGTCTAGCTGCTCCTGAGCAGCATCCTCCCGCTCTCG	13.96	0.98	0.938	0.997	203
Xanthomonas oryzae pv. oryzicola strain BLS279	NZ_CP011956.1	101280	+	159	GGAGGATGCTGCTCAGGAGCAGCTAGACAGGCACGCAGACT	1.65	0.245	0.132	0.323	21
Xanthomonas oryzae pv. oryzicola strain BLS279	NZ_CP011956.1	101493	-	164	CAGCGATCAGGAACTGCGCCAGGGGCCAGCGCAATGGCAGC	2.13	0.48	0.353	0.619	14
Xanthomonas oryzae pv. oryzicola strain BLS279	NZ_CP011956.1	102186	-	164	GCTGGTGATCAGCAAATGCGACCGCATCGATGCGCAGCAGC	1.77	0.326	0.21	0.437	8
Xanthomonas oryzae pv. oryzicola strain BLS279	NZ_CP011956.1	102240	-	152	CGACACGCGCGGGCTGGTGCAGTTACTTGGCGAACAGGTGG	1.88	0.334	0.227	0.45	43
Xanthomonas oryzae pv. oryzicola strain BLS279	NZ_CP011956.1	102456	+	161	TACCGGTCGATTCGATCAGCAGATAGTCGTAGCGACCCTGC	1.6	0.182	0.072	0.279	4
Xanthomonas oryzae pv. oryzicola strain BLS279	NZ_CP011956.1	103092	+	148	CCGGGTTGGTACTGGGTGCAAGCGGCCTGGTCGGCGACGCG	1.8	0.284	0.114	0.387	30
Xanthomonas oryzae pv. oryzicola strain BLS279	NZ_CP011956.1	103495	+	157	CGCTCATGCCGTCGTAAACGAAGCTGTAAGGCTGCTTCACC	1.63	0.165	0.086	0.256	4
Xanthomonas oryzae pv. oryzicola strain BLS279	NZ_CP011956.1	103657	+	152	CGGTCTGCAGCCATTGGTGCAACCGCTTGGCCGATTCGGTA	1.97	0.249	0.159	0.352	46
Xanthomonas oryzae pv. oryzicola strain BLS279	NZ_CP011956.1	103676	-	158	CCTGCTGGAACGCCACCCGTACCGAATCGGCCAAGCGGTTG	2.13	0.675	0.558	0.781	130
Xanthomonas oryzae pv. oryzicola strain BLS279	NZ_CP011956.1	103688	-	164	AGGACGGCCAGGCCTGCTGGAACGCCACCCGTACCGAATCG	1.7	0.176	0.086	0.282	22
Xanthomonas oryzae pv. oryzicola strain BLS279	NZ_CP011956.1	103736	-	159	TCAAGTCCAAGGGCTGCGGTAACGCCAGCGGTGCCGATGCC	1.58	0.2	0.098	0.304	19
Xanthomonas oryzae pv. oryzicola strain BLS279	NZ_CP011956.1	103756	+	159	TACCGCAGCCCTTGGACTTGAAGTGATTGGCAACCACCACG	2.13	0.457	0.299	0.587	28
Xanthomonas oryzae pv. oryzicola strain BLS279	NZ_CP011956.1	103948	+	157	GGCCGCTGCCGCTATCGATGAAGTGCCAATCCTTGTCCTTG	1.95	0.495	0.347	0.634	11
Xanthomonas oryzae pv. oryzicola strain BLS279	NZ_CP011956.1	104171	+	149	GCCGCGGCCATTGCCGTTGAAGAAATTCTCCAGGTTGAATG	1.47	1	1	1	28
Xanthomonas oryzae pv. oryzicola strain BLS279	NZ_CP011956.1	104203	+	152	GGTTGAATGAAGCGATGCGCAGATCGCCACCCACCTGCGGC	1.57	0.139	0.058	0.252	49
Xanthomonas oryzae pv. oryzicola strain BLS279	NZ_CP011956.1	104477	-	160	GCGGACGCCTGTGGCAGCCAAGCGAAGTGGCTGCAGCCGGC	1.79	0.123	0.044	0.194	23
Xanthomonas oryzae pv. oryzicola strain BLS279	NZ_CP011956.1	104530	+	158	CCAATTGGCCATACGTGTCCAGGTGGTCGCTGCCGTTGAGC	1.97	0.384	0.288	0.512	56
Xanthomonas oryzae pv. oryzicola strain BLS279	NZ_CP011956.1	104986	+	155	GCAACGGAGCCAACAGACCAAACAAACCGAACACAACCAGC	1.6	0.167	0.066	0.275	44
Xanthomonas oryzae pv. oryzicola strain BLS279	NZ_CP011956.1	104989	+	158	ACGGAGCCAACAGACCAAACAAACCGAACACAACCAGCGGG	1.55	0	0	0	13
Xanthomonas oryzae pv. oryzicola strain BLS279	NZ_CP011956.1	105000	+	156	AGACCAAACAAACCGAACACAACCAGCGGGCGACGCGACAT	1.5	1	1	1	22
Xanthomonas oryzae pv. oryzicola strain BLS279	NZ_CP011956.1	105162	+	156	GCGTGGGATACGGCCAATGTATTGCGTTGGTGCCATGCTGT	1.52	0.09	0.015	0.179	12
Xanthomonas oryzae pv. oryzicola strain BLS279	NZ_CP011956.1	105216	-	168	GTGCCTTGTCATCTTGCTTGAGTGCGTCGCGTGCAGCCCGT	1.69	0.255	0.173	0.366	6
Xanthomonas oryzae pv. oryzicola strain BLS279	NZ_CP011956.1	105275	+	153	CGTAACACCCCCGCCCCCCAAAAGACTTGCCAGGACCTTAC	1.52	0.298	0.144	0.405	59
Xanthomonas oryzae pv. oryzicola strain BLS279	NZ_CP011956.1	105279	+	152	ACACCCCCGCCCCCCAAAAGACTTGCCAGGACCTTACTTCA	2.45	0.737	0.575	0.921	55
Xanthomonas oryzae pv. oryzicola strain BLS279	NZ_CP011956.1	105293	-	170	GATGCTGGGGAATCTGAAGTAAGGTCCTGGCAAGTCTTTTG	1.75	0.18	0.102	0.261	16
Xanthomonas oryzae pv. oryzicola strain BLS279	NZ_CP011956.1	105561	+	161	GGTGGTGCCGCCGTACGCGGACTGCGAAGCGGCCTTGGCCA	1.92	0.461	0.321	0.597	110
Xanthomonas oryzae pv. oryzicola strain BLS279	NZ_CP011956.1	105581	+	155	ACTGCGAAGCGGCCTTGGCCAGCGCTGCGGCCTGGGCCGCG	1.54	0.018	0	0.05	18
Xanthomonas oryzae pv. oryzicola strain BLS279	NZ_CP011956.1	105612	+	156	CTGGGCCGCGGCCTGGGCGGAGGCGCCAGTGGCGCCGGCAT	2.59	0.655	0.521	0.777	78
Xanthomonas oryzae pv. oryzicola strain BLS279	NZ_CP011956.1	105759	+	162	CAGGGTGATCACCACGAGTAAACCGATCACCATCGAGAATT	1.55	0.288	0.104	0.387	5
Xanthomonas oryzae pv. oryzicola strain BLS279	NZ_CP011956.1	105777	+	151	TAAACCGATCACCATCGAGAATTTTTTCAGGAACTCGAGGT	1.57	0.352	0.299	0.404	59
Xanthomonas oryzae pv. oryzicola strain BLS279	NZ_CP011956.1	105794	+	159	AGAATTTTTTCAGGAACTCGAGGTCGTAATTCCGCACGCGC	2.52	0.618	0.488	0.758	39
Xanthomonas oryzae pv. oryzicola strain BLS279	NZ_CP011956.1	105907	+	153	GCCTACATGACAGTTTTCGCAGCGATGTGCGCTGCGCCCCC	1.55	0.097	0	0.183	43
Xanthomonas oryzae pv. oryzicola strain BLS279	NZ_CP011956.1	106102	-	181	CCAAGGCCAGGCAGGACAACAGGAAGGATTTCATCGCGGTG	1.51	1	1	1	15
Xanthomonas oryzae pv. oryzicola strain BLS279	NZ_CP011956.1	106413	+	149	CCGGCGGTTTCGAGACGGTGAGCTACGACGCACGCGCCGCT	1.77	0.2	0.093	0.323	101
Xanthomonas oryzae pv. oryzicola strain BLS279	NZ_CP011956.1	106596	+	146	GCGCAGGGGGCTTGATGTCCAGCGCATCGTCCTTGCCGCAG	1.54	0.085	0	0.184	5
Xanthomonas oryzae pv. oryzicola strain BLS279	NZ_CP011956.1	107126	+	156	CAGCCGATGCCGTGCGTTGGAACATCACCTTGCCGGATCCG	1.7	0.174	0.062	0.298	31
Xanthomonas oryzae pv. oryzicola strain BLS279	NZ_CP011956.1	107136	-	189	CTGGAGTACGCGGATCCGGCAAGGTGATGTTCCAACGCACG	1.61	0.183	0.115	0.248	36
Xanthomonas oryzae pv. oryzicola strain BLS279	NZ_CP011956.1	107266	+	152	CGAATTCTTCTACCGGCTGCATTTCGACCTGCACCATGTGC	1.6	0.248	0.181	0.324	8
Xanthomonas oryzae pv. oryzicola strain BLS279	NZ_CP011956.1	107368	+	140	CAGCAGAGTGATCACGCACAAGAAAATCTTCAAGGACTTCT	1.69	0.204	0.096	0.277	9
Xanthomonas oryzae pv. oryzicola strain BLS279	NZ_CP011956.1	107383	+	147	GCACAAGAAAATCTTCAAGGACTTCTTTACCTTCCGCCCGG	1.7	0.388	0.246	0.539	14
Xanthomonas oryzae pv. oryzicola strain BLS279	NZ_CP011956.1	107386	-	186	TGCCCGGGCGGAAGGTAAAGAAGTCCTTGAAGATTTTCTTG	1.94	0.742	0.633	0.887	168
Xanthomonas oryzae pv. oryzicola strain BLS279	NZ_CP011956.1	107749	-	189	GCAGCGCTGCAGCTGCGGTCAACGTGCCCAGCCACAGCACC	1.64	0.403	0.277	0.471	30
Xanthomonas oryzae pv. oryzicola strain BLS279	NZ_CP011956.1	107778	-	174	ATACGGCAACAGCCACAGCAACAGCGACAGCAGCGCTGCAG	1.56	0.623	0.508	0.661	45
Xanthomonas oryzae pv. oryzicola strain BLS279	NZ_CP011956.1	107790	-	177	CGCGCCACGTCGATACGGCAACAGCCACAGCAACAGCGACA	1.57	0.375	0.214	0.551	22
Xanthomonas oryzae pv. oryzicola strain BLS279	NZ_CP011956.1	107827	-	186	CCGCCAGCACCGGCGCGGCCAACGCAGCCGGCACGATCGCG	1.52	0.324	0.189	0.401	15
Xanthomonas oryzae pv. oryzicola strain BLS279	NZ_CP011956.1	107871	-	187	ATTGGCCGCTACTCACTTTCAACCAGTCAGTACCTGCACCA	1.5	0.232	0.168	0.239	4
Xanthomonas oryzae pv. oryzicola strain BLS279	NZ_CP011956.1	107913	-	190	TCGCCTCCGGGTAGACATGCAAACGCACGCAGTGAACCGTC	1.53	0.163	0.065	0.276	43
Xanthomonas oryzae pv. oryzicola strain BLS279	NZ_CP011956.1	107960	-	176	GCTGCGCACTCCTGTCGGCAAGTTATTCGTGTTCTTCATCC	1.68	0.156	0.033	0.29	14
Xanthomonas oryzae pv. oryzicola strain BLS279	NZ_CP011956.1	108496	+	139	AGCCGCAGATCGCTTCGACCAGCTGTTCGCCCTGCTGCGGA	1.74	0.133	0.051	0.237	80
Xanthomonas oryzae pv. oryzicola strain BLS279	NZ_CP011956.1	108558	+	139	GGCCCGACCAAGGCTTCGGTAAACGCGCCGACGATGCAGGC	1.57	0.017	0	0.085	18
Xanthomonas oryzae pv. oryzicola strain BLS279	NZ_CP011956.1	108652	-	188	TGGCCGGCGCCTGTTCGGGGAGGTTTTTCGCCAGCTGCTTG	2.04	0.394	0.262	0.497	6
Xanthomonas oryzae pv. oryzicola strain BLS279	NZ_CP011956.1	108862	-	181	AAAAGCCGAGCTTTTCGTTGAAGTTCTTAACGAGGCCGTAC	1.66	0.26	0.156	0.38	21
Xanthomonas oryzae pv. oryzicola strain BLS279	NZ_CP011956.1	109095	-	173	ACTAGCGGTCCGCAACAAAAAAGTGAACTAAAATTCAACTA	1.65	0.112	0.04	0.196	67
Xanthomonas oryzae pv. oryzicola strain BLS279	NZ_CP011956.1	109098	-	176	CAGACTAGCGGTCCGCAACAAAAAAGTGAACTAAAATTCAA	1.62	0.211	0.095	0.341	72
Xanthomonas oryzae pv. oryzicola strain BLS279	NZ_CP011956.1	109202	+	133	GCATGCATGTGCCGTCCCTGAACTTCGAGCTTGGCGAAGAG	1.72	0.181	0.089	0.311	12
Xanthomonas oryzae pv. oryzicola strain BLS279	NZ_CP011956.1	109851	+	147	ACTGGTCTTCAGCGATTGCGAAGTGCCTGCAGAGAACGTGT	2.71	0.656	0.514	0.781	87
Xanthomonas oryzae pv. oryzicola strain BLS279	NZ_CP011956.1	109983	-	166	TACGCTCGTGAACGTAGGGCAGCGCCACATCCATCGCCGCG	1.56	0.406	0.158	0.454	19
Xanthomonas oryzae pv. oryzicola strain BLS279	NZ_CP011956.1	110189	+	148	CCGAGAAAGCGACCTGGCTCACCGGCCAGGCGATCCAGGTG	1.53	0.388	0.257	0.561	33
Xanthomonas oryzae pv. oryzicola strain BLS279	NZ_CP011956.1	110443	-	173	TCTGCGCAAGTGTGTGGCGCAGGTCGTCGATCACCGCGCGC	1.93	0.432	0.312	0.558	106
Xanthomonas oryzae pv. oryzicola strain BLS279	NZ_CP011956.1	110621	-	159	ATGCCGGCCACGACACCCGCACACGGCATCTGATCGTCGTA	1.53	0.574	0.434	0.614	55
Xanthomonas oryzae pv. oryzicola strain BLS279	NZ_CP011956.1	110734	-	172	GCGCGATTTCCTGCGCCCGCAAATGCTTCTTCACCGTCATC	1.81	0.21	0.12	0.313	32
Xanthomonas oryzae pv. oryzicola strain BLS279	NZ_CP011956.1	110766	-	171	GACCAGATAGATACACGGCAACCGGTTTTGCTGCGCGATTT	1.65	0.465	0.37	0.552	144
Xanthomonas oryzae pv. oryzicola strain BLS279	NZ_CP011956.1	110767	-	178	CGACCAGATAGATACACGGCAACCGGTTTTGCTGCGCGATT	1.57	0.015	0	0.028	4
Xanthomonas oryzae pv. oryzicola strain BLS279	NZ_CP011956.1	110782	-	165	ACGCACCGCCGGAATCGACCAGATAGATACACGGCAACCGG	1.71	0.208	0.075	0.299	45
Xanthomonas oryzae pv. oryzicola strain BLS279	NZ_CP011956.1	110803	-	178	CGTCGTCCTGTAGCGGTAGAAACGCACCGCCGGAATCGACC	1.53	0.491	0.425	0.526	69
Xanthomonas oryzae pv. oryzicola strain BLS279	NZ_CP011956.1	110845	-	177	GGTTGTAGAAGATGCGCCCGAAGTGGTCGCGATCCGGAAAT	2.41	0.49	0.384	0.621	11
Xanthomonas oryzae pv. oryzicola strain BLS279	NZ_CP011956.1	111262	-	184	CGATTACTTCGCGCACATCGAAGGGCTTGCGGGTATCGGCT	2.06	0.358	0.249	0.483	67
Xanthomonas oryzae pv. oryzicola strain BLS279	NZ_CP011956.1	111274	+	150	CAAGCCCTTCGATGTGCGCGAAGTAATCGCGCGCATCGTCG	3.53	0.723	0.58	0.899	60
Xanthomonas oryzae pv. oryzicola strain BLS279	NZ_CP011956.1	111316	-	184	TGCTGCCATAGCGCGGCTTGAACTCGTCCAGACGCGAGTCG	1.72	0.255	0.136	0.369	68
Xanthomonas oryzae pv. oryzicola strain BLS279	NZ_CP011956.1	111707	+	139	GGCGTGATGGGTGGCGAGCAAGCGGCCAGCGTGTTGGCCAC	2.61	0.573	0.382	0.754	25
Xanthomonas oryzae pv. oryzicola strain BLS279	NZ_CP011956.1	111948	-	173	TCACATGCGAAACACGCCGAAACGCGTTGGCTCGATCGGCG	1.54	0.131	0.064	0.215	4
Xanthomonas oryzae pv. oryzicola strain BLS279	NZ_CP011956.1	112043	-	174	TGCTGGCGCATCTACGACAGAACCTCACTGCCAGCCTGCAC	1.58	0.189	0.116	0.272	54
Xanthomonas oryzae pv. oryzicola strain BLS279	NZ_CP011956.1	112253	-	175	GGCGATCAGGATCTTGTCGAAAGGCGCTTGCGTTGCTGCGG	1.54	0.204	0.051	0.283	16
Xanthomonas oryzae pv. oryzicola strain BLS279	NZ_CP011956.1	112447	-	172	GTTGCGCGCGCCGCTTCGAGAACCGCTTCGCCACGCAGATA	1.52	0.061	0	0.137	12
Xanthomonas oryzae pv. oryzicola strain BLS279	NZ_CP011956.1	112505	-	170	GGCAAATGTCGCGTTTTCCGAGAGAAATCCATAACCCGGGT	2.14	0.425	0.294	0.548	96
Xanthomonas oryzae pv. oryzicola strain BLS279	NZ_CP011956.1	112649	-	170	CGCCTGCTCATCGCCGTGGTAGCCAGGCGTCAGCGGCACAC	1.62	0.065	0.007	0.121	12
Xanthomonas oryzae pv. oryzicola strain BLS279	NZ_CP011956.1	113091	+	162	GGAATTCATCGCTGGACCGGACGGCGATTTCTATTTCATGG	1.77	0.284	0.171	0.398	43
Xanthomonas oryzae pv. oryzicola strain BLS279	NZ_CP011956.1	113534	+	161	TCCTGTCGCGCCTGATTGCGACCGCGGCGTTCGCATCGGCG	1.88	0.4	0.269	0.524	64
Xanthomonas oryzae pv. oryzicola strain BLS279	NZ_CP011956.1	113664	-	176	GATCAGCCACCGCGGCCGGCAACGTCTCGGCGATCAACACC	1.69	0.226	0.1	0.316	23
Xanthomonas oryzae pv. oryzicola strain BLS279	NZ_CP011956.1	113734	-	170	ACGCGCTGCACTGCACGTGCACCGATACGCCAACCATCGTT	1.74	0.355	0.253	0.462	65
Xanthomonas oryzae pv. oryzicola strain BLS279	NZ_CP011956.1	113763	+	169	AGTGCAGCGCGTGATTCTGGAAGCAAATGGCGAGCGCCGCC	1.86	0.24	0.142	0.339	15
Xanthomonas oryzae pv. oryzicola strain BLS279	NZ_CP011956.1	114358	-	170	AGCGCGAGCAGCATGCTGGAAACAAGCAGCAGGCGTTGCAT	1.51	0.157	0.078	0.214	65
Xanthomonas oryzae pv. oryzicola strain BLS279	NZ_CP011956.1	114424	+	165	CCCGCATCCAAGAACGCTGCAACGCCTACCCCAGCGACGGC	1.6	0.209	0.133	0.292	16
Xanthomonas oryzae pv. oryzicola strain BLS279	NZ_CP011956.1	114494	+	168	CCCGCGATGCGTTGTTCGGCAACCCCGAGCGTGCCAATGTC	1.69	0.174	0.091	0.271	24
Xanthomonas oryzae pv. oryzicola strain BLS279	NZ_CP011956.1	114540	-	174	CCAGCGGCGCCACCCAGCTGAGGTACTTGCCGTCCGGGCTG	3.29	0.941	0.789	1	146
Xanthomonas oryzae pv. oryzicola strain BLS279	NZ_CP011956.1	114654	-	170	TATTGGGTTGATAGGTCCAGAAGTAATTGCGAATGCCGCGT	2.26	0.744	0.596	0.901	167
Xanthomonas oryzae pv. oryzicola strain BLS279	NZ_CP011956.1	114759	-	169	TGGTCTTAGTGAACGGGGTGAGGTCCTTGCTGCTGCCGTCA	2.1	0.57	0.386	0.758	88
Xanthomonas oryzae pv. oryzicola strain BLS279	NZ_CP011956.1	114799	-	175	GATTCGGGATGCTGCGCGCTAACCCGATACACCAGGGCATT	1.66	0.168	0.089	0.264	28
Xanthomonas oryzae pv. oryzicola strain BLS279	NZ_CP011956.1	114840	+	166	GATCATGGTCGGCATGAACGACCGCGATGCCAAGTGGCACG	1.8	0.484	0.339	0.614	100
Xanthomonas oryzae pv. oryzicola strain BLS279	NZ_CP011956.1	115263	-	177	GCGGCTGCCACTCTTCGCGCAGGTAGTCGGTGGACACTGCC	2.01	0.271	0.16	0.374	69
Xanthomonas oryzae pv. oryzicola strain BLS279	NZ_CP011956.1	115326	-	180	CGCTGGCGTCGCCGCTGCCGAGCGATTTGAGTTTTTGCAAA	1.84	0.071	0.015	0.139	42
Xanthomonas oryzae pv. oryzicola strain BLS279	NZ_CP011956.1	115623	-	185	CCCACGGGCCGCCGTGCACGAACAGCACCAACGGCACCGGT	1.51	0.143	0.11	0.183	15
Xanthomonas oryzae pv. oryzicola strain BLS279	NZ_CP011956.1	115797	-	177	CCCATTGCACCGCGTCGAGCAGGTCGTCATGCATCTTGCCG	1.55	0.204	0.113	0.3	11
Xanthomonas oryzae pv. oryzicola strain BLS279	NZ_CP011956.1	116004	+	146	TTACTGGGCCAGCTTCTACAAGCAGCTGACCCGTCGCATGG	1.57	0.155	0.068	0.241	6
Xanthomonas oryzae pv. oryzicola strain BLS279	NZ_CP011956.1	116274	+	162	GGCGTTCAACGCCGTGACCGAAAGCTTCCTGAGCCAATGCC	1.6	0.292	0.167	0.421	50
Xanthomonas oryzae pv. oryzicola strain BLS279	NZ_CP011956.1	116285	+	156	CCGTGACCGAAAGCTTCCTGAGCCAATGCCTGGGCGGCCGC	8.43	1	0.924	1	261
Xanthomonas oryzae pv. oryzicola strain BLS279	NZ_CP011956.1	116295	-	187	TCGGTTGCACGCGGCCGCCCAGGCATTGGCTCAGGAAGCTT	5.54	0.899	0.806	1	173
Xanthomonas oryzae pv. oryzicola strain BLS279	NZ_CP011956.1	116370	-	181	AGGCATCGGTCAGGCCGTTGATCTTGTCGGCGCCTTCCGGG	1.57	0.379	0.224	0.483	70
Xanthomonas oryzae pv. oryzicola strain BLS279	NZ_CP011956.1	116635	+	149	AGATCCGTCAGTGCTGCCCAAGATCGTTGGAGAGATCCCGA	1.64	0.225	0.079	0.353	11
Xanthomonas oryzae pv. oryzicola strain BLS279	NZ_CP011956.1	116743	+	162	AACCGAATCCGCAGATGGCCAGTGGACCGTCTTGCAGGCCA	1.91	0.423	0.276	0.546	24
Xanthomonas oryzae pv. oryzicola strain BLS279	NZ_CP011956.1	116909	-	180	GCAGTTTCTGGAAGTATCGAAACCACGCCAAGGCCTATCGC	1.5	0.075	0.016	0.143	9
Xanthomonas oryzae pv. oryzicola strain BLS279	NZ_CP011956.1	116914	-	178	TTTGCGCAGTTTCTGGAAGTATCGAAACCACGCCAAGGCCT	1.67	0.312	0.16	0.364	14
Xanthomonas oryzae pv. oryzicola strain BLS279	NZ_CP011956.1	116923	+	163	CGTGGTTTCGATACTTCCAGAAACTGCGCAAAAAGCGCGGC	1.55	0.053	0.014	0.14	46
Xanthomonas oryzae pv. oryzicola strain BLS279	NZ_CP011956.1	117494	-	184	CAGCCGAGCACGTGCAGTGCATCGCCTTGGGTGCCGTTGAG	1.46	0.416	0.378	0.463	29
Xanthomonas oryzae pv. oryzicola strain BLS279	NZ_CP011956.1	117673	+	178	CGACTATTTAGTCGCCCCTGAAAAACCCCCAGACCGCATCC	1.58	0.285	0.182	0.402	103
Xanthomonas oryzae pv. oryzicola strain BLS279	NZ_CP011956.1	117685	+	175	CGCCCCTGAAAAACCCCCAGACCGCATCCATTGCAAGGCCT	1.59	0.163	0.07	0.266	25
Xanthomonas oryzae pv. oryzicola strain BLS279	NZ_CP011956.1	117726	-	182	TAATGAAAACTGGCAGTTCCAGCACGCCAAAACCGCAGGTG	1.48	0.037	0	0.086	15
Xanthomonas oryzae pv. oryzicola strain BLS279	NZ_CP011956.1	117744	-	179	AGAAACCAGTACGTAGAGTAATGAAAACTGGCAGTTCCAGC	1.52	0.569	0.373	0.728	12
Xanthomonas oryzae pv. oryzicola strain BLS279	NZ_CP011956.1	117829	-	187	TGGTTCTCCAGACGCGAACGAAACAGCTCATCGGCATGCAA	1.52	0.111	0.045	0.178	47
Xanthomonas oryzae pv. oryzicola strain BLS279	NZ_CP011956.1	117858	-	190	GCTGGACCAGTGGATGGCGCAAGTCGATCTGGTTCTCCAGA	1.48	0.158	0.056	0.241	16
Xanthomonas oryzae pv. oryzicola strain BLS279	NZ_CP011956.1	117899	+	167	TGAGCCATCGGCTGCCGTGGAGTGCGTTGGAGCAGGCGTTG	1.73	0.337	0.187	0.443	27
Xanthomonas oryzae pv. oryzicola strain BLS279	NZ_CP011956.1	118259	+	161	TGGATACCACCGTGCAGGAAAAAGCGATCGCCCATCCCACC	1.7	0.04	0	0.1	69
Xanthomonas oryzae pv. oryzicola strain BLS279	NZ_CP011956.1	118433	+	172	GCCAGTTCAAGCGCATGCGCAAGGTACTGCGACGCCAACGC	1.64	0.262	0.171	0.356	31
Xanthomonas oryzae pv. oryzicola strain BLS279	NZ_CP011956.1	118438	+	173	TTCAAGCGCATGCGCAAGGTACTGCGACGCCAACGCACGAT	2.12	0.27	0.139	0.381	9
Xanthomonas oryzae pv. oryzicola strain BLS279	NZ_CP011956.1	118581	+	169	GACACAGCGTCCCAAGGACAAACAAAAACTCTACGCCTTGC	1.74	0.312	0.205	0.431	213
Xanthomonas oryzae pv. oryzicola strain BLS279	NZ_CP011956.1	119002	-	175	CAGCCGAGCACGTGCAGTGCATCGCCTTGGGCGCCTTTGAG	1.5	0.349	0.289	0.416	36
Xanthomonas oryzae pv. oryzicola strain BLS279	NZ_CP011956.1	119057	-	168	GGCACGCAAAAAGGCGATCCAGCGCAGCAGCCACCGCAGGT	1.66	0.057	0.019	0.103	75
Xanthomonas oryzae pv. oryzicola strain BLS279	NZ_CP011956.1	119066	-	151	CTGCAACCAGGCACGCAAAAAGGCGATCCAGCGCAGCAGCC	1.58	0.219	0.058	0.343	29
Xanthomonas oryzae pv. oryzicola strain BLS279	NZ_CP011956.1	119320	-	167	GCCGCATGGTGCTTTCACACAACGCAATTCATTGCGCCCAC	1.75	0.272	0.188	0.364	67
Xanthomonas oryzae pv. oryzicola strain BLS279	NZ_CP011956.1	119342	+	158	TGTGAAAGCACCATGCGGCGATGCACCTGTCGAAATGGTGG	1.7	0.377	0.253	0.506	37
Xanthomonas oryzae pv. oryzicola strain BLS279	NZ_CP011956.1	119541	+	162	GGTGTCAGTTGCTTTCAGTAAAGGTGATGGAAGGCGATGCA	1.82	0.476	0.303	0.603	41
Xanthomonas oryzae pv. oryzicola strain BLS279	NZ_CP011956.1	119638	-	166	ATGGGACCTCCAATGCTCCGAAGTGCCTGGGTCCCAACGCC	2.04	0.439	0.308	0.571	52
Xanthomonas oryzae pv. oryzicola strain BLS279	NZ_CP011956.1	119767	-	165	ATGCCGACACGCTGAACATCAACAAGATCTGGCGGCGCTCC	1.52	0.106	0.034	0.195	29
Xanthomonas oryzae pv. oryzicola strain BLS279	NZ_CP011956.1	119863	-	158	AGATCGGCAAGATCAAGATGAGCGCTTCGGCGACCGCGGGC	2.36	0.38	0.279	0.474	97
Xanthomonas oryzae pv. oryzicola strain BLS279	NZ_CP011956.1	119984	-	160	AATGCTGCAGAATTCAATGCAAAAGGCTGCCCGTCTGGTTG	1.55	0.352	0.172	0.417	5
Xanthomonas oryzae pv. oryzicola strain BLS279	NZ_CP011956.1	120232	+	161	CGGAAATGTTCCCAATGTCGAGTGGATAAGCTGGCGTGTGC	1.92	0.451	0.32	0.615	16
Xanthomonas oryzae pv. oryzicola strain BLS279	NZ_CP011956.1	120238	-	164	TTGCAGGCACACGCCAGCTTATCCACTCGACATTGGGAACA	1.52	0.281	0.182	0.371	4
Xanthomonas oryzae pv. oryzicola strain BLS279	NZ_CP011956.1	120257	+	164	ATAAGCTGGCGTGTGCCTGCAACGTAGTCGACACCGTTCCC	1.62	0.313	0.183	0.393	8
Xanthomonas oryzae pv. oryzicola strain BLS279	NZ_CP011956.1	120380	-	168	CCCGACAATGGTTGGAAGGCAACCGGCTGCATACCGTCGCC	1.7	0.222	0.125	0.312	7
Xanthomonas oryzae pv. oryzicola strain BLS279	NZ_CP011956.1	120580	-	164	CTACATGAGGCGGGCAAATGAAAAAGTTCGGATCGAAGTAT	1.52	0.284	0.079	0.415	39
Xanthomonas oryzae pv. oryzicola strain BLS279	NZ_CP011956.1	120584	-	164	CCATCTACATGAGGCGGGCAAATGAAAAAGTTCGGATCGAA	1.55	0.358	0.235	0.476	34
Xanthomonas oryzae pv. oryzicola strain BLS279	NZ_CP011956.1	121150	+	167	AGCTGGTCTCGTCCAGGGTAAACACGATCAAGCGCAGGCGC	1.59	0.276	0.204	0.351	31
Xanthomonas oryzae pv. oryzicola strain BLS279	NZ_CP011956.1	121309	-	170	GGACGATGGCTTGGTGATGCAACTGCATCCAGGCTGTTTCC	1.8	0.322	0.197	0.435	74
Xanthomonas oryzae pv. oryzicola strain BLS279	NZ_CP011956.1	121352	-	168	TGTTCCGCGCGCAAGTGTTGACCGAAATGGCGGCGATGAGC	1.6	0.325	0.211	0.429	134
Xanthomonas oryzae pv. oryzicola strain BLS279	NZ_CP011956.1	121732	-	168	GTTTGAGCGCTTCAATATCGAAGTGATCGCCACCACCGAAT	1.89	0.433	0.293	0.556	65
Xanthomonas oryzae pv. oryzicola strain BLS279	NZ_CP011956.1	121736	-	164	CGCTGTTTGAGCGCTTCAATATCGAAGTGATCGCCACCACC	1.53	0.139	0.053	0.233	23
Xanthomonas oryzae pv. oryzicola strain BLS279	NZ_CP011956.1	121747	-	165	TCTGCCGCGCGCGCTGTTTGAGCGCTTCAATATCGAAGTGA	2.3	0.327	0.236	0.453	107
Xanthomonas oryzae pv. oryzicola strain BLS279	NZ_CP011956.1	121849	+	163	CGAGCCGGAGGCGTAGATCGAAGACGTCGTGGAACACATGA	1.82	0.166	0.088	0.257	5
Xanthomonas oryzae pv. oryzicola strain BLS279	NZ_CP011956.1	122057	-	165	ATGCACCGTTCGCTGACGCTACCGAATTGCTGTTGGTGCCG	2.09	0.478	0.358	0.592	73
Xanthomonas oryzae pv. oryzicola strain BLS279	NZ_CP011956.1	122133	-	166	CGCCTGTACGCACAGATTGCAACGCTGCCGATCATCAGCCC	1.58	0.364	0.223	0.43	38
Xanthomonas oryzae pv. oryzicola strain BLS279	NZ_CP011956.1	122203	-	167	TTCTTCCGTGTTGTCCTTGCATCCCGATCGTTTGCTGCCGG	1.52	0.176	0.099	0.293	9
Xanthomonas oryzae pv. oryzicola strain BLS279	NZ_CP011956.1	122357	-	169	CCGTCACGGTCTATGGCGCGAAAATGAAGGTGCTTATCTGG	1.56	0.333	0.323	0.352	12
Xanthomonas oryzae pv. oryzicola strain BLS279	NZ_CP011956.1	122709	-	165	AGGCATTCCGCCTGGCACGCAAGTATTTCCCCCATAGCAAG	1.64	0.296	0.152	0.447	8
Xanthomonas oryzae pv. oryzicola strain BLS279	NZ_CP011956.1	122838	-	165	TCGATTTGATGCAGGTGGCCAATGAGACGCTGCCGGGTCAC	1.61	0.259	0.131	0.363	66
Xanthomonas oryzae pv. oryzicola strain BLS279	NZ_CP011956.1	122849	+	155	GCGTCTCATTGGCCACCTGCATCAAATCGATATCGGGATAG	1.53	0.34	0.262	0.416	29
Xanthomonas oryzae pv. oryzicola strain BLS279	NZ_CP011956.1	122873	-	164	CTGGTTCGCCGCCATCGCGCAGCGCTATCCCGATATCGATT	1.55	0.145	0.069	0.245	43
Xanthomonas oryzae pv. oryzicola strain BLS279	NZ_CP011956.1	123232	+	145	AGCACAAGCGTGAGGGGGTAACGGAGTTTCAACATGTTGGC	1.67	0.371	0.233	0.543	19
Xanthomonas oryzae pv. oryzicola strain BLS279	NZ_CP011956.1	123249	-	163	ACTCACTTATCGAGAATGCCAACATGTTGAAACTCCGTTAC	1.56	0.137	0.04	0.213	3
Xanthomonas oryzae pv. oryzicola strain BLS279	NZ_CP011956.1	123257	-	154	ACTGCTTTACTCACTTATCGAGAATGCCAACATGTTGAAAC	1.51	0.252	0.082	0.296	3
Xanthomonas oryzae pv. oryzicola strain BLS279	NZ_CP011956.1	123343	+	137	CATGCATCGCCAGCGCCACAATCTAGGCCGCAACCACTTCA	1.71	0.206	0.092	0.345	4
Xanthomonas oryzae pv. oryzicola strain BLS279	NZ_CP011956.1	123361	-	166	TCAATTCCGAAATTTTTTTGAAGTGGTTGCGGCCTAGATTG	2.66	0.613	0.474	0.753	88
Xanthomonas oryzae pv. oryzicola strain BLS279	NZ_CP011956.1	123363	+	147	ATCTAGGCCGCAACCACTTCAAAAAAATTTCGGAATTGAGA	1.79	0.116	0.015	0.244	15
Xanthomonas oryzae pv. oryzicola strain BLS279	NZ_CP011956.1	123389	-	167	TGGTCTCGTCTTGCAGGCCAAAAGTGTCTCAATTCCGAAAT	1.55	0.258	0.143	0.324	34
Xanthomonas oryzae pv. oryzicola strain BLS279	NZ_CP011956.1	123414	+	146	CTGCAAGACGAGACCAAATGAGCGGTGCGATCACCATGCCG	1.77	0.295	0.136	0.375	19
Xanthomonas oryzae pv. oryzicola strain BLS279	NZ_CP011956.1	123648	+	146	GAGCGCGGCGAGCAGGTGCGATTGTCATGGCGTAGGTGTGC	1.65	0.219	0.061	0.334	25
Xanthomonas oryzae pv. oryzicola strain BLS279	NZ_CP011956.1	124164	-	172	CGCTCAACGACCCGCCGAGCAAGGCCGATACCGGTGGCGGC	1.46	0.308	0.127	0.366	56
Xanthomonas oryzae pv. oryzicola strain BLS279	NZ_CP011956.1	124187	-	171	GCTGCTGGAGGTGGTGAACGAACCGCTCAACGACCCGCCGA	1.67	0.293	0.208	0.391	98
Xanthomonas oryzae pv. oryzicola strain BLS279	NZ_CP011956.1	124191	-	174	TCGCGCTGCTGGAGGTGGTGAACGAACCGCTCAACGACCCG	1.86	0.47	0.339	0.581	104
Xanthomonas oryzae pv. oryzicola strain BLS279	NZ_CP011956.1	124221	+	139	CAGCAGCGCGATGTCCGGGTAGCGCTGCGCAACAGTGGCAA	1.6	0.171	0.056	0.24	23
Xanthomonas oryzae pv. oryzicola strain BLS279	NZ_CP011956.1	124295	-	173	GTGGGGCAACCAGCAGCCGGAGTGGATCAAGAGCTTGCGGG	2.5	0.736	0.599	0.858	123
Xanthomonas oryzae pv. oryzicola strain BLS279	NZ_CP011956.1	124407	-	160	GGCAAATGGGGCAGTGTGAAAGCGATGCGCGACCAGATGAT	1.6	0.097	0.029	0.177	31
Xanthomonas oryzae pv. oryzicola strain BLS279	NZ_CP011956.1	124450	-	173	CTGGGTTTGCGCAGCACTGGAACAAGCTCACCCGGAAAATG	1.68	0.189	0.093	0.295	32
Xanthomonas oryzae pv. oryzicola strain BLS279	NZ_CP011956.1	125143	-	174	TCTTCCTGTTCTGGCTGCCGAAGTTCCTGCATGCGCAATAC	1.69	0.167	0.073	0.251	12
Xanthomonas oryzae pv. oryzicola strain BLS279	NZ_CP011956.1	125190	-	160	CTGGGCATTTGTGCTGGGCAAGCTCATCACCGATCCGATCT	1.61	0.359	0.292	0.425	18
Xanthomonas oryzae pv. oryzicola strain BLS279	NZ_CP011956.1	125356	+	148	GAACCACCACACCGCCAGCCAGGTGGCACTGAGCACGCCAG	5.58	0.746	0.629	0.869	119
Xanthomonas oryzae pv. oryzicola strain BLS279	NZ_CP011956.1	125365	-	169	TTCTGTTCACTGGCGTGCTCAGTGCCACCTGGCTGGCGGTG	8.82	0.985	0.9	1	99
Xanthomonas oryzae pv. oryzicola strain BLS279	NZ_CP011956.1	125573	-	164	GTCGTGGGCTTTGCGATCGCACGATTTTTCCTGGGCTTGGG	1.49	0.082	0.006	0.172	4
Xanthomonas oryzae pv. oryzicola strain BLS279	NZ_CP011956.1	125604	+	148	AGCCCACGACGCTGGTGGCCAAGGCATGCCCCATCGCTGCC	1.55	0.221	0.035	0.365	4
Xanthomonas oryzae pv. oryzicola strain BLS279	NZ_CP011956.1	125676	-	171	GTGCAGTGGCGCGGTGATCGACCGCTTCGGCACCCGGCTCG	1.88	0.451	0.336	0.555	136
Xanthomonas oryzae pv. oryzicola strain BLS279	NZ_CP011956.1	125758	-	171	TGCAGACGCAGATCGGCTGGAACGAAATCCAGTACGGCTAC	1.74	0.298	0.177	0.419	82
Xanthomonas oryzae pv. oryzicola strain BLS279	NZ_CP011956.1	125805	-	162	CATCAACTATGTGGACCGCCAGGTACTTGGCGTGCTGGCAC	1.99	0.438	0.315	0.585	34
Xanthomonas oryzae pv. oryzicola strain BLS279	NZ_CP011956.1	126029	-	151	GCAGGTGCAGTTGTCGATGAATCGAATCGAAGAACGCGACA	1.71	0.396	0.196	0.546	33
Xanthomonas oryzae pv. oryzicola strain BLS279	NZ_CP011956.1	126083	-	160	CGCAAGGCCGTGGTAATGGTAGCGCTATCATCCGTGACGCA	2.34	0.339	0.235	0.46	100
Xanthomonas oryzae pv. oryzicola strain BLS279	NZ_CP011956.1	126244	-	162	CGATCAGTGCGTTCGATGTTAGCGCTATCAAATTCGGAACA	1.77	0.166	0.069	0.253	44
Xanthomonas oryzae pv. oryzicola strain BLS279	NZ_CP011956.1	126391	+	145	TGAAGAACAGCTACGCACGAACCGCGTTGTCCTGCGCGTTG	1.71	0.458	0.29	0.615	81
Xanthomonas oryzae pv. oryzicola strain BLS279	NZ_CP011956.1	126847	+	151	TCGATCTGAATCTGTTTCCCACCGAATTCTTTACCCAGCTC	1.65	0.32	0.184	0.463	24
Xanthomonas oryzae pv. oryzicola strain BLS279	NZ_CP011956.1	126863	+	151	TCCCACCGAATTCTTTACCCAGCTCACCGTGAGCAAGACAC	15.93	1	1	1	217
Xanthomonas oryzae pv. oryzicola strain BLS279	NZ_CP011956.1	126872	-	166	TCGCGGTGGGTGTCTTGCTCACGGTGAGCTGGGTAAAGAAT	6.66	0.979	0.884	1	238
Xanthomonas oryzae pv. oryzicola strain BLS279	NZ_CP011956.1	126903	+	151	CCCACCGCGAGCATGCTCGAAGGCGGCGTCTCTGGTGTGGT	6.71	0.878	0.757	0.985	218
Xanthomonas oryzae pv. oryzicola strain BLS279	NZ_CP011956.1	126913	-	164	GCGCATGTCCACCACACCAGAGACGCCGCCTTCGAGCATGC	7.44	0.622	0.476	0.747	119
Xanthomonas oryzae pv. oryzicola strain BLS279	NZ_CP011956.1	127217	+	157	CAACCAGCCGGCGGCGTGCAACGTCAATGGCGGCGGCAACT	1.63	0.111	0.029	0.2	12
Xanthomonas oryzae pv. oryzicola strain BLS279	NZ_CP011956.1	127245	-	172	GTGGCAGGCACGGTGTCGGGAATGCGCCAGTTGCCGCCGCC	1.62	0.233	0.098	0.327	16
Xanthomonas oryzae pv. oryzicola strain BLS279	NZ_CP011956.1	127382	+	160	GATTCCGCGCCTGGGCCGCCAGGTCTACATGAATGGCGATC	2.04	0.433	0.303	0.578	63
[truncated: 25,439 more rows]

## Sheet: CFBP2286
Reference	Chromosome	Position	Strand	Coverage	Context	IPDRatio	frac	fracLow	fracUp	identificationQv
[truncated: 32,779 more rows]

[truncated: 4 more sheets: CFBP7331, CFBP7341, L8, RS105]
